# Supplementary material for: Comparative analysis of response to selection with three insecticides in the dengue mosquito Aedes aegypti using mRNA sequencing
Source: BMC Genomics. 2014 Mar 5;15:174. doi: 10.1186/1471-2164-15-174 (PMC4029067; doi:10.1186/1471-2164-15-174)
Supplement: Additional file 1: Table S1 — Sequencing and mapping statistics. [file 1471-2164-15-174-S1.XLSX]

## Sheet: table statistics
			Bora-Bora			Perm-R			Imida-R			Propo-R			Total
			reads	%		reads	%		reads	%		reads	%		reads	%
	Sequenced		66990113	100		68956068	100		60691821	100		72517050	100		269155052	100
		replicate 1	35634800	53.1941		32399968	46.9864		26992614	44.4749		35732209	49.2742
		replicate 2	31355313	46.8059		36556100	53.0136		33699207	55.5251		36784841	50.7258
	Mapped to genome		55699814	83.1463		56764487	82.3198		51746406	85.2609		53573320	73.8769		217784027	80.914
	Filtered on reads quality		51308928	76.5918		53174263	77.1132		49210617	81.0828		49453233	68.1953		203147041	75.4758
	Filtered on alignment quality		43848443	65.4551		45611765	66.1461		42121682	69.4026		42769673	58.9788		174351563	64.7774
		perfect match	43357834	64.7227		45295976	65.6882		41821852	68.9085		42461272	58.5535		172936934	64.2518
		1 mismatch	416731	0.622078		266934	0.387107		254148	0.418752		259317	0.357595		1197130	0.444773
		≥ 2 mismatches	73878	0.110282		48855	0.0708495		45682	0.0752688		49084	0.0676862		217499	0.0808081
