# Supplementary material for: Comparative analysis of response to selection with three insecticides in the dengue mosquito Aedes aegypti using mRNA sequencing
Source: BMC Genomics. 2014 Mar 5;15:174. doi: 10.1186/1471-2164-15-174 (PMC4029067; doi:10.1186/1471-2164-15-174)
Supplement: Additional file 4: Table S2 — Overview of transcriptome re-annotation. [file 1471-2164-15-174-S4.XLSX]

## Sheet: Feuil1
Supplementary Table 2. Overview of transcriptome re-annotation and novel detection
		Features location				Total retained features		Covered transcripts	%
		Upstream	Internal	Downstream
Modified transcripts
main evidence: spliced reads		837	503	277		5810		3369	17.4523
main evidence: distance		1147	899	2145
Novel Transcription Events
main evidence: spliced reads		-	577	-		1753		544	2.81807
main evidence: distance		-	1176	-
Transcriptom re-annotation and novel detection were based on reads distribution compared to vectorbase AAEL 1.3 annotation. Novel Transcription Events (NTEs) were detected based on their distance with known transcripts and their read distribution and coverage. For known transcripts, new features may represent new exons or exons with modified boundaries. For NTEs features were refered as internal …
