# Supplementary material for: Comparative analysis of response to selection with three insecticides in the dengue mosquito Aedes aegypti using mRNA sequencing
Source: BMC Genomics. 2014 Mar 5;15:174. doi: 10.1186/1471-2164-15-174 (PMC4029067; doi:10.1186/1471-2164-15-174)
Supplement: Additional file 5: Table S3 — Genomic location of all novel transcribed features. [file 1471-2164-15-174-S5.XLSX]

## Sheet: Feuil1
Associated transcript	Supercontig	Feature description
		Start	End	Lenght (bp)	Strand	Location in regard of associated transcript	Nature in regard of associated transcript	Main detection evidence	RPKM
NEWGENE431	supercont1.1	491200	491379	179	unknown	Internal	Standalone	Distance	42.4901
NEWGENE431	supercont1.1	497474	497617	143	unknown	Internal	Standalone	Distance	24.0212
NEWGENE430	supercont1.1	6130	6689	559	unknown	Internal	Standalone	Distance	211.204
NEWGENE430	supercont1.1	6617	7010	393	unknown	Internal	Standalone	Distance	66.7525
NEWGENE412	supercont1.1	148146	149039	893	unknown	Internal	Standalone	Spliced Reads	225.776
NEWGENE412	supercont1.1	192520	192819	299	unknown	Internal	Standalone	Spliced Reads	42.8227
NEWGENE412	supercont1.1	192820	193027	207	unknown	Internal	Standalone	Distance	13.4877
AAEL000098-RA	supercont1.1	3360693	3361441	748	-	Upstream	Standalone	Spliced Reads	363.72
AAEL000094-RA	supercont1.1	3143775	3143821	46	-	Internal	Extension	Distance	22.0559
AAEL000094-RA	supercont1.1	3143963	3144308	345	-	Internal	Extension	Distance	299.55
AAEL000093-RA	supercont1.1	969124	969341	217	+	Upstream	Standalone	Spliced Reads	35.7007
AAEL000087-RA	supercont1.1	1973249	1973309	60	-	Upstream	Extension	Spliced Reads	10.4079
AAEL000085-RA	supercont1.1	2999034	2999359	325	-	Downstream	Extension	Distance	1306.29
AAEL000081-RA	supercont1.1	533110	533448	338	-	Internal	Extension	Distance	1451.83
AAEL000081-RA	supercont1.1	533528	533573	45	-	Internal	Extension	Spliced Reads	118.112
AAEL000081-RA	supercont1.1	534597	534710	113	-	Internal	Extension	Spliced Reads	214.543
AAEL000070-RA	supercont1.1	123003	123274	271	-	Upstream	Standalone	Spliced Reads	134.372
AAEL000069-RA	supercont1.1	2396854	2399988	3134	-	Upstream	Standalone	Distance	17607.3
AAEL000062-RA	supercont1.1	841414	841760	346	+	Upstream	Standalone	Spliced Reads	45.0263
AAEL000062-RA	supercont1.1	936297	936510	213	+	Internal	Standalone	Distance	31.4572
AAEL000054-RA	supercont1.1	2846334	2846402	68	-	Internal	Extension	Distance	17.0625
AAEL000054-RA	supercont1.1	2846916	2847035	119	-	Internal	Extension	Distance	28.9868
AAEL000054-RA	supercont1.1	2849763	2849828	65	-	Internal	Extension	Distance	9.79934
AAEL000054-RA	supercont1.1	2850833	2850880	47	-	Internal	Extension	Distance	36.7294
AAEL000054-RA	supercont1.1	2854094	2854120	26	-	Internal	Extension	Distance	13.2829
AAEL000054-RA	supercont1.1	2864698	2864905	207	-	Internal	Extension	Spliced Reads	75.8553
AAEL000054-RA	supercont1.1	2865666	2866008	342	-	Upstream	Standalone	Distance	85.8224
AAEL000054-RA	supercont1.1	2978508	2978808	300	-	Upstream	Standalone	Distance	50.023
AAEL000015-RA	supercont1.1	5475996	5476128	132	-	Upstream	Standalone	Spliced Reads	36.8158
AAEL000015-RA	supercont1.1	5679916	5680339	423	-	Upstream	Standalone	Spliced Reads	69.8158
AAEL000008-RA	supercont1.1	5305171	5305241	70	-	Internal	Extension	Spliced Reads	15.4901
AAEL000003-RA	supercont1.1	3644836	3644970	134	+	Internal	Extension	Spliced Reads	54.3783
AAEL000003-RA	supercont1.1	3655939	3655971	32	+	Internal	Extension	Distance	7.38816
AAEL000558-RA	supercont1.10	306951	307282	331	+	Upstream	Standalone	Spliced Reads	110.679
AAEL000558-RA	supercont1.10	345575	346034	459	+	Internal	Extension	Spliced Reads	188.681
AAEL000553-RA	supercont1.10	181573	181788	215	+	Internal	Extension	Spliced Reads	101.023
AAEL000553-RA	supercont1.10	186749	186838	89	+	Downstream	Standalone	Spliced Reads	52.1381
AAEL000550-RA	supercont1.10	118028	118270	242	+	Downstream	Standalone	Spliced Reads	54.7796
AAEL000549-RA	supercont1.10	777468	777512	44	-	Internal	Extension	Distance	52.1217
AAEL000543-RA	supercont1.10	248349	248461	112	+	Downstream	Standalone	Distance	22.4835
AAEL000539-RA	supercont1.10	3579592	3580212	620	+	Upstream	Extension	Distance	307.549
AAEL000533-RA	supercont1.10	2744494	2744677	183	+	Downstream	Standalone	Distance	12.2467
AAEL000530-RA	supercont1.10	2517659	2517809	150	+	Upstream	Extension	Distance	12.8951
NEWGENE27	supercont1.100	509076	509788	712	unknown	Internal	Standalone	Distance	401.435
AAEL003919-RA	supercont1.100	530669	531102	433	+	Upstream	Extension	Distance	190.3
AAEL003914-RA	supercont1.100	2585978	2586205	227	+	Downstream	Standalone	Distance	36.5888
AAEL003911-RA	supercont1.100	660984	661121	137	-	Internal	Extension	Distance	71.6349
AAEL003908-RA	supercont1.100	782017	782308	291	+	Downstream	Standalone	Distance	27.8618
NEWGENE160	supercont1.1002	59979	60401	422	unknown	Internal	Standalone	Spliced Reads	129.345
NEWGENE160	supercont1.1002	71118	71273	155	unknown	Internal	Standalone	Spliced Reads	21.9302
NEWGENE160	supercont1.1002	71712	72076	364	unknown	Internal	Standalone	Distance	56.2138
NEWGENE160	supercont1.1002	72807	73019	212	unknown	Internal	Standalone	Distance	11.7453
NEWGENE159	supercont1.1002	20725	21277	552	unknown	Internal	Standalone	Spliced Reads	110.082
NEWGENE159	supercont1.1002	22033	22175	142	unknown	Internal	Standalone	Spliced Reads	24.4441
NEWGENE159	supercont1.1002	23605	23749	144	unknown	Internal	Standalone	Spliced Reads	11.8882
NEWGENE159	supercont1.1002	37060	37153	93	unknown	Internal	Standalone	Spliced Reads	9.98026
NEWGENE159	supercont1.1002	42649	43533	884	unknown	Internal	Standalone	Spliced Reads	163.428
NEWGENE159	supercont1.1002	43461	43677	216	unknown	Internal	Standalone	Distance	9.99342
NEWGENE159	supercont1.1002	43610	43814	204	unknown	Internal	Standalone	Distance	29.898
NEWGENE159	supercont1.1002	44697	44861	164	unknown	Internal	Standalone	Distance	34.0164
AAEL014092-RA	supercont1.1003	278690	278774	84	+	Upstream	Standalone	Spliced Reads	13.0526
AAEL014085-RA	supercont1.1003	13852	14453	601	-	Downstream	Extension	Distance	320.727
AAEL014084-RA	supercont1.1003	158122	158345	223	-	Upstream	Standalone	Distance	150.341
AAEL014098-RA	supercont1.1004	119137	120406	1269	+	Downstream	Extension	Distance	568.181
AAEL014097-RA	supercont1.1004	161485	161664	179	+	Upstream	Standalone	Distance	13.4507
AAEL014094-RA	supercont1.1004	23560	23781	221	+	Upstream	Standalone	Distance	56.8454
AAEL017409-RA	supercont1.1006	270928	271040	112	+	Upstream	Standalone	Distance	46.5
AAEL017409-RA	supercont1.1006	271128	271225	97	+	Upstream	Standalone	Distance	24.3289
NEWGENE530	supercont1.1007	298799	299118	319	unknown	Internal	Standalone	Distance	54.1306
NEWGENE530	supercont1.1007	299659	299809	150	unknown	Internal	Standalone	Distance	12.375
AAEL014110-RA	supercont1.1008	302269	302317	48	+	Upstream	Standalone	Spliced Reads	61.2862
AAEL014109-RA	supercont1.1008	160051	160174	123	-	Downstream	Standalone	Spliced Reads	11.2928
AAEL014108-RA	supercont1.1008	271457	271582	125	-	Downstream	Standalone	Distance	9.03289
AAEL014107-RA	supercont1.1008	94807	95074	267	-	Upstream	Standalone	Spliced Reads	47.2664
NEWGENE115	supercont1.101	433532	434370	838	unknown	Internal	Standalone	Distance	265.78
AAEL003939-RA	supercont1.101	1682972	1683317	345	-	Upstream	Standalone	Spliced Reads	212.095
AAEL003937-RA	supercont1.101	175187	175348	161	+	Downstream	Standalone	Distance	30.9901
AAEL003933-RA	supercont1.101	797245	797579	334	-	Upstream	Standalone	Spliced Reads	534.428
AAEL003932-RA	supercont1.101	1513673	1514019	346	+	Upstream	Standalone	Distance	84.9934
AAEL003932-RA	supercont1.101	1524285	1524676	391	+	Upstream	Extension	Distance	116.819
AAEL003923-RA	supercont1.101	549798	549839	41	-	Internal	Extension	Distance	26.4671
AAEL014132-RA	supercont1.1014	102191	102221	30	-	Internal	Extension	Spliced Reads	14.2632
AAEL014132-RA	supercont1.1014	109280	109337	57	-	Internal	Extension	Spliced Reads	32.3257
AAEL014131-RA	supercont1.1014	59234	59322	88	+	Internal	Standalone	Distance	70.25
AAEL014135-RA	supercont1.1015	42165	42499	334	+	Upstream	Standalone	Distance	77.692
AAEL014135-RA	supercont1.1015	86334	86783	449	+	Upstream	Standalone	Distance	252.881
AAEL014135-RA	supercont1.1015	125535	127985	2450	+	Upstream	Standalone	Distance	1257.56
AAEL014144-RA	supercont1.1018	197336	197383	47	+	Internal	Extension	Distance	11.6678
AAEL014144-RA	supercont1.1018	197505	197543	38	+	Internal	Extension	Distance	20.023
AAEL014144-RA	supercont1.1018	199094	199144	50	+	Internal	Extension	Distance	15.1382
AAEL014144-RA	supercont1.1018	199304	199518	214	+	Downstream	Standalone	Distance	24.6414
AAEL014142-RA	supercont1.1018	218214	218684	470	-	Downstream	Extension	Distance	156.315
AAEL014152-RA	supercont1.1019	99996	100125	129	-	Downstream	Extension	Distance	14.898
NEWGENE35	supercont1.102	1713905	1714276	371	unknown	Internal	Standalone	Distance	235.495
NEWGENE35	supercont1.102	1714213	1714644	431	unknown	Internal	Standalone	Distance	98.4997
NEWGENE35	supercont1.102	1714868	1715232	364	unknown	Internal	Standalone	Distance	53.6939
NEWGENE35	supercont1.102	1715160	1715816	656	unknown	Internal	Standalone	Distance	153.448
NEWGENE35	supercont1.102	1715748	1716029	281	unknown	Internal	Standalone	Distance	29.232
NEWGENE34	supercont1.102	1692825	1693609	784	unknown	Internal	Standalone	Distance	165.095
AAEL016317-RA	supercont1.102	1186980	1188045	1065	-	Downstream	Standalone	Distance	662.378
AAEL016316-RA	supercont1.102	481920	482042	122	+	Upstream	Standalone	Distance	42.7928
AAEL003972-RA	supercont1.102	875320	875689	369	+	Upstream	Extension	Spliced Reads	205.109
AAEL003970-RA	supercont1.102	2072017	2072018	1	+	Internal	Extension	Spliced Reads	8.86434
AAEL003969-RA	supercont1.102	1719104	1719315	211	-	Downstream	Standalone	Distance	10.9572
AAEL003969-RA	supercont1.102	1719467	1719685	218	-	Downstream	Standalone	Distance	9.26316
AAEL003969-RA	supercont1.102	1723263	1723475	212	-	Downstream	Standalone	Distance	19.9836
AAEL003969-RA	supercont1.102	1724577	1724805	228	-	Downstream	Standalone	Distance	31.3322
AAEL003969-RA	supercont1.102	1727355	1727552	197	-	Downstream	Standalone	Distance	13.602
AAEL003969-RA	supercont1.102	1733108	1733161	53	-	Internal	Extension	Distance	12.1007
AAEL003969-RA	supercont1.102	1733334	1733475	141	-	Internal	Extension	Distance	11.6151
AAEL003955-RA	supercont1.102	2213934	2214631	697	+	Upstream	Standalone	Spliced Reads	465.441
AAEL003953-RA	supercont1.102	991133	994103	2970	-	Downstream	Standalone	Spliced Reads	3147.45
AAEL003951-RA	supercont1.102	1411342	1411568	226	+	Downstream	Extension	Distance	39.5132
AAEL014160-RA	supercont1.1020	230492	230923	431	-	Downstream	Standalone	Distance	172.226
AAEL014165-RA	supercont1.1023	93906	94167	261	+	Downstream	Standalone	Distance	34.1382
AAEL014165-RA	supercont1.1023	94637	94784	147	+	Downstream	Standalone	Distance	16.6974
AAEL014175-RA	supercont1.1026	225750	225904	154	+	Downstream	Extension	Spliced Reads	128.118
AAEL014174-RA	supercont1.1026	145622	145912	290	+	Upstream	Standalone	Distance	38.523
AAEL014174-RA	supercont1.1026	145914	146190	276	+	Upstream	Standalone	Distance	42.5161
AAEL014174-RA	supercont1.1026	147520	147707	187	+	Upstream	Standalone	Distance	10.25
AAEL014174-RA	supercont1.1026	147962	148462	500	+	Upstream	Standalone	Distance	102.952
AAEL014174-RA	supercont1.1026	148616	148768	152	+	Upstream	Standalone	Distance	9.5114
AAEL014174-RA	supercont1.1026	148772	149044	272	+	Upstream	Standalone	Distance	39.0415
NEWGENE31	supercont1.103	2520868	2521228	360	unknown	Internal	Standalone	Distance	84.8306
NEWGENE31	supercont1.103	2521233	2521523	290	unknown	Internal	Standalone	Distance	66.5308
NEWGENE31	supercont1.103	2521600	2522181	581	unknown	Internal	Standalone	Distance	68.4671
NEWGENE31	supercont1.103	2522114	2522391	277	unknown	Internal	Standalone	Distance	27.3454
NEWGENE31	supercont1.103	2522406	2522765	359	unknown	Internal	Standalone	Distance	29.7796
AAEL003979-RA	supercont1.103	2527219	2527470	251	-	Downstream	Standalone	Distance	36.8882
AAEL003979-RA	supercont1.103	2529631	2529846	215	-	Downstream	Standalone	Distance	11.5757
AAEL014195-RA	supercont1.1032	21385	21453	68	+	Internal	Extension	Spliced Reads	14.7961
AAEL014195-RA	supercont1.1032	21617	21646	29	+	Internal	Extension	Spliced Reads	7.66118
AAEL014195-RA	supercont1.1032	38535	38673	138	+	Internal	Extension	Spliced Reads	24.4474
AAEL014206-RA	supercont1.1036	217081	217188	107	-	Downstream	Extension	Distance	7.01974
NEWGENE28	supercont1.1037	68457	68547	90	unknown	Internal	Standalone	Distance	15.0362
NEWGENE28	supercont1.1037	69064	69367	303	unknown	Internal	Standalone	Distance	110.763
NEWGENE28	supercont1.1037	76382	76664	282	unknown	Internal	Standalone	Distance	28.9452
NEWGENE28	supercont1.1037	76678	76941	263	unknown	Internal	Standalone	Distance	37.2138
NEWGENE28	supercont1.1037	76915	77053	138	unknown	Internal	Standalone	Distance	21.0066
NEWGENE28	supercont1.1037	77316	77537	221	unknown	Internal	Standalone	Distance	33.6151
NEWGENE28	supercont1.1037	77544	77816	272	unknown	Internal	Standalone	Distance	91.4803
AAEL014214-RA	supercont1.1038	103634	103887	253	-	Internal	Standalone	Distance	30.0771
AAEL014214-RA	supercont1.1038	103815	104243	428	-	Internal	Extension	Distance	69.875
AAEL014214-RA	supercont1.1038	104197	104398	201	-	Internal	Extension	Distance	9.33553
AAEL014214-RA	supercont1.1038	104326	104544	218	-	Internal	Extension	Distance	13.8553
AAEL014214-RA	supercont1.1038	104717	105190	473	-	Internal	Standalone	Spliced Reads	103.299
AAEL014214-RA	supercont1.1038	105132	105347	215	-	Internal	Extension	Spliced Reads	10.625
AAEL014214-RA	supercont1.1038	110020	110201	181	-	Internal	Standalone	Spliced Reads	10.2303
AAEL014214-RA	supercont1.1038	114911	115122	211	-	Internal	Standalone	Distance	10.1086
NEWGENE102	supercont1.104	1081229	1081868	639	unknown	Internal	Standalone	Distance	109.286
AAEL004000-RA	supercont1.104	2322792	2323080	288	-	Upstream	Standalone	Distance	40.2368
AAEL003989-RA	supercont1.104	118370	118987	617	+	Upstream	Extension	Distance	473.664
AAEL003989-RA	supercont1.104	138201	139112	911	+	Downstream	Standalone	Distance	280.845
NEWGENE525	supercont1.1044	245787	245993	206	unknown	Internal	Standalone	Distance	6.25658
NEWGENE525	supercont1.1044	246002	246321	319	unknown	Internal	Standalone	Distance	47.9309
AAEL014226-RA	supercont1.1044	192293	192372	79	+	Internal	Extension	Spliced Reads	140.165
AAEL014231-RA	supercont1.1045	201580	201748	168	-	Downstream	Extension	Distance	11.6217
NEWGENE445	supercont1.1046	116931	117481	550	unknown	Internal	Standalone	Spliced Reads	300.359
NEWGENE445	supercont1.1046	117474	117568	94	unknown	Internal	Standalone	Spliced Reads	35.023
AAEL014246-RA	supercont1.1047	9042	9462	420	+	Upstream	Standalone	Distance	117.021
AAEL014243-RA	supercont1.1047	201014	201214	200	-	Downstream	Standalone	Distance	8.81579
AAEL014249-RA	supercont1.1049	216940	217278	338	+	Upstream	Standalone	Distance	62.7002
AAEL014249-RA	supercont1.1049	251676	252170	494	+	Downstream	Standalone	Distance	75.3914
AAEL014247-RA	supercont1.1049	116834	117109	275	-	Upstream	Extension	Spliced Reads	69.6612
NEWGENE97	supercont1.105	1735617	1736252	635	unknown	Internal	Standalone	Distance	64.3947
AAEL004041-RA	supercont1.105	1403906	1406449	2543	-	Downstream	Standalone	Spliced Reads	933.109
AAEL004032-RA	supercont1.105	1129308	1129379	71	+	Internal	Standalone	Distance	3.87829
AAEL004032-RA	supercont1.105	1131346	1131473	127	+	Internal	Standalone	Distance	39.3125
AAEL004030-RA	supercont1.105	529812	529989	177	-	Downstream	Standalone	Distance	4.24671
AAEL004030-RA	supercont1.105	530448	530631	183	-	Downstream	Standalone	Distance	6.56908
AAEL004030-RA	supercont1.105	530647	531010	363	-	Downstream	Standalone	Distance	14.3816
AAEL004027-RA	supercont1.105	1532308	1532548	240	+	Upstream	Extension	Distance	1026.02
AAEL004026-RA	supercont1.105	2157242	2157517	275	+	Upstream	Standalone	Distance	75.5822
AAEL004026-RA	supercont1.105	2157582	2157705	123	+	Upstream	Standalone	Distance	28.2171
AAEL004026-RA	supercont1.105	2171047	2171349	302	+	Upstream	Extension	Distance	117.368
AAEL004021-RA	supercont1.105	1461060	1461515	455	+	Upstream	Standalone	Distance	41.8454
AAEL004012-RA	supercont1.105	132380	132473	93	-	Internal	Extension	Spliced Reads	13.6151
AAEL004009-RA	supercont1.105	2092489	2092676	187	+	Upstream	Standalone	Distance	22.9276
AAEL004003-RA	supercont1.105	1865937	1866634	697	+	Upstream	Standalone	Distance	125.404
AAEL004002-RA	supercont1.105	1801943	1802038	95	+	Upstream	Extension	Distance	26.398
AAEL004002-RA	supercont1.105	1802327	1802509	182	+	Internal	Extension	Distance	48.3849
AAEL014258-RA	supercont1.1050	131827	131925	98	-	Downstream	Standalone	Distance	13.0658
AAEL014256-RA	supercont1.1050	120888	121000	112	-	Upstream	Extension	Distance	14.7985
AAEL014253-RA	supercont1.1050	40818	41001	183	-	Downstream	Standalone	Distance	16.7961
AAEL014253-RA	supercont1.1050	41032	41218	186	-	Downstream	Standalone	Distance	20.4671
AAEL014252-RA	supercont1.1050	282306	282367	61	+	Downstream	Extension	Distance	11.5724
AAEL014261-RA	supercont1.1051	140345	141719	1374	-	Downstream	Standalone	Distance	3231.78
AAEL014266-RA	supercont1.1052	273758	274119	361	-	Upstream	Standalone	Distance	36.6908
AAEL016908-RA	supercont1.1056	126696	126880	184	+	Downstream	Standalone	Distance	7.00987
AAEL014279-RA	supercont1.1056	89990	90039	49	+	Upstream	Extension	Spliced Reads	6.12829
AAEL014279-RA	supercont1.1056	93218	93283	65	+	Downstream	Extension	Distance	28.8125
AAEL014286-RB	supercont1.1057	74681	74729	48	+	Internal	Extension	Spliced Reads	9.60454
AAEL014280-RA	supercont1.1057	43901	44448	547	+	Downstream	Standalone	Spliced Reads	128.608
AAEL004082-RA	supercont1.106	2252915	2253193	278	+	Upstream	Standalone	Spliced Reads	27.6579
AAEL004074-RA	supercont1.106	2121165	2121739	574	-	Upstream	Extension	Distance	204.431
AAEL004074-RA	supercont1.106	2140341	2140769	428	-	Upstream	Standalone	Distance	152.382
AAEL004063-RA	supercont1.106	469724	469886	162	+	Internal	Standalone	Distance	20.3224
AAEL004054-RA	supercont1.106	789527	789853	326	-	Downstream	Extension	Distance	649.673
AAEL004048-RA	supercont1.106	1946215	1946447	232	-	Upstream	Extension	Spliced Reads	2315.74
NEWGENE23	supercont1.1060	11280	11428	148	unknown	Internal	Standalone	Spliced Reads	48.148
NEWGENE23	supercont1.1060	158737	159539	802	unknown	Internal	Standalone	Spliced Reads	359.674
NEWGENE23	supercont1.1060	192993	193513	520	unknown	Internal	Standalone	Spliced Reads	235.696
AAEL014297-RA	supercont1.1061	218861	219066	205	+	Downstream	Standalone	Spliced Reads	14.2751
NEWGENE68	supercont1.1062	183261	183600	339	unknown	Internal	Standalone	Distance	21.302
NEWGENE68	supercont1.1062	183674	183965	291	unknown	Internal	Standalone	Distance	25.4243
NEWGENE68	supercont1.1062	183893	184257	364	unknown	Internal	Standalone	Distance	56.6246
NEWGENE68	supercont1.1062	184185	184392	207	unknown	Internal	Standalone	Distance	8.98439
AAEL014299-RA	supercont1.1062	184366	184684	318	+	Upstream	Standalone	Spliced Reads	208.141
AAEL014298-RA	supercont1.1062	312082	312238	156	+	Internal	Extension	Spliced Reads	133.198
AAEL014301-RA	supercont1.1064	283936	283981	45	-	Internal	Extension	Spliced Reads	14.5757
AAEL014301-RA	supercont1.1064	305118	305920	802	-	Upstream	Standalone	Distance	189.451
AAEL014308-RA	supercont1.1065	106245	106528	283	-	Downstream	Standalone	Distance	42.4679
AAEL014308-RA	supercont1.1065	107056	107483	427	-	Downstream	Standalone	Distance	81.3048
AAEL014308-RA	supercont1.1065	107632	109237	1605	-	Downstream	Standalone	Distance	557.148
NEWGENE193	supercont1.1067	17863	17993	130	unknown	Internal	Standalone	Distance	15.2626
NEWGENE193	supercont1.1067	18603	18775	172	unknown	Internal	Standalone	Distance	26.6118
NEWGENE193	supercont1.1067	18779	18897	118	unknown	Internal	Standalone	Distance	33.4936
NEWGENE103	supercont1.1068	109042	109636	594	unknown	Internal	Standalone	Distance	106.189
AAEL014317-RA	supercont1.1068	128379	128466	87	-	Downstream	Extension	Distance	41.5954
AAEL014316-RA	supercont1.1068	189161	189217	56	-	Internal	Extension	Spliced Reads	41.1875
AAEL014316-RA	supercont1.1068	191763	192128	365	-	Upstream	Standalone	Spliced Reads	137.309
AAEL014315-RA	supercont1.1068	170256	170470	214	+	Downstream	Extension	Distance	24.6439
AAEL014315-RA	supercont1.1068	170402	170817	415	+	Downstream	Extension	Distance	53.7336
AAEL014315-RA	supercont1.1068	170846	171058	212	+	Downstream	Standalone	Distance	16.4671
AAEL014315-RA	supercont1.1068	171426	171853	427	+	Downstream	Standalone	Distance	60.6323
NEWGENE83	supercont1.1069	197347	197828	481	unknown	Internal	Standalone	Spliced Reads	487.059
NEWGENE83	supercont1.1069	211637	212744	1107	unknown	Internal	Standalone	Spliced Reads	1654.25
NEWGENE106	supercont1.107	1870293	1871007	714	unknown	Internal	Standalone	Distance	250.241
AAEL017878-RA	supercont1.107	509501	509916	415	+	Downstream	Standalone	Distance	50.9605
AAEL017209-RA	supercont1.107	820036	820176	140	-	Downstream	Extension	Distance	22.7007
AAEL004119-RA	supercont1.107	2362948	2363523	575	+	Upstream	Standalone	Spliced Reads	231.372
AAEL004117-RA	supercont1.107	2049848	2050039	191	-	Internal	Extension	Spliced Reads	322.131
AAEL004117-RA	supercont1.107	2050464	2050725	261	-	Internal	Extension	Spliced Reads	170.309
AAEL004117-RA	supercont1.107	2051401	2051626	225	-	Upstream	Extension	Distance	157.224
AAEL004117-RA	supercont1.107	2062523	2062740	217	-	Upstream	Standalone	Distance	141.151
AAEL004109-RA	supercont1.107	482199	482238	39	+	Internal	Extension	Spliced Reads	15.4786
AAEL004094-RA	supercont1.107	1271546	1271837	291	+	Upstream	Standalone	Distance	23.9737
AAEL004094-RA	supercont1.107	1271921	1272219	298	+	Upstream	Standalone	Spliced Reads	38.9243
AAEL004093-RA	supercont1.107	240763	241202	439	+	Upstream	Standalone	Distance	119.339
AAEL004093-RA	supercont1.107	296002	296075	73	+	Upstream	Extension	Distance	21.523
AAEL004090-RA	supercont1.107	2416259	2416285	26	-	Internal	Extension	Distance	31.0592
AAEL017307-RA	supercont1.1070	214950	216222	1272	-	Downstream	Standalone	Distance	6087.4
AAEL014323-RA	supercont1.1070	152368	152620	252	+	Upstream	Standalone	Spliced Reads	35.2961
AAEL014323-RA	supercont1.1070	152879	153205	326	+	Upstream	Standalone	Spliced Reads	67.8783
NEWGENE120	supercont1.1074	243608	243868	260	unknown	Internal	Standalone	Spliced Reads	114.046
NEWGENE120	supercont1.1074	243927	244277	350	unknown	Internal	Standalone	Spliced Reads	107.257
AAEL014329-RA	supercont1.1075	39150	39394	244	+	Downstream	Standalone	Distance	123.757
AAEL014329-RA	supercont1.1075	39658	39975	317	+	Downstream	Standalone	Distance	565.625
AAEL014332-RA	supercont1.1076	61807	61895	88	+	Upstream	Extension	Distance	80.7171
NEWGENE182	supercont1.108	2295666	2296101	435	unknown	Internal	Standalone	Distance	99.0763
NEWGENE182	supercont1.108	2296032	2296206	174	unknown	Internal	Standalone	Distance	32.969
NEWGENE181	supercont1.108	1393333	1394011	678	unknown	Internal	Standalone	Distance	1963.75
NEWGENE180	supercont1.108	940796	942067	1271	unknown	Internal	Standalone	Distance	617.283
NEWGENE161	supercont1.108	2430541	2431340	799	unknown	Internal	Standalone	Spliced Reads	100.566
NEWGENE161	supercont1.108	2485108	2485498	390	unknown	Internal	Standalone	Spliced Reads	41.0987
NEWGENE161	supercont1.108	2485741	2485944	203	unknown	Internal	Standalone	Distance	9.56579
NEWGENE161	supercont1.108	2486094	2486351	257	unknown	Internal	Standalone	Distance	15.3979
AAEL004147-RA	supercont1.108	2554515	2554697	182	+	Upstream	Extension	Distance	59.9803
AAEL004146-RA	supercont1.108	1656850	1657212	362	+	Upstream	Extension	Distance	148.47
AAEL004142-RA	supercont1.108	1800650	1801087	437	-	Downstream	Standalone	Distance	36.4441
AAEL004142-RA	supercont1.108	1801819	1802140	321	-	Downstream	Extension	Distance	63.1579
AAEL004142-RA	supercont1.108	1809507	1809596	89	-	Internal	Extension	Distance	14.6283
AAEL004142-RA	supercont1.108	1841483	1841766	283	-	Upstream	Standalone	Spliced Reads	40.4934
AAEL004141-RA	supercont1.108	1695976	1697031	1055	-	Downstream	Extension	Distance	1620.3
AAEL004140-RA	supercont1.108	1789086	1789239	153	-	Downstream	Extension	Spliced Reads	299.084
AAEL004133-RA	supercont1.108	673968	675212	1244	-	Downstream	Standalone	Distance	670.559
AAEL004131-RA	supercont1.108	1926664	1926731	67	-	Upstream	Extension	Spliced Reads	14.0362
AAEL004131-RA	supercont1.108	1956618	1957098	480	-	Upstream	Standalone	Spliced Reads	146.704
AAEL014340-RA	supercont1.1082	94954	95135	181	-	Downstream	Standalone	Distance	11.9967
AAEL014340-RA	supercont1.1082	95817	96021	204	-	Downstream	Standalone	Distance	9.67434
AAEL014341-RA	supercont1.1083	14186	14454	268	+	Upstream	Standalone	Spliced Reads	21.7697
AAEL014341-RA	supercont1.1083	14503	14901	398	+	Upstream	Standalone	Spliced Reads	90.3289
AAEL014341-RA	supercont1.1083	28293	28350	57	+	Upstream	Extension	Spliced Reads	19.1283
AAEL014344-RA	supercont1.1084	233495	234443	948	-	Downstream	Standalone	Distance	265.535
AAEL014355-RA	supercont1.1085	33924	34352	428	-	Downstream	Standalone	Distance	63.25
AAEL014347-RA	supercont1.1085	151057	151305	248	+	Downstream	Standalone	Distance	29.6908
AAEL014358-RA	supercont1.1086	161108	161239	131	+	Internal	Extension	Distance	17.4375
AAEL014357-RA	supercont1.1086	299925	300012	87	-	Internal	Extension	Distance	22.3115
AAEL014356-RA	supercont1.1086	196276	196704	428	-	Downstream	Standalone	Distance	162.297
AAEL014356-RA	supercont1.1086	197239	197278	39	-	Internal	Extension	Distance	33.6283
AAEL014356-RA	supercont1.1086	213077	213145	68	-	Internal	Extension	Distance	49.7895
NEWGENE62	supercont1.109	789290	789852	562	unknown	Internal	Standalone	Spliced Reads	139.882
NEWGENE62	supercont1.109	794530	794957	427	unknown	Internal	Standalone	Spliced Reads	85.9178
NEWGENE61	supercont1.109	742621	742759	138	unknown	Internal	Standalone	Spliced Reads	13.7664
NEWGENE61	supercont1.109	746755	746858	103	unknown	Internal	Standalone	Spliced Reads	27.8487
NEWGENE61	supercont1.109	753770	753910	140	unknown	Internal	Standalone	Spliced Reads	25.4243
NEWGENE61	supercont1.109	754416	754589	173	unknown	Internal	Standalone	Spliced Reads	59.3191
NEWGENE61	supercont1.109	755905	756009	104	unknown	Internal	Standalone	Spliced Reads	28.0066
NEWGENE61	supercont1.109	768743	768978	235	unknown	Internal	Standalone	Spliced Reads	51.1217
AAEL004193-RA	supercont1.109	1777154	1777342	188	+	Internal	Extension	Distance	266.434
AAEL004188-RA	supercont1.109	1181127	1181379	252	-	Internal	Extension	Distance	71.6382
AAEL004188-RA	supercont1.109	1183267	1183465	198	-	Upstream	Standalone	Distance	28.634
AAEL004185-RA	supercont1.109	477138	477268	130	-	Upstream	Standalone	Distance	10.9539
AAEL004166-RA	supercont1.109	576759	576800	41	+	Internal	Extension	Spliced Reads	10.9605
AAEL004166-RA	supercont1.109	615798	615960	162	+	Downstream	Standalone	Spliced Reads	40.6513
AAEL014364-RA	supercont1.1090	133080	133271	191	-	Downstream	Standalone	Distance	26.7763
AAEL014370-RA	supercont1.1091	1917	2006	89	-	Internal	Extension	Distance	15.9901
AAEL014378-RA	supercont1.1094	121992	122370	378	+	Upstream	Extension	Distance	313.24
AAEL014378-RA	supercont1.1094	122412	122458	46	+	Internal	Extension	Spliced Reads	36.2796
NEWGENE121	supercont1.1096	143890	144046	156	unknown	Internal	Standalone	Distance	61.9737
NEWGENE121	supercont1.1096	144131	144353	222	unknown	Internal	Standalone	Distance	32.0164
NEWGENE121	supercont1.1096	156864	157042	178	unknown	Internal	Standalone	Spliced Reads	86.125
NEWGENE121	supercont1.1096	157117	157403	286	unknown	Internal	Standalone	Spliced Reads	109.069
AAEL014391-RA	supercont1.1096	120506	120650	144	-	Downstream	Standalone	Distance	23.7632
AAEL014391-RA	supercont1.1096	143763	143856	93	-	Upstream	Standalone	Spliced Reads	16.2566
AAEL017490-RA	supercont1.1097	242748	242838	90	+	Downstream	Extension	Distance	12.9013
NEWGENE276	supercont1.11	2158149	2158347	198	unknown	Internal	Standalone	Distance	8.0625
NEWGENE276	supercont1.11	2158312	2158802	490	unknown	Internal	Standalone	Distance	135.546
AAEL000591-RA	supercont1.11	4012201	4012549	348	+	Internal	Standalone	Spliced Reads	73.3054
AAEL000590-RA	supercont1.11	3892197	3892804	607	+	Upstream	Extension	Distance	341.441
AAEL000589-RA	supercont1.11	2282417	2283389	972	+	Downstream	Standalone	Distance	655.171
AAEL000587-RA	supercont1.11	3932786	3932931	145	+	Downstream	Extension	Spliced Reads	17.4945
AAEL000586-RA	supercont1.11	2158730	2159064	334	+	Upstream	Standalone	Spliced Reads	143.635
AAEL000585-RA	supercont1.11	3613141	3613751	610	+	Upstream	Extension	Distance	3662.99
AAEL000585-RA	supercont1.11	3615330	3615731	401	+	Internal	Extension	Distance	3227.57
AAEL000585-RA	supercont1.11	3615909	3616182	273	+	Internal	Extension	Distance	2922
AAEL000585-RA	supercont1.11	3616213	3616499	286	+	Internal	Extension	Distance	3430.75
AAEL000578-RA	supercont1.11	1954957	1955283	326	-	Downstream	Standalone	Distance	110.197
AAEL000578-RA	supercont1.11	1955870	1956090	220	-	Downstream	Standalone	Distance	172.007
AAEL000578-RA	supercont1.11	1957386	1957840	454	-	Downstream	Standalone	Distance	428.73
AAEL000578-RA	supercont1.11	1964557	1965858	1301	-	Downstream	Standalone	Distance	462.566
AAEL000578-RA	supercont1.11	1966368	1967330	962	-	Downstream	Standalone	Distance	630.914
AAEL000577-RA	supercont1.11	576570	577495	925	+	Downstream	Extension	Distance	327.518
AAEL000569-RA	supercont1.11	3688300	3688618	318	+	Upstream	Standalone	Distance	37.0362
AAEL000569-RA	supercont1.11	3689826	3690111	285	+	Internal	Extension	Distance	51.2763
AAEL000565-RA	supercont1.11	4179323	4179670	347	+	Internal	Extension	Distance	571.526
NEWGENE146	supercont1.110	2445734	2446098	364	unknown	Internal	Standalone	Distance	67.7105
NEWGENE146	supercont1.110	2446099	2446885	786	unknown	Internal	Standalone	Distance	220.411
NEWGENE145	supercont1.110	202249	202636	387	unknown	Internal	Standalone	Distance	196.77
AAEL004222-RA	supercont1.110	1346323	1346509	186	-	Downstream	Extension	Distance	9.24013
AAEL004220-RA	supercont1.110	1027432	1027795	363	-	Upstream	Extension	Distance	123.036
AAEL004214-RA	supercont1.110	2101312	2101754	442	+	Upstream	Standalone	Spliced Reads	168.2
AAEL004214-RA	supercont1.110	2146675	2147513	838	+	Upstream	Standalone	Spliced Reads	725.724
AAEL004211-RA	supercont1.110	1246340	1246540	200	-	Downstream	Standalone	Distance	9.51316
AAEL004209-RA	supercont1.110	485990	486221	231	+	Upstream	Standalone	Spliced Reads	156.428
AAEL014394-RA	supercont1.1100	105237	105516	279	+	Downstream	Standalone	Distance	52.9873
AAEL014408-RA	supercont1.1102	36225	36575	350	-	Downstream	Standalone	Distance	69.3289
AAEL014408-RA	supercont1.1102	37048	37113	65	-	Internal	Extension	Distance	26.9704
AAEL014408-RA	supercont1.1102	38318	38416	98	-	Internal	Extension	Distance	38.9222
AAEL014408-RA	supercont1.1102	38653	39143	490	-	Upstream	Extension	Distance	283.092
NEWGENE457	supercont1.1104	197842	198484	642	unknown	Internal	Standalone	Distance	450.298
AAEL014413-RA	supercont1.1104	129204	129433	229	+	Downstream	Extension	Distance	403.135
AAEL014412-RA	supercont1.1104	163576	163665	89	+	Internal	Standalone	Distance	10.4671
AAEL014412-RA	supercont1.1104	179615	179753	138	+	Downstream	Standalone	Spliced Reads	25.0263
AAEL014416-RA	supercont1.1108	91866	92203	337	+	Upstream	Standalone	Spliced Reads	141.063
AAEL014415-RA	supercont1.1108	12053	12307	254	+	Downstream	Standalone	Distance	53.2007
NEWGENE126	supercont1.111	1349102	1349289	187	unknown	Internal	Standalone	Spliced Reads	72.1513
NEWGENE126	supercont1.111	1349325	1349830	505	unknown	Internal	Standalone	Spliced Reads	886.99
NEWGENE126	supercont1.111	1386136	1386332	196	unknown	Internal	Standalone	Spliced Reads	926.509
NEWGENE126	supercont1.111	1394631	1394829	198	unknown	Internal	Standalone	Spliced Reads	457.71
NEWGENE126	supercont1.111	1412463	1412678	215	unknown	Internal	Standalone	Spliced Reads	274.931
NEWGENE126	supercont1.111	1412762	1413539	777	unknown	Internal	Standalone	Spliced Reads	1102.72
AAEL017284-RA	supercont1.111	1882943	1883028	85	+	Downstream	Extension	Distance	35.8705
AAEL004241-RA	supercont1.111	1494492	1494851	359	-	Downstream	Standalone	Spliced Reads	39.1711
AAEL004236-RA	supercont1.111	2194388	2194960	572	+	Upstream	Standalone	Spliced Reads	353.954
AAEL004236-RA	supercont1.111	2214227	2214293	66	+	Upstream	Standalone	Spliced Reads	50.5197
AAEL004236-RA	supercont1.111	2214951	2215004	53	+	Upstream	Standalone	Spliced Reads	38.9737
AAEL004236-RA	supercont1.111	2228929	2229489	560	+	Upstream	Standalone	Spliced Reads	670.378
AAEL004236-RA	supercont1.111	2229701	2231020	1319	+	Upstream	Standalone	Spliced Reads	2744.05
AAEL004236-RA	supercont1.111	2292456	2293230	774	+	Downstream	Standalone	Spliced Reads	932.563
AAEL004235-RA	supercont1.111	1705491	1706502	1011	+	Downstream	Extension	Distance	533.247
AAEL004229-RA	supercont1.111	1449042	1449447	405	+	Upstream	Extension	Spliced Reads	1999.73
AAEL004228-RA	supercont1.111	2331542	2331799	257	-	Upstream	Extension	Distance	151.5
AAEL004227-RA	supercont1.111	1843730	1843917	187	+	Upstream	Extension	Distance	903.247
AAEL014422-RA	supercont1.1110	96826	97075	249	-	Downstream	Standalone	Distance	28.5395
AAEL014426-RA	supercont1.1111	296139	296302	163	-	Upstream	Extension	Distance	62.4145
NEWGENE378	supercont1.1113	112944	113157	213	unknown	Internal	Standalone	Distance	30.0329
NEWGENE378	supercont1.1113	113085	113364	279	unknown	Internal	Standalone	Distance	35.5625
NEWGENE378	supercont1.1113	113451	114251	800	unknown	Internal	Standalone	Distance	143.087
AAEL014430-RA	supercont1.1115	105724	105932	208	-	Downstream	Standalone	Spliced Reads	230.256
AAEL014430-RA	supercont1.1115	106449	107123	674	-	Downstream	Standalone	Spliced Reads	170.247
AAEL014430-RA	supercont1.1115	164660	164714	54	-	Upstream	Standalone	Spliced Reads	72.5197
AAEL014430-RA	supercont1.1115	173271	173528	257	-	Upstream	Standalone	Spliced Reads	162.151
AAEL014436-RA	supercont1.1117	66913	67117	204	+	Upstream	Extension	Spliced Reads	49.5921
AAEL014435-RA	supercont1.1117	201565	202120	555	+	Downstream	Standalone	Distance	3583.8
AAEL014434-RA	supercont1.1117	135394	135532	138	+	Internal	Standalone	Distance	36.6082
AAEL014445-RA	supercont1.1118	42959	43065	106	-	Upstream	Extension	Distance	79.8421
AAEL014444-RA	supercont1.1118	185262	185407	145	+	Internal	Extension	Distance	11.273
NEWGENE216	supercont1.1119	24979	25566	587	unknown	Internal	Standalone	Distance	1322.8
NEWGENE217	supercont1.112	337789	338324	535	unknown	Internal	Standalone	Distance	92.8257
AAEL004264-RA	supercont1.112	125554	125776	222	+	Upstream	Standalone	Distance	578.044
AAEL004264-RA	supercont1.112	152845	152922	77	+	Upstream	Extension	Distance	434.32
AAEL004256-RA	supercont1.112	2416762	2416862	100	-	Internal	Extension	Distance	52.5479
AAEL004251-RA	supercont1.112	2212744	2212883	139	-	Downstream	Extension	Distance	40.1743
AAEL004248-RA	supercont1.112	342867	343377	510	-	Downstream	Standalone	Distance	90.1688
AAEL004246-RA	supercont1.112	968703	968975	272	-	Downstream	Standalone	Distance	45.2577
AAEL014457-RA	supercont1.1121	151382	151745	363	-	Upstream	Standalone	Distance	102.168
AAEL014486-RA	supercont1.1129	71697	71908	211	-	Downstream	Standalone	Distance	33.8882
AAEL014486-RA	supercont1.1129	80059	80459	400	-	Downstream	Standalone	Distance	122.374
AAEL014486-RA	supercont1.1129	96803	96922	119	-	Upstream	Extension	Distance	24.8882
NEWGENE227	supercont1.113	1110668	1111247	579	unknown	Internal	Standalone	Distance	165.717
NEWGENE206	supercont1.113	2304341	2304387	46	unknown	Internal	Standalone	Spliced Reads	37.9264
NEWGENE206	supercont1.113	2388050	2388411	361	unknown	Internal	Standalone	Spliced Reads	272.62
NEWGENE206	supercont1.113	2469957	2470027	70	unknown	Internal	Standalone	Spliced Reads	23.5773
AAEL017264-RA	supercont1.113	599252	599432	180	+	Upstream	Extension	Distance	23.8421
AAEL004302-RA	supercont1.113	1934199	1934569	370	+	Upstream	Standalone	Distance	337.036
AAEL004297-RA	supercont1.113	1711346	1711421	75	-	Upstream	Extension	Spliced Reads	285.703
AAEL004285-RA	supercont1.113	2132546	2132973	427	+	Downstream	Standalone	Distance	86.5263
AAEL004285-RA	supercont1.113	2137068	2137442	374	+	Downstream	Standalone	Distance	59.4934
AAEL004279-RA	supercont1.113	2277112	2277183	71	-	Upstream	Standalone	Spliced Reads	25.9046
AAEL004274-RA	supercont1.113	1367793	1368072	279	-	Downstream	Standalone	Spliced Reads	60.9605
AAEL004273-RA	supercont1.113	1567974	1568108	134	+	Upstream	Extension	Distance	81.7961
AAEL014488-RA	supercont1.1131	16023	16231	208	+	Internal	Standalone	Distance	10.3421
AAEL014488-RA	supercont1.1131	16168	16307	139	+	Internal	Extension	Distance	12.5789
AAEL014495-RA	supercont1.1132	185447	185716	269	+	Downstream	Standalone	Distance	21.1511
AAEL014494-RA	supercont1.1132	172641	172697	56	-	Upstream	Extension	Distance	16.8882
AAEL014493-RA	supercont1.1132	13755	13868	113	+	Upstream	Extension	Distance	82.1842
AAEL014498-RA	supercont1.1137	188369	188591	222	+	Downstream	Standalone	Distance	24.102
AAEL014508-RA	supercont1.1139	170776	171256	480	+	Upstream	Extension	Spliced Reads	125.148
AAEL014507-RA	supercont1.1139	43595	43808	213	-	Upstream	Extension	Distance	38.5337
AAEL014506-RA	supercont1.1139	153538	153561	23	+	Internal	Extension	Distance	14.4408
AAEL014506-RA	supercont1.1139	156199	156249	50	+	Internal	Extension	Distance	37.4572
NEWGENE274	supercont1.114	2028346	2028980	634	unknown	Internal	Standalone	Distance	188.652
NEWGENE248	supercont1.114	1910599	1912292	1693	unknown	Internal	Standalone	Spliced Reads	23627.5
NEWGENE248	supercont1.114	1912490	1912730	240	unknown	Internal	Standalone	Spliced Reads	153.332
AAEL004321-RA	supercont1.114	2138586	2139356	770	+	Downstream	Extension	Distance	384.921
AAEL004319-RA	supercont1.114	1665618	1665821	203	+	Internal	Extension	Distance	158.375
AAEL004319-RA	supercont1.114	1665998	1667413	1415	+	Downstream	Extension	Distance	384.181
AAEL004314-RA	supercont1.114	496603	498380	1777	-	Upstream	Standalone	Distance	1120.58
AAEL004307-RA	supercont1.114	1278238	1279017	779	+	Internal	Extension	Distance	537.294
AAEL014510-RA	supercont1.1140	28684	28795	111	+	Internal	Extension	Distance	23.4737
AAEL014510-RA	supercont1.1140	29738	30020	282	+	Downstream	Standalone	Distance	44.7928
AAEL014510-RA	supercont1.1140	31704	32064	360	+	Downstream	Standalone	Distance	43.227
AAEL014510-RA	supercont1.1140	36426	36587	161	+	Downstream	Standalone	Distance	29.6149
AAEL014510-RA	supercont1.1140	37176	37748	572	+	Downstream	Standalone	Distance	171.929
NEWGENE127	supercont1.1141	13431	13667	236	unknown	Internal	Standalone	Distance	27.2296
NEWGENE127	supercont1.1141	13668	14134	466	unknown	Internal	Standalone	Spliced Reads	81.9274
NEWGENE127	supercont1.1141	80074	80243	169	unknown	Internal	Standalone	Spliced Reads	22.5757
NEWGENE127	supercont1.1141	80249	81265	1016	unknown	Internal	Standalone	Distance	249.428
NEWGENE127	supercont1.1141	81193	81703	510	unknown	Internal	Standalone	Distance	125.853
NEWGENE127	supercont1.1141	81631	81858	227	unknown	Internal	Standalone	Distance	37.983
AAEL014519-RA	supercont1.1146	130266	130701	435	+	Upstream	Standalone	Distance	63.375
NEWGENE307	supercont1.115	2104745	2105531	786	unknown	Internal	Standalone	Distance	289.99
NEWGENE306	supercont1.115	741567	741777	210	unknown	Internal	Standalone	Distance	11.874
NEWGENE306	supercont1.115	741926	742288	362	unknown	Internal	Standalone	Distance	44.0033
NEWGENE306	supercont1.115	742216	742834	618	unknown	Internal	Standalone	Distance	154.675
AAEL016331-RA	supercont1.115	556641	556849	208	+	Upstream	Standalone	Distance	34.7844
AAEL004348-RA	supercont1.115	136938	137152	214	+	Upstream	Standalone	Distance	11.102
AAEL004348-RA	supercont1.115	137080	137370	290	+	Upstream	Extension	Distance	26.1118
AAEL004348-RA	supercont1.115	137299	137587	288	+	Upstream	Extension	Distance	19.9701
AAEL004348-RA	supercont1.115	137810	138101	291	+	Upstream	Standalone	Distance	26.0526
AAEL004345-RA	supercont1.115	2463991	2464607	616	+	Downstream	Standalone	Distance	260.753
AAEL004337-RA	supercont1.115	274254	275296	1042	-	Downstream	Extension	Distance	402.895
AAEL004337-RA	supercont1.115	275642	275716	74	-	Internal	Extension	Distance	36.9246
AAEL004332-RA	supercont1.115	173584	173794	210	+	Downstream	Standalone	Distance	15.8816
AAEL004331-RA	supercont1.115	240460	240544	84	+	Upstream	Extension	Distance	11.1217
AAEL004331-RA	supercont1.115	261435	261605	170	+	Internal	Extension	Spliced Reads	42.4572
AAEL004331-RA	supercont1.115	262786	262887	101	+	Internal	Extension	Distance	28.4868
AAEL004331-RA	supercont1.115	271477	271768	291	+	Downstream	Extension	Distance	43.7072
AAEL004331-RA	supercont1.115	271769	272133	364	+	Downstream	Extension	Distance	74.954
AAEL004331-RA	supercont1.115	272373	273069	696	+	Downstream	Standalone	Distance	394.23
AAEL004330-RA	supercont1.115	173808	174211	403	+	Upstream	Standalone	Spliced Reads	61.2697
AAEL004330-RA	supercont1.115	205822	206109	287	+	Downstream	Standalone	Distance	36.3191
AAEL004329-RA	supercont1.115	111887	111916	29	+	Internal	Extension	Distance	23.6941
AAEL014522-RA	supercont1.1150	85962	86178	216	+	Upstream	Standalone	Distance	9.55921
NEWGENE36	supercont1.1152	156686	157649	963	unknown	Internal	Standalone	Distance	1212.01
AAEL014529-RA	supercont1.1152	184707	184910	203	+	Upstream	Extension	Spliced Reads	320.724
AAEL014527-RA	supercont1.1152	137879	138114	235	+	Downstream	Standalone	Spliced Reads	26.2566
AAEL014527-RA	supercont1.1152	140891	141174	283	+	Downstream	Standalone	Distance	34.917
AAEL014531-RA	supercont1.1154	281798	282083	285	-	Upstream	Standalone	Distance	17.1711
AAEL014542-RA	supercont1.1156	159267	159404	137	+	Downstream	Extension	Distance	15.6238
AAEL014537-RA	supercont1.1156	30594	30772	178	+	Downstream	Standalone	Distance	11.0362
AAEL014537-RA	supercont1.1156	30817	31017	200	+	Downstream	Standalone	Distance	12.9408
AAEL014537-RA	supercont1.1156	31036	31227	191	+	Downstream	Standalone	Distance	10.0066
AAEL017414-RA	supercont1.1157	139302	139371	69	-	Internal	Standalone	Distance	15.9507
AAEL014549-RA	supercont1.1159	96086	96208	122	-	Downstream	Extension	Distance	74.1283
AAEL014548-RA	supercont1.1159	126217	126658	441	+	Internal	Extension	Distance	590.53
AAEL014546-RA	supercont1.1159	136464	137216	752	+	Internal	Standalone	Spliced Reads	1670.54
AAEL014546-RA	supercont1.1159	150400	152371	1971	+	Internal	Standalone	Spliced Reads	5545.47
AAEL014545-RA	supercont1.1159	79958	80107	149	-	Internal	Standalone	Spliced Reads	64.5493
AAEL016995-RA	supercont1.116	1035552	1035652	100	-	Downstream	Extension	Distance	20291
AAEL004385-RA	supercont1.116	1084052	1084183	131	-	Upstream	Standalone	Distance	5.37171
AAEL004381-RA	supercont1.116	1775603	1775709	106	-	Internal	Extension	Spliced Reads	72.8421
AAEL004379-RA	supercont1.116	1634910	1635760	850	+	Downstream	Standalone	Distance	251.681
AAEL004375-RA	supercont1.116	189684	189787	103	+	Internal	Extension	Spliced Reads	45.1964
AAEL004363-RA	supercont1.116	1917658	1918403	745	-	Upstream	Standalone	Spliced Reads	317.227
AAEL004362-RA	supercont1.116	3429	3927	498	+	Upstream	Standalone	Spliced Reads	108.316
AAEL004361-RA	supercont1.116	845037	845364	327	+	Upstream	Standalone	Spliced Reads	130.766
AAEL004356-RA	supercont1.116	1726936	1728713	1777	-	Upstream	Standalone	Spliced Reads	756.385
AAEL004354-RA	supercont1.116	566477	567699	1222	-	Upstream	Extension	Spliced Reads	531.589
NEWGENE164	supercont1.1162	109940	110354	414	unknown	Internal	Standalone	Spliced Reads	75.9507
NEWGENE164	supercont1.1162	131150	131286	136	unknown	Internal	Standalone	Spliced Reads	13.7105
NEWGENE164	supercont1.1162	132493	132631	138	unknown	Internal	Standalone	Spliced Reads	9.73355
NEWGENE164	supercont1.1162	145200	145488	288	unknown	Internal	Standalone	Distance	24.6678
NEWGENE164	supercont1.1162	145572	145780	208	unknown	Internal	Standalone	Distance	10.2566
NEWGENE164	supercont1.1162	146009	146273	264	unknown	Internal	Standalone	Distance	22.273
NEWGENE164	supercont1.1162	146367	146653	286	unknown	Internal	Standalone	Distance	28.4013
NEWGENE164	supercont1.1162	146590	146790	200	unknown	Internal	Standalone	Distance	13.4112
NEWGENE164	supercont1.1162	159734	159850	116	unknown	Internal	Standalone	Distance	8.6875
NEWGENE164	supercont1.1162	204210	204321	111	unknown	Internal	Standalone	Distance	7.54276
AAEL014554-RA	supercont1.1163	169068	169285	217	+	Downstream	Standalone	Distance	8.70066
NEWGENE14	supercont1.1164	151738	152051	313	unknown	Internal	Standalone	Spliced Reads	165.115
NEWGENE14	supercont1.1164	169352	170146	794	unknown	Internal	Standalone	Spliced Reads	687.493
NEWGENE14	supercont1.1164	170564	171567	1003	unknown	Internal	Standalone	Spliced Reads	1324.65
NEWGENE14	supercont1.1164	219760	221329	1569	unknown	Internal	Standalone	Spliced Reads	3900.63
AAEL014557-RA	supercont1.1165	95600	96492	892	-	Downstream	Extension	Distance	290.984
AAEL014559-RA	supercont1.1166	1870	2291	421	-	Internal	Standalone	Spliced Reads	197.211
AAEL014564-RA	supercont1.1168	166690	167565	875	+	Downstream	Extension	Spliced Reads	192.577
NEWGENE255	supercont1.117	174494	174936	442	unknown	Internal	Standalone	Distance	91.8783
NEWGENE255	supercont1.117	181982	182374	392	unknown	Internal	Standalone	Distance	93.2829
AAEL004399-RA	supercont1.117	550657	550940	283	+	Downstream	Standalone	Distance	40.2599
AAEL004393-RA	supercont1.117	154500	154742	242	-	Upstream	Extension	Distance	59.8882
AAEL004393-RA	supercont1.117	271995	272184	189	-	Upstream	Standalone	Distance	60.1908
AAEL004392-RA	supercont1.117	2381040	2381213	173	-	Upstream	Standalone	Distance	11.8849
AAEL004391-RA	supercont1.117	1310781	1310999	218	-	Downstream	Standalone	Distance	9.38163
AAEL004391-RA	supercont1.117	1311438	1311875	437	-	Downstream	Standalone	Distance	75.2237
AAEL004389-RA	supercont1.117	2126563	2126781	218	+	Downstream	Extension	Distance	16.6184
NEWGENE504	supercont1.1170	15375	15906	531	unknown	Internal	Standalone	Distance	117.158
AAEL014575-RA	supercont1.1171	89711	90813	1102	-	Upstream	Standalone	Distance	579.112
AAEL014574-RA	supercont1.1171	145389	145578	189	-	Downstream	Standalone	Distance	25.8453
AAEL014574-RA	supercont1.1171	145909	146163	254	-	Downstream	Standalone	Distance	22.4671
AAEL014574-RA	supercont1.1171	146757	147037	280	-	Downstream	Standalone	Distance	36.148
AAEL014574-RA	supercont1.1171	147918	148123	205	-	Downstream	Standalone	Distance	15.8162
AAEL014574-RA	supercont1.1171	149707	149877	170	-	Downstream	Standalone	Distance	16.1151
AAEL014574-RA	supercont1.1171	152165	152581	416	-	Downstream	Standalone	Distance	70.7335
AAEL014573-RA	supercont1.1171	120234	120459	225	+	Downstream	Extension	Distance	37.9211
AAEL014572-RA	supercont1.1171	182641	182772	131	+	Upstream	Extension	Spliced Reads	10.2281
AAEL016917-RA	supercont1.1172	88039	88608	569	+	Downstream	Standalone	Distance	167.99
AAEL014576-RA	supercont1.1172	160421	160659	238	-	Downstream	Standalone	Distance	36.7993
AAEL014585-RA	supercont1.1174	25748	25794	46	-	Upstream	Standalone	Spliced Reads	12.3224
AAEL014585-RA	supercont1.1174	26082	26261	179	-	Upstream	Standalone	Distance	16.9671
AAEL014585-RA	supercont1.1174	28467	28608	141	-	Upstream	Standalone	Distance	28.793
AAEL014585-RA	supercont1.1174	40473	40620	147	-	Upstream	Standalone	Distance	15.3092
AAEL014582-RA	supercont1.1174	108716	108742	26	+	Internal	Extension	Distance	41.4112
NEWGENE336	supercont1.1175	50168	50253	85	unknown	Internal	Standalone	Spliced Reads	16.0844
NEWGENE336	supercont1.1175	89664	90129	465	unknown	Internal	Standalone	Spliced Reads	90.4013
NEWGENE336	supercont1.1175	90203	91419	1216	unknown	Internal	Standalone	Spliced Reads	319.53
NEWGENE336	supercont1.1175	200274	200505	231	unknown	Internal	Standalone	Spliced Reads	65.4539
NEWGENE336	supercont1.1175	200433	200645	212	unknown	Internal	Standalone	Distance	11.8553
NEWGENE379	supercont1.118	143133	143421	288	unknown	Internal	Standalone	Distance	30.2171
NEWGENE379	supercont1.118	143714	143891	177	unknown	Internal	Standalone	Distance	10.6941
NEWGENE379	supercont1.118	154739	155320	581	unknown	Internal	Standalone	Distance	184.97
NEWGENE379	supercont1.118	155322	155526	204	unknown	Internal	Standalone	Distance	9.25409
AAEL004412-RA	supercont1.118	2163111	2164190	1079	-	Downstream	Standalone	Spliced Reads	744.352
AAEL004412-RA	supercont1.118	2195736	2195969	233	-	Internal	Extension	Distance	216.76
AAEL004410-RA	supercont1.118	105706	105989	283	+	Upstream	Standalone	Distance	21.6349
AAEL004410-RA	supercont1.118	126638	127195	557	+	Downstream	Standalone	Distance	127.924
AAEL004410-RA	supercont1.118	127948	128385	437	+	Downstream	Standalone	Distance	84.1842
AAEL004409-RA	supercont1.118	1010919	1011250	331	+	Upstream	Standalone	Spliced Reads	363.365
AAEL004409-RA	supercont1.118	1056884	1057793	909	+	Upstream	Standalone	Spliced Reads	2224.73
AAEL004408-RA	supercont1.118	2256035	2256319	284	-	Upstream	Extension	Distance	67.4693
AAEL014592-RA	supercont1.1181	132398	132604	206	-	Downstream	Standalone	Distance	25.2171
AAEL014600-RA	supercont1.1186	61026	61208	182	-	Downstream	Extension	Distance	396.596
AAEL014600-RA	supercont1.1186	68401	68558	157	-	Upstream	Extension	Spliced Reads	507.548
AAEL014598-RA	supercont1.1186	89511	89637	126	-	Downstream	Extension	Distance	28.5311
AAEL014598-RA	supercont1.1186	104338	104435	97	-	Internal	Extension	Spliced Reads	114.869
AAEL014598-RA	supercont1.1186	122662	123116	454	-	Upstream	Standalone	Spliced Reads	152.992
AAEL014598-RA	supercont1.1186	130682	130910	228	-	Upstream	Standalone	Spliced Reads	76.3013
AAEL014618-RA	supercont1.1188	122942	123064	122	-	Downstream	Standalone	Spliced Reads	89.3855
AAEL017546-RA	supercont1.119	2262135	2262271	136	-	Downstream	Standalone	Distance	74.8914
AAEL017546-RA	supercont1.119	2284768	2284835	67	-	Internal	Extension	Distance	30.8092
AAEL017519-RA	supercont1.119	2261589	2261967	378	-	Upstream	Extension	Distance	506.033
AAEL004447-RA	supercont1.119	2332408	2332515	107	-	Upstream	Extension	Spliced Reads	46.7566
AAEL004447-RA	supercont1.119	2386338	2386542	204	-	Upstream	Standalone	Spliced Reads	60.3947
AAEL004437-RA	supercont1.119	1810471	1810591	120	-	Upstream	Standalone	Spliced Reads	50.9967
AAEL004431-RA	supercont1.119	1273812	1273871	59	+	Internal	Extension	Distance	7.71382
AAEL004428-RA	supercont1.119	297496	297686	190	-	Downstream	Standalone	Distance	6.18092
AAEL004428-RA	supercont1.119	297791	297985	194	-	Downstream	Standalone	Distance	12.5614
NEWGENE134	supercont1.1190	25845	26406	561	unknown	Internal	Standalone	Distance	247.375
AAEL014621-RA	supercont1.1190	114703	114990	287	-	Upstream	Standalone	Distance	27.2192
AAEL016965-RA	supercont1.1192	2275	2560	285	-	Downstream	Standalone	Distance	66.9243
AAEL016965-RA	supercont1.1192	5963	6094	131	-	Internal	Extension	Distance	29.1316
AAEL014625-RA	supercont1.1192	113243	113407	164	+	Upstream	Standalone	Spliced Reads	76.5987
AAEL014624-RA	supercont1.1192	185086	185196	110	+	Downstream	Standalone	Distance	7.01645
AAEL014627-RA	supercont1.1193	133891	134075	184	+	Internal	Standalone	Spliced Reads	35.8947
AAEL016960-RA	supercont1.1194	123006	123349	343	+	Upstream	Standalone	Spliced Reads	72.4934
AAEL014631-RA	supercont1.1194	84331	84670	339	+	Downstream	Standalone	Spliced Reads	41.6974
AAEL014631-RA	supercont1.1194	84673	85323	650	+	Downstream	Standalone	Distance	113.217
AAEL014631-RA	supercont1.1194	85256	85910	654	+	Downstream	Extension	Distance	141.076
AAEL014630-RA	supercont1.1194	140564	140784	220	-	Downstream	Extension	Distance	631.072
NEWGENE275	supercont1.1197	198375	198996	621	unknown	Internal	Standalone	Distance	109.283
NEWGENE275	supercont1.1197	199012	199207	195	unknown	Internal	Standalone	Distance	22.0296
AAEL014633-RA	supercont1.1197	172935	173075	140	+	Upstream	Standalone	Distance	8.22039
AAEL014635-RA	supercont1.1198	140464	140645	181	-	Downstream	Standalone	Distance	10.4638
AAEL014637-RA	supercont1.1199	54538	54646	108	+	Internal	Extension	Spliced Reads	15.1298
AAEL014636-RA	supercont1.1199	141890	142067	177	-	Upstream	Extension	Distance	134.161
AAEL017352-RA	supercont1.12	75288	77294	2006	+	Upstream	Standalone	Distance	613.534
AAEL000624-RA	supercont1.12	2361142	2361207	65	+	Internal	Extension	Distance	34.1605
AAEL000624-RA	supercont1.12	2368498	2368645	147	+	Downstream	Standalone	Spliced Reads	132.23
AAEL000622-RA	supercont1.12	90771	90917	146	-	Downstream	Extension	Distance	61.5921
AAEL000622-RA	supercont1.12	92272	92509	237	-	Internal	Extension	Spliced Reads	517.25
AAEL000621-RA	supercont1.12	748292	748388	96	-	Upstream	Extension	Distance	9.52303
AAEL000620-RA	supercont1.12	2368682	2368731	49	+	Internal	Extension	Distance	14.3597
AAEL000619-RA	supercont1.12	523927	524211	284	-	Downstream	Standalone	Distance	25.0428
AAEL000618-RA	supercont1.12	1942752	1942814	62	-	Internal	Extension	Distance	11.5296
AAEL000611-RA	supercont1.12	758800	758894	94	+	Upstream	Extension	Distance	15.8585
AAEL000608-RA	supercont1.12	476954	477146	192	+	Internal	Extension	Spliced Reads	82.523
AAEL000604-RA	supercont1.12	68788	69148	360	+	Downstream	Standalone	Distance	78.0908
AAEL000604-RA	supercont1.12	70917	71413	496	+	Downstream	Standalone	Distance	142.576
AAEL000604-RA	supercont1.12	72172	73431	1259	+	Downstream	Standalone	Distance	269.572
AAEL000599-RA	supercont1.12	1740126	1740270	144	+	Upstream	Standalone	Distance	10.5559
AAEL000599-RA	supercont1.12	1740330	1740476	146	+	Upstream	Standalone	Spliced Reads	25.4145
AAEL000599-RA	supercont1.12	1797780	1797912	132	+	Downstream	Standalone	Distance	11.0445
AAEL000597-RA	supercont1.12	2711151	2711433	282	-	Downstream	Standalone	Distance	48.3478
AAEL000597-RA	supercont1.12	2711372	2711649	277	-	Downstream	Extension	Distance	46.3059
AAEL000597-RA	supercont1.12	2713561	2713921	360	-	Downstream	Standalone	Distance	40.3763
AAEL000597-RA	supercont1.12	2714156	2714331	175	-	Downstream	Extension	Distance	24.1775
AAEL004483-RA	supercont1.120	2025374	2025560	186	+	Upstream	Standalone	Distance	14.5789
AAEL004480-RA	supercont1.120	1015238	1015601	363	-	Upstream	Extension	Distance	100.086
AAEL004479-RA	supercont1.120	234258	234437	179	-	Upstream	Standalone	Distance	23.3257
AAEL004474-RA	supercont1.120	613851	613878	27	-	Upstream	Extension	Spliced Reads	16.6217
AAEL004474-RA	supercont1.120	720494	720775	281	-	Upstream	Standalone	Spliced Reads	91.523
AAEL004470-RA	supercont1.120	1958613	1958727	114	+	Upstream	Extension	Distance	39.8651
AAEL004469-RA	supercont1.120	1866679	1866975	296	-	Downstream	Standalone	Distance	92.4539
AAEL004469-RA	supercont1.120	1867122	1867836	714	-	Downstream	Extension	Distance	222.958
AAEL004464-RA	supercont1.120	6487	6846	359	-	Downstream	Standalone	Distance	53.6075
AAEL004464-RA	supercont1.120	6927	7095	168	-	Downstream	Standalone	Spliced Reads	14.0526
AAEL004453-RA	supercont1.120	808853	809242	389	+	Internal	Extension	Distance	770.171
AAEL004452-RA	supercont1.120	851293	851484	191	-	Upstream	Extension	Distance	93.7401
AAEL004451-RA	supercont1.120	472612	472906	294	-	Downstream	Extension	Distance	1677.65
AAEL004451-RA	supercont1.120	554146	554308	162	-	Upstream	Standalone	Spliced Reads	939.857
AAEL014642-RA	supercont1.1200	74236	74504	268	-	Downstream	Extension	Distance	183.967
AAEL014640-RA	supercont1.1200	127719	127900	181	-	Downstream	Extension	Distance	34.2368
AAEL014640-RA	supercont1.1200	155512	155639	127	-	Upstream	Extension	Distance	39.9013
AAEL014640-RA	supercont1.1200	178349	178546	197	-	Upstream	Standalone	Distance	82.125
AAEL014639-RA	supercont1.1200	13106	13327	221	-	Downstream	Standalone	Distance	66.5031
AAEL014639-RA	supercont1.1200	51282	51551	269	-	Downstream	Extension	Distance	56.5298
AAEL014639-RA	supercont1.1200	73972	74168	196	-	Upstream	Standalone	Distance	66.102
AAEL014650-RA	supercont1.1201	233313	233701	388	-	Downstream	Standalone	Distance	1765.43
NEWGENE323	supercont1.1205	87869	88090	221	unknown	Internal	Standalone	Spliced Reads	293.217
NEWGENE323	supercont1.1205	99480	99587	107	unknown	Internal	Standalone	Spliced Reads	104.974
NEWGENE382	supercont1.1206	48252	48585	333	unknown	Internal	Standalone	Distance	167.934
NEWGENE382	supercont1.1206	48514	48871	357	unknown	Internal	Standalone	Distance	190.628
NEWGENE382	supercont1.1206	48878	49236	358	unknown	Internal	Standalone	Distance	60.0702
NEWGENE382	supercont1.1206	49323	49772	449	unknown	Internal	Standalone	Distance	272.319
AAEL014655-RA	supercont1.1207	102247	102600	353	-	Downstream	Standalone	Distance	97.0493
AAEL016341-RA	supercont1.121	850436	850710	274	-	Downstream	Standalone	Distance	28.5263
AAEL004508-RA	supercont1.121	1007591	1007791	200	+	Upstream	Extension	Distance	43.4164
AAEL004506-RA	supercont1.121	2304760	2304904	144	+	Internal	Extension	Distance	13.023
AAEL004506-RA	supercont1.121	2323392	2323825	433	+	Downstream	Standalone	Spliced Reads	64.1414
AAEL004506-RA	supercont1.121	2323763	2324121	358	+	Internal	Extension	Distance	26.2862
AAEL004506-RA	supercont1.121	2324138	2324627	489	+	Downstream	Standalone	Distance	120.299
AAEL004501-RA	supercont1.121	2066877	2067410	533	+	Internal	Extension	Distance	3710.65
AAEL004499-RA	supercont1.121	1384355	1384472	117	+	Downstream	Standalone	Distance	10.8651
AAEL004496-RA	supercont1.121	1915732	1915975	243	+	Upstream	Standalone	Spliced Reads	88.6319
AAEL004494-RA	supercont1.121	454571	454669	98	+	Internal	Extension	Distance	55.9441
AAEL004494-RA	supercont1.121	455913	455951	38	+	Internal	Extension	Distance	43.7796
AAEL004494-RA	supercont1.121	469965	471353	1388	+	Downstream	Standalone	Distance	548.342
AAEL004491-RA	supercont1.121	178079	178225	146	+	Internal	Standalone	Distance	157.413
AAEL004491-RA	supercont1.121	192878	193038	160	+	Internal	Standalone	Spliced Reads	74.7895
AAEL004491-RA	supercont1.121	207858	207901	43	+	Internal	Extension	Spliced Reads	21.102
AAEL004491-RA	supercont1.121	208366	208452	86	+	Internal	Extension	Distance	79.5855
AAEL004490-RA	supercont1.121	1831872	1832228	356	+	Upstream	Extension	Spliced Reads	106.247
AAEL004488-RA	supercont1.121	1006788	1007590	802	-	Upstream	Extension	Distance	209.523
AAEL014664-RA	supercont1.1212	105576	105858	282	+	Upstream	Standalone	Spliced Reads	358.997
AAEL014663-RA	supercont1.1212	117868	118104	236	+	Upstream	Extension	Spliced Reads	154.306
AAEL014668-RA	supercont1.1213	1754	1947	193	-	Downstream	Standalone	Distance	14.8684
AAEL014668-RA	supercont1.1213	2062	2295	233	-	Downstream	Extension	Spliced Reads	22.7303
AAEL014668-RA	supercont1.1213	4930	5075	145	-	Upstream	Extension	Distance	15.2993
AAEL014668-RA	supercont1.1213	5029	5362	333	-	Upstream	Extension	Distance	111.003
AAEL014668-RA	supercont1.1213	5516	5973	457	-	Upstream	Standalone	Distance	145.576
AAEL014668-RA	supercont1.1213	6175	6423	248	-	Upstream	Standalone	Distance	35.782
AAEL014670-RA	supercont1.1215	22333	22756	423	-	Downstream	Standalone	Distance	123.247
AAEL014670-RA	supercont1.1215	22754	23104	350	-	Downstream	Extension	Distance	70.4105
AAEL014670-RA	supercont1.1215	23101	23446	345	-	Downstream	Extension	Distance	68.9638
NEWGENE170	supercont1.1217	152960	153603	643	unknown	Internal	Standalone	Distance	608.436
AAEL004536-RA	supercont1.122	235724	235737	13	-	Internal	Extension	Spliced Reads	17.2862
AAEL004534-RA	supercont1.122	1526005	1528066	2061	-	Downstream	Extension	Distance	1427.24
AAEL004526-RA	supercont1.122	1743482	1744003	521	-	Internal	Standalone	Distance	367.52
AAEL004518-RA	supercont1.122	48189	48295	106	-	Downstream	Extension	Distance	29.9244
AAEL004514-RA	supercont1.122	338	421	83	+	Upstream	Extension	Distance	29.0099
AAEL004513-RA	supercont1.122	1701147	1701683	536	-	Upstream	Standalone	Spliced Reads	247.628
AAEL014693-RA	supercont1.1222	82863	83300	437	-	Downstream	Standalone	Distance	120.474
AAEL014693-RA	supercont1.1222	83331	83671	340	-	Downstream	Standalone	Distance	49.043
AAEL014693-RA	supercont1.1222	83599	84077	478	-	Downstream	Extension	Distance	192.448
AAEL014693-RA	supercont1.1222	84623	84943	320	-	Downstream	Standalone	Distance	188.003
AAEL014693-RA	supercont1.1222	85271	85860	589	-	Downstream	Standalone	Distance	229.932
NEWGENE253	supercont1.1223	46456	46746	290	unknown	Internal	Standalone	Distance	41.4309
NEWGENE253	supercont1.1223	46748	46910	162	unknown	Internal	Standalone	Distance	13.4309
AAEL014699-RA	supercont1.1224	99029	99070	41	-	Internal	Extension	Spliced Reads	14.0428
AAEL014699-RA	supercont1.1224	111060	111131	71	-	Internal	Extension	Distance	31.3947
AAEL014699-RA	supercont1.1224	112358	112380	22	-	Upstream	Extension	Spliced Reads	12.6316
AAEL014699-RA	supercont1.1224	140799	141192	393	-	Upstream	Standalone	Spliced Reads	169.78
AAEL014697-RA	supercont1.1224	31762	31929	167	+	Upstream	Standalone	Distance	130.845
AAEL014697-RA	supercont1.1224	32028	32224	196	+	Upstream	Standalone	Distance	60.3014
AAEL014701-RA	supercont1.1226	53436	53527	91	+	Upstream	Extension	Spliced Reads	119.548
AAEL004582-RA	supercont1.123	1910617	1910758	141	-	Upstream	Extension	Spliced Reads	25.8257
AAEL004581-RA	supercont1.123	1319715	1320553	838	+	Downstream	Standalone	Distance	197.993
AAEL004581-RA	supercont1.123	1320494	1320949	455	+	Downstream	Extension	Distance	140.372
AAEL004581-RA	supercont1.123	1321012	1321480	468	+	Downstream	Standalone	Distance	169.809
AAEL004565-RA	supercont1.123	2143247	2143263	16	+	Internal	Extension	Spliced Reads	33.5987
AAEL004549-RA	supercont1.123	2386875	2387061	186	-	Downstream	Extension	Distance	32.5833
AAEL004544-RA	supercont1.123	2379961	2380252	291	-	Downstream	Standalone	Distance	29.7072
AAEL004544-RA	supercont1.123	2381864	2382210	346	-	Downstream	Standalone	Distance	40.5197
AAEL004542-RA	supercont1.123	2178261	2178350	89	-	Internal	Extension	Distance	36.8388
AAEL004542-RA	supercont1.123	2184571	2184728	157	-	Upstream	Extension	Distance	172.462
AAEL004542-RA	supercont1.123	2185196	2185466	270	-	Upstream	Standalone	Distance	341.108
AAEL004542-RA	supercont1.123	2212653	2212958	305	-	Upstream	Standalone	Distance	354.092
AAEL017477-RA	supercont1.1234	163226	163981	755	+	Downstream	Extension	Distance	527.465
AAEL014721-RA	supercont1.1235	190043	190388	345	-	Downstream	Standalone	Distance	130.815
NEWGENE111	supercont1.1237	36902	37356	454	unknown	Internal	Standalone	Distance	167.645
NEWGENE383	supercont1.124	2089363	2090333	970	unknown	Internal	Standalone	Distance	5399.41
AAEL004600-RA	supercont1.124	80596	80740	144	-	Upstream	Standalone	Spliced Reads	8.37829
AAEL004596-RA	supercont1.124	1870116	1870510	394	+	Downstream	Extension	Distance	252.912
AAEL004594-RA	supercont1.124	1299531	1300167	636	-	Downstream	Standalone	Distance	158.742
AAEL004592-RA	supercont1.124	1293253	1293471	218	+	Downstream	Standalone	Distance	9.16447
AAEL004592-RA	supercont1.124	1293546	1293763	217	+	Downstream	Standalone	Distance	12.4404
AAEL004592-RA	supercont1.124	1295005	1295278	273	+	Downstream	Standalone	Distance	33.8224
AAEL004589-RA	supercont1.124	1452882	1453363	481	+	Downstream	Standalone	Distance	319.438
AAEL004589-RA	supercont1.124	1453306	1453696	390	+	Downstream	Extension	Distance	155.749
AAEL004588-RA	supercont1.124	2236486	2236733	247	-	Downstream	Extension	Distance	1810.09
NEWGENE228	supercont1.1240	3169	3391	222	unknown	Internal	Standalone	Distance	37.1513
NEWGENE228	supercont1.1240	3437	3623	186	unknown	Internal	Standalone	Distance	15.7072
NEWGENE228	supercont1.1240	3585	3861	276	unknown	Internal	Standalone	Distance	69.4178
NEWGENE228	supercont1.1240	4640	4797	157	unknown	Internal	Standalone	Distance	18.7237
AAEL014730-RA	supercont1.1240	85572	85797	225	+	Downstream	Standalone	Distance	27.9384
AAEL014730-RA	supercont1.1240	85824	86228	404	+	Downstream	Standalone	Distance	56.6408
AAEL014730-RA	supercont1.1240	86633	86966	333	+	Downstream	Standalone	Distance	42.6711
AAEL014730-RA	supercont1.1240	87252	87481	229	+	Downstream	Standalone	Distance	26.9539
AAEL014730-RA	supercont1.1240	87940	88466	526	+	Downstream	Standalone	Distance	186.25
AAEL014738-RA	supercont1.1242	104743	104790	47	+	Internal	Extension	Spliced Reads	20.6546
AAEL014736-RA	supercont1.1242	63475	63749	274	+	Upstream	Standalone	Distance	41.2409
AAEL014736-RA	supercont1.1242	63972	64333	361	+	Upstream	Standalone	Distance	74.4243
AAEL014736-RA	supercont1.1242	64972	65043	71	+	Upstream	Standalone	Distance	16.8092
AAEL014736-RA	supercont1.1242	69991	70161	170	+	Upstream	Standalone	Distance	26.477
NEWGENE138	supercont1.1243	128038	128170	132	unknown	Internal	Standalone	Distance	29.4868
NEWGENE138	supercont1.1243	128579	128939	360	unknown	Internal	Standalone	Distance	161.704
NEWGENE138	supercont1.1243	128871	129067	196	unknown	Internal	Standalone	Distance	14.2421
NEWGENE138	supercont1.1243	129458	129800	342	unknown	Internal	Standalone	Distance	32.8322
AAEL014742-RA	supercont1.1244	36489	36706	217	+	Upstream	Standalone	Distance	91.1973
AAEL014742-RA	supercont1.1244	37294	37755	461	+	Upstream	Standalone	Distance	330.329
AAEL014742-RA	supercont1.1244	97270	97485	215	+	Upstream	Standalone	Distance	106.977
AAEL014742-RA	supercont1.1244	101644	103097	1453	+	Downstream	Extension	Distance	910.957
AAEL014742-RA	supercont1.1244	103032	104198	1166	+	Downstream	Extension	Distance	539.237
AAEL014742-RA	supercont1.1244	107315	107449	134	+	Downstream	Standalone	Distance	60.9407
AAEL014741-RA	supercont1.1244	30417	30762	345	+	Upstream	Standalone	Distance	77.296
AAEL014741-RA	supercont1.1244	33399	33748	349	+	Upstream	Standalone	Distance	54.5724
AAEL014741-RA	supercont1.1244	33781	34260	479	+	Upstream	Standalone	Distance	110.086
AAEL014741-RA	supercont1.1244	34637	34864	227	+	Upstream	Standalone	Distance	121.707
AAEL014741-RA	supercont1.1244	36745	37291	546	+	Downstream	Standalone	Distance	256.151
AAEL014741-RA	supercont1.1244	44703	44971	268	+	Downstream	Standalone	Distance	140.704
AAEL014741-RA	supercont1.1244	93867	94153	286	+	Downstream	Standalone	Distance	38.1118
NEWGENE325	supercont1.1248	76674	76926	252	unknown	Internal	Standalone	Distance	25.3059
NEWGENE325	supercont1.1248	78084	78217	133	unknown	Internal	Standalone	Distance	10.9079
NEWGENE325	supercont1.1248	79037	79220	183	unknown	Internal	Standalone	Spliced Reads	68.9901
NEWGENE325	supercont1.1248	81742	81848	106	unknown	Internal	Standalone	Spliced Reads	12.4408
AAEL017478-RA	supercont1.125	983172	983453	281	+	Upstream	Standalone	Distance	35.2697
AAEL017288-RA	supercont1.125	930690	930849	159	+	Upstream	Standalone	Spliced Reads	11.8651
AAEL017288-RA	supercont1.125	940974	941119	145	+	Internal	Extension	Distance	15.5954
AAEL017288-RA	supercont1.125	943333	943551	218	+	Downstream	Standalone	Distance	20.0033
AAEL004650-RA	supercont1.125	993085	993229	144	+	Upstream	Standalone	Distance	12.9605
AAEL004623-RA	supercont1.125	2181633	2182141	508	+	Upstream	Standalone	Spliced Reads	107.203
AAEL004623-RA	supercont1.125	2182069	2182755	686	+	Upstream	Extension	Spliced Reads	235.076
AAEL004618-RA	supercont1.125	877298	877442	144	+	Internal	Extension	Spliced Reads	10.8586
AAEL004606-RA	supercont1.125	951744	951875	131	+	Upstream	Extension	Distance	19.7895
AAEL004601-RA	supercont1.125	925085	925293	208	+	Downstream	Standalone	Distance	13.6118
AAEL014753-RA	supercont1.1253	28152	28760	608	+	Upstream	Standalone	Spliced Reads	468.934
NEWGENE337	supercont1.1254	115273	116382	1109	unknown	Internal	Standalone	Distance	561.059
NEWGENE337	supercont1.1254	116723	116789	66	unknown	Internal	Standalone	Spliced Reads	23.3289
NEWGENE337	supercont1.1254	133374	133457	83	unknown	Internal	Standalone	Spliced Reads	17.3947
NEWGENE337	supercont1.1254	133578	133715	137	unknown	Internal	Standalone	Distance	34.6151
AAEL014754-RA	supercont1.1254	50840	51057	217	+	Upstream	Extension	Distance	137.086
AAEL004677-RA	supercont1.126	805974	806159	185	+	Downstream	Standalone	Distance	15.2303
AAEL004677-RA	supercont1.126	807065	807275	210	+	Downstream	Standalone	Distance	15.8421
AAEL004677-RA	supercont1.126	807351	807565	214	+	Downstream	Standalone	Distance	31.3914
AAEL004671-RA	supercont1.126	761573	761864	291	+	Upstream	Standalone	Distance	44.1941
AAEL004671-RA	supercont1.126	762379	762574	195	+	Upstream	Standalone	Distance	9.3125
AAEL004671-RA	supercont1.126	762960	763320	360	+	Upstream	Standalone	Distance	35.1776
AAEL004671-RA	supercont1.126	763409	763762	353	+	Upstream	Standalone	Distance	35.7402
AAEL004671-RA	supercont1.126	763690	764521	831	+	Upstream	Extension	Distance	203.653
AAEL004669-RA	supercont1.126	753251	753542	291	+	Downstream	Standalone	Distance	33.7303
AAEL004669-RA	supercont1.126	758601	758938	337	+	Downstream	Standalone	Distance	34.6151
AAEL004668-RA	supercont1.126	401323	401434	111	+	Upstream	Standalone	Spliced Reads	53.5165
AAEL004666-RA	supercont1.126	326858	327204	346	+	Upstream	Standalone	Spliced Reads	187.467
AAEL004666-RA	supercont1.126	338592	338615	23	+	Upstream	Extension	Spliced Reads	19.1447
AAEL004666-RA	supercont1.126	339506	339580	74	+	Internal	Extension	Distance	43.5658
AAEL004666-RA	supercont1.126	359562	360577	1015	+	Downstream	Extension	Distance	780.387
AAEL004660-RA	supercont1.126	255531	255607	76	-	Internal	Standalone	Spliced Reads	61.4277
AAEL004658-RA	supercont1.126	1102837	1103430	593	+	Internal	Standalone	Spliced Reads	308.822
AAEL014762-RA	supercont1.1260	141104	141476	372	-	Upstream	Extension	Distance	285.987
NEWGENE65	supercont1.1261	70901	71141	240	unknown	Internal	Standalone	Distance	86.6546
NEWGENE65	supercont1.1261	71295	71578	283	unknown	Internal	Standalone	Distance	93.3092
NEWGENE47	supercont1.1261	131694	132005	311	unknown	Internal	Standalone	Spliced Reads	592.983
NEWGENE47	supercont1.1261	148481	148592	111	unknown	Internal	Standalone	Spliced Reads	100.046
AAEL014765-RA	supercont1.1264	168475	168557	82	+	Downstream	Extension	Distance	13.9572
NEWGENE194	supercont1.1265	11729	12126	397	unknown	Internal	Standalone	Distance	115.931
AAEL014772-RA	supercont1.1267	39973	40119	146	-	Upstream	Standalone	Distance	14.3947
NEWGENE318	supercont1.127	210408	210822	414	unknown	Internal	Standalone	Distance	75.1118
NEWGENE317	supercont1.127	189903	190051	148	unknown	Internal	Standalone	Distance	10.8026
NEWGENE317	supercont1.127	190630	190871	241	unknown	Internal	Standalone	Distance	60.2171
NEWGENE317	supercont1.127	191119	191266	147	unknown	Internal	Standalone	Distance	51.4539
AAEL017354-RA	supercont1.127	2098386	2098523	137	+	Upstream	Standalone	Distance	222.905
AAEL017354-RA	supercont1.127	2098660	2098838	178	+	Upstream	Standalone	Distance	214.247
AAEL017354-RA	supercont1.127	2101520	2108155	6635	+	Upstream	Extension	Distance	13555.4
AAEL004708-RA	supercont1.127	90835	90888	53	-	Internal	Extension	Distance	21.4644
AAEL004702-RA	supercont1.127	303734	303998	264	-	Upstream	Extension	Distance	92.7401
AAEL004699-RB	supercont1.127	1374084	1375686	1602	+	Internal	Standalone	Distance	849.359
AAEL004699-RB	supercont1.127	1375798	1376022	224	+	Internal	Extension	Distance	131.806
AAEL004699-RB	supercont1.127	1376101	1378351	2250	+	Downstream	Extension	Distance	2367.82
AAEL004696-RA	supercont1.127	1908110	1908184	74	+	Upstream	Extension	Distance	5.25987
AAEL004693-RA	supercont1.127	960024	960272	248	+	Downstream	Extension	Distance	323.987
AAEL014792-RA	supercont1.1275	31015	31157	142	-	Downstream	Standalone	Distance	16.0253
AAEL014792-RA	supercont1.1275	32041	32427	386	-	Downstream	Standalone	Distance	52.0656
AAEL014792-RA	supercont1.1275	32635	32801	166	-	Downstream	Standalone	Distance	9.73526
AAEL014792-RA	supercont1.1275	33351	33517	166	-	Downstream	Standalone	Distance	27.5658
AAEL014792-RA	supercont1.1275	34507	34748	241	-	Downstream	Standalone	Distance	23.3882
AAEL014792-RA	supercont1.1275	35529	35883	354	-	Downstream	Standalone	Distance	122.309
AAEL014796-RA	supercont1.1276	51318	51453	135	-	Upstream	Standalone	Distance	16.0066
AAEL014815-RA	supercont1.1279	115866	115948	82	+	Internal	Standalone	Distance	131.747
AAEL014813-RA	supercont1.1279	172103	172270	167	-	Downstream	Standalone	Distance	12.716
NEWGENE283	supercont1.128	1006242	1006823	581	unknown	Internal	Standalone	Spliced Reads	126.156
NEWGENE283	supercont1.128	1007262	1007421	159	unknown	Internal	Standalone	Spliced Reads	10.6382
NEWGENE283	supercont1.128	1029325	1029818	493	unknown	Internal	Standalone	Spliced Reads	217.112
AAEL017122-RA	supercont1.128	1448017	1449816	1799	+	Upstream	Standalone	Distance	1602.2
AAEL004731-RA	supercont1.128	649480	649512	32	+	Internal	Extension	Distance	11.5056
AAEL004723-RA	supercont1.128	935041	935256	215	+	Upstream	Standalone	Spliced Reads	122.138
AAEL004722-RA	supercont1.128	1186504	1186545	41	+	Internal	Extension	Distance	115.154
AAEL004722-RA	supercont1.128	1200223	1200291	68	+	Internal	Extension	Distance	114.898
AAEL004720-RA	supercont1.128	699644	700209	565	+	Downstream	Standalone	Distance	196.125
AAEL004719-RA	supercont1.128	2128639	2129001	362	+	Downstream	Standalone	Distance	65.5619
AAEL004717-RA	supercont1.128	816968	817111	143	+	Internal	Standalone	Distance	9.32237
AAEL004715-RA	supercont1.128	1438916	1439811	895	+	Upstream	Extension	Distance	593.928
AAEL004710-RA	supercont1.128	1287161	1287249	88	-	Internal	Standalone	Distance	19.5164
AAEL014824-RA	supercont1.1281	44528	44746	218	+	Downstream	Standalone	Distance	12.648
AAEL014829-RA	supercont1.1282	45253	45417	164	-	Upstream	Standalone	Spliced Reads	11.6118
AAEL014828-RA	supercont1.1282	137519	138536	1017	-	Upstream	Standalone	Distance	249.368
AAEL014832-RA	supercont1.1285	11905	11994	89	+	Internal	Extension	Distance	45.3947
AAEL014832-RA	supercont1.1285	42973	43170	197	+	Downstream	Standalone	Spliced Reads	13.9572
NEWGENE304	supercont1.129	1755803	1756357	554	unknown	Internal	Standalone	Distance	215.217
NEWGENE304	supercont1.129	1756437	1757319	882	unknown	Internal	Standalone	Distance	219.529
NEWGENE304	supercont1.129	1757311	1757524	213	unknown	Internal	Standalone	Distance	8.18045
AAEL017453-RA	supercont1.129	2187650	2187790	140	+	Internal	Extension	Spliced Reads	20.125
AAEL017453-RA	supercont1.129	2189803	2189921	118	+	Downstream	Extension	Distance	13.8289
AAEL004786-RA	supercont1.129	1375268	1375553	285	+	Downstream	Standalone	Distance	24.6678
AAEL004783-RA	supercont1.129	473435	473438	3	+	Internal	Extension	Spliced Reads	122.103
AAEL004783-RA	supercont1.129	479821	481446	1625	+	Downstream	Extension	Distance	12448.6
AAEL004773-RA	supercont1.129	2220752	2220900	148	-	Upstream	Extension	Distance	41.365
AAEL004770-RA	supercont1.129	267907	268033	126	+	Internal	Extension	Distance	61.2631
AAEL004768-RA	supercont1.129	1757673	1758148	475	-	Downstream	Standalone	Spliced Reads	256.74
AAEL004768-RA	supercont1.129	2114038	2114736	698	-	Upstream	Standalone	Spliced Reads	312.809
AAEL004764-RA	supercont1.129	146010	146062	52	-	Downstream	Extension	Distance	35.5757
AAEL004761-RA	supercont1.129	347863	347960	97	-	Internal	Standalone	Distance	19.2105
AAEL004753-RA	supercont1.129	528852	529067	215	-	Downstream	Standalone	Distance	10.4342
AAEL004743-RB	supercont1.129	1030979	1031828	849	+	Downstream	Extension	Distance	328.579
AAEL014851-RA	supercont1.1294	7698	7793	95	-	Internal	Extension	Distance	40.6513
AAEL014853-RA	supercont1.1297	12330	12548	218	-	Upstream	Standalone	Distance	8.40461
AAEL000676-RA	supercont1.13	983942	984687	745	-	Downstream	Standalone	Spliced Reads	321.276
AAEL000671-RA	supercont1.13	2395041	2395232	191	+	Downstream	Standalone	Distance	10.1217
AAEL000671-RA	supercont1.13	2395671	2395895	224	+	Downstream	Standalone	Distance	28.9276
AAEL000656-RA	supercont1.13	1595009	1595141	132	-	Downstream	Extension	Distance	8.38816
AAEL000638-RA	supercont1.13	1233829	1234549	720	+	Downstream	Extension	Distance	377.974
NEWGENE60	supercont1.130	1858321	1858397	76	unknown	Internal	Standalone	Spliced Reads	18.1151
NEWGENE60	supercont1.130	1890293	1890408	115	unknown	Internal	Standalone	Spliced Reads	69.9441
NEWGENE60	supercont1.130	1939940	1940205	265	unknown	Internal	Standalone	Spliced Reads	94.3947
AAEL017331-RA	supercont1.130	1683774	1684023	249	+	Internal	Standalone	Spliced Reads	47.0395
AAEL004801-RA	supercont1.130	1310182	1310472	290	-	Downstream	Standalone	Distance	25.7928
AAEL004800-RA	supercont1.130	1024422	1024607	185	-	Downstream	Standalone	Distance	7.49013
AAEL004800-RA	supercont1.130	1024628	1024844	216	-	Downstream	Standalone	Distance	9.52961
AAEL004800-RA	supercont1.130	1027772	1028056	284	-	Downstream	Standalone	Distance	25.5987
AAEL004800-RA	supercont1.130	1028276	1028492	216	-	Downstream	Standalone	Distance	12.2204
AAEL004800-RA	supercont1.130	1028495	1029009	514	-	Downstream	Standalone	Distance	108.026
AAEL004800-RA	supercont1.130	1029032	1029290	258	-	Downstream	Standalone	Distance	37.8207
AAEL004799-RA	supercont1.130	72702	73693	991	-	Downstream	Standalone	Distance	331.961
AAEL004797-RA	supercont1.130	1309723	1310101	378	-	Upstream	Standalone	Spliced Reads	74
AAEL004787-RA	supercont1.130	207253	207612	359	-	Internal	Extension	Distance	66.0151
NEWGENE308	supercont1.1303	41544	41717	173	unknown	Internal	Standalone	Distance	18.9704
NEWGENE308	supercont1.1303	41749	42082	333	unknown	Internal	Standalone	Distance	55.2243
NEWGENE308	supercont1.1303	43102	43246	144	unknown	Internal	Standalone	Distance	21.7171
NEWGENE308	supercont1.1303	43271	43424	153	unknown	Internal	Standalone	Distance	15.4258
NEWGENE308	supercont1.1303	43723	43977	254	unknown	Internal	Standalone	Distance	51.3059
NEWGENE122	supercont1.1306	103865	104409	544	unknown	Internal	Standalone	Spliced Reads	90.9704
NEWGENE122	supercont1.1306	104556	104920	364	unknown	Internal	Standalone	Spliced Reads	39.9539
NEWGENE149	supercont1.1307	107962	108071	109	unknown	Internal	Standalone	Distance	15.8783
NEWGENE149	supercont1.1307	109336	109509	173	unknown	Internal	Standalone	Distance	53.3882
NEWGENE128	supercont1.1307	52809	53177	368	unknown	Internal	Standalone	Spliced Reads	189.171
NEWGENE128	supercont1.1307	60452	60680	228	unknown	Internal	Standalone	Spliced Reads	32.2237
NEWGENE171	supercont1.131	731511	732186	675	unknown	Internal	Standalone	Distance	201.224
AAEL016355-RA	supercont1.131	1225116	1225438	322	-	Downstream	Standalone	Distance	94.9375
AAEL004824-RA	supercont1.131	117205	117748	543	-	Internal	Extension	Spliced Reads	442.059
AAEL004824-RA	supercont1.131	119221	119325	104	-	Internal	Extension	Spliced Reads	94.1645
AAEL004824-RA	supercont1.131	120248	121384	1136	-	Upstream	Standalone	Distance	905.099
AAEL004820-RA	supercont1.131	1647671	1647960	289	+	Upstream	Standalone	Spliced Reads	27.9707
AAEL004820-RA	supercont1.131	1649736	1649801	65	+	Upstream	Extension	Spliced Reads	16.1053
AAEL004818-RA	supercont1.131	592081	592095	14	+	Internal	Extension	Distance	13.8651
AAEL004816-RA	supercont1.131	157394	157809	415	+	Upstream	Standalone	Distance	82
AAEL004816-RA	supercont1.131	159139	159576	437	+	Downstream	Extension	Distance	103.96
AAEL004815-RA	supercont1.131	1600458	1600818	360	-	Internal	Standalone	Distance	92.25
AAEL004815-RA	supercont1.131	1609853	1609952	99	-	Internal	Standalone	Distance	105.798
AAEL004815-RA	supercont1.131	1616562	1617587	1025	-	Internal	Standalone	Distance	781.977
AAEL004812-RA	supercont1.131	1406460	1407042	582	-	Downstream	Standalone	Distance	133.617
AAEL004812-RA	supercont1.131	1407640	1407992	352	-	Downstream	Standalone	Distance	75.8302
AAEL004812-RA	supercont1.131	1410475	1410766	291	-	Downstream	Standalone	Distance	55.7665
AAEL004812-RA	supercont1.131	1414492	1414932	440	-	Downstream	Standalone	Spliced Reads	125.638
AAEL004812-RA	supercont1.131	1443906	1443931	25	-	Internal	Extension	Distance	11.4605
AAEL004812-RA	supercont1.131	1443954	1444006	52	-	Internal	Extension	Spliced Reads	22.6414
AAEL004811-RA	supercont1.131	5754	6388	634	+	Upstream	Standalone	Spliced Reads	478.862
AAEL004811-RA	supercont1.131	80177	80206	29	+	Internal	Extension	Spliced Reads	24.4408
AAEL004811-RA	supercont1.131	80784	81233	449	+	Downstream	Extension	Spliced Reads	336.29
AAEL004810-RA	supercont1.131	2063131	2063343	212	-	Upstream	Standalone	Distance	9.41118
AAEL004810-RA	supercont1.131	2063349	2063547	198	-	Upstream	Standalone	Distance	11.1349
AAEL004808-RA	supercont1.131	1583615	1583679	64	+	Internal	Extension	Distance	12.0197
AAEL004803-RA	supercont1.131	624841	624894	53	-	Internal	Extension	Distance	34.0099
AAEL014864-RA	supercont1.1311	9646	10151	505	+	Upstream	Standalone	Distance	96.6941
AAEL014867-RA	supercont1.1314	63757	63924	167	-	Upstream	Standalone	Distance	27.1349
AAEL014873-RA	supercont1.1318	51236	51406	170	-	Internal	Standalone	Distance	39.0592
AAEL014873-RA	supercont1.1318	51819	52018	199	-	Internal	Standalone	Distance	31.3553
NEWGENE165	supercont1.132	366710	366923	213	unknown	Internal	Standalone	Spliced Reads	40.1053
NEWGENE165	supercont1.132	367017	367212	195	unknown	Internal	Standalone	Spliced Reads	14.227
AAEL004854-RA	supercont1.132	1624993	1625342	349	-	Downstream	Standalone	Distance	61.8985
AAEL004849-RA	supercont1.132	1432308	1432732	424	+	Upstream	Extension	Distance	82
AAEL004849-RA	supercont1.132	1432907	1432959	52	+	Internal	Extension	Distance	12.6382
AAEL004849-RA	supercont1.132	1441286	1441865	579	+	Downstream	Standalone	Distance	195.889
AAEL004849-RA	supercont1.132	1441946	1442307	361	+	Downstream	Standalone	Distance	81.0329
AAEL004848-RA	supercont1.132	1103990	1104208	218	-	Downstream	Standalone	Distance	15.1776
AAEL004845-RA	supercont1.132	1722766	1723111	345	-	Upstream	Extension	Distance	331.263
AAEL004844-RA	supercont1.132	1471167	1471529	362	+	Downstream	Standalone	Spliced Reads	39.8553
AAEL004844-RA	supercont1.132	1479781	1479991	210	+	Downstream	Standalone	Distance	10.6664
AAEL004844-RA	supercont1.132	1481604	1481895	291	+	Downstream	Standalone	Distance	24.1772
AAEL004844-RA	supercont1.132	1481969	1482137	168	+	Downstream	Standalone	Distance	9.53947
AAEL004842-RA	supercont1.132	1135431	1135519	88	+	Upstream	Standalone	Distance	14.2039
AAEL004839-RA	supercont1.132	1556947	1557238	291	-	Downstream	Standalone	Spliced Reads	86.3612
AAEL004839-RA	supercont1.132	1557176	1557611	435	-	Internal	Extension	Distance	77.0976
AAEL004838-RA	supercont1.132	1012688	1013106	418	+	Upstream	Standalone	Spliced Reads	267.922
AAEL004838-RA	supercont1.132	1050651	1050707	56	+	Internal	Extension	Spliced Reads	74.4903
AAEL004836-RA	supercont1.132	399936	400059	123	-	Upstream	Standalone	Spliced Reads	8.19408
AAEL004834-RA	supercont1.132	1428206	1428412	206	+	Internal	Extension	Distance	57.3355
AAEL004834-RA	supercont1.132	1432011	1432128	117	+	Internal	Extension	Distance	54.2928
AAEL004833-RA	supercont1.132	1231272	1232006	734	-	Upstream	Standalone	Distance	157.286
AAEL004833-RA	supercont1.132	1233495	1234132	637	-	Upstream	Standalone	Distance	191.239
AAEL004833-RA	supercont1.132	1247894	1248519	625	-	Upstream	Standalone	Distance	451.987
AAEL014879-RA	supercont1.1321	137903	137944	41	-	Upstream	Extension	Spliced Reads	14.0888
AAEL014880-RA	supercont1.1322	93096	93274	178	-	Downstream	Standalone	Spliced Reads	15.5066
AAEL014886-RA	supercont1.1323	16910	17126	216	+	Downstream	Extension	Distance	116.39
NEWGENE483	supercont1.1325	19644	19959	315	unknown	Internal	Standalone	Distance	34.3487
NEWGENE483	supercont1.1325	20005	20336	331	unknown	Internal	Standalone	Spliced Reads	59.718
NEWGENE483	supercont1.1325	20342	20580	238	unknown	Internal	Standalone	Spliced Reads	59.352
NEWGENE483	supercont1.1325	25646	25796	150	unknown	Internal	Standalone	Spliced Reads	41.079
NEWGENE483	supercont1.1325	25857	26038	181	unknown	Internal	Standalone	Spliced Reads	33.4737
NEWGENE483	supercont1.1325	26165	26719	554	unknown	Internal	Standalone	Spliced Reads	123.549
NEWGENE483	supercont1.1325	52518	52603	85	unknown	Internal	Standalone	Spliced Reads	18.0888
NEWGENE483	supercont1.1325	70257	70475	218	unknown	Internal	Standalone	Spliced Reads	14.8257
AAEL014897-RA	supercont1.1328	3055	3308	253	-	Downstream	Standalone	Distance	62.7139
AAEL014897-RA	supercont1.1328	3556	3611	55	-	Internal	Extension	Distance	13.4833
AAEL014896-RA	supercont1.1328	104633	105521	888	+	Upstream	Standalone	Distance	274.724
AAEL004890-RA	supercont1.133	1016070	1016220	150	-	Upstream	Standalone	Spliced Reads	7.40132
AAEL004881-RA	supercont1.133	583661	583848	187	+	Downstream	Standalone	Distance	6.8125
AAEL004881-RA	supercont1.133	592407	592667	260	+	Downstream	Standalone	Distance	16.8355
AAEL004880-RA	supercont1.133	2010388	2010435	47	+	Internal	Extension	Distance	10.0461
AAEL004880-RA	supercont1.133	2010620	2010712	92	+	Internal	Extension	Distance	18.2171
AAEL004875-RA	supercont1.133	1327990	1328279	289	-	Downstream	Standalone	Distance	56.6694
AAEL004875-RA	supercont1.133	1329934	1330244	310	-	Downstream	Standalone	Distance	40.7556
AAEL004875-RA	supercont1.133	1331565	1332148	583	-	Downstream	Standalone	Distance	82.7697
AAEL004875-RA	supercont1.133	1346956	1347087	131	-	Internal	Extension	Distance	36.6217
AAEL004870-RA	supercont1.133	2236196	2236638	442	+	Upstream	Extension	Distance	571.947
AAEL004869-RA	supercont1.133	1268658	1268851	193	+	Upstream	Standalone	Distance	38.2961
NEWGENE172	supercont1.1330	116690	116894	204	unknown	Internal	Standalone	Distance	101.666
NEWGENE172	supercont1.1330	117209	117334	125	unknown	Internal	Standalone	Distance	104.25
NEWGENE172	supercont1.1330	117677	117763	86	unknown	Internal	Standalone	Distance	18
AAEL014901-RA	supercont1.1330	55475	55544	69	-	Internal	Extension	Spliced Reads	37.0132
AAEL014906-RA	supercont1.1333	67684	67844	160	+	Downstream	Extension	Distance	25.1941
AAEL014925-RA	supercont1.1337	89729	89969	240	-	Downstream	Standalone	Distance	23.8825
AAEL004897-RA	supercont1.134	2033132	2033460	328	-	Upstream	Standalone	Spliced Reads	288.513
AAEL004896-RA	supercont1.134	953281	953583	302	+	Downstream	Standalone	Distance	103.201
AAEL004895-RA	supercont1.134	718924	719142	218	+	Upstream	Standalone	Distance	14.0428
NEWGENE42	supercont1.135	367059	367345	286	unknown	Internal	Standalone	Distance	74.6345
NEWGENE42	supercont1.135	367290	367527	237	unknown	Internal	Standalone	Distance	21.8684
NEWGENE24	supercont1.135	1067884	1068199	315	unknown	Internal	Standalone	Distance	69.921
NEWGENE24	supercont1.135	1068127	1068316	189	unknown	Internal	Standalone	Distance	15.8888
NEWGENE24	supercont1.135	1068282	1068751	469	unknown	Internal	Standalone	Spliced Reads	110.822
NEWGENE24	supercont1.135	1069388	1070093	705	unknown	Internal	Standalone	Spliced Reads	169.954
NEWGENE24	supercont1.135	1070100	1070331	231	unknown	Internal	Standalone	Distance	26.2303
AAEL004938-RA	supercont1.135	847069	847214	145	+	Internal	Standalone	Distance	118.77
AAEL004938-RA	supercont1.135	847578	847670	92	+	Internal	Standalone	Distance	414.317
AAEL004936-RA	supercont1.135	2090238	2092752	2514	-	Downstream	Standalone	Distance	589.895
AAEL004936-RA	supercont1.135	2159583	2159745	162	-	Upstream	Extension	Distance	155.99
AAEL014947-RA	supercont1.1351	8160	8194	34	-	Upstream	Extension	Spliced Reads	22.5164
AAEL014946-RA	supercont1.1351	87203	87490	287	-	Upstream	Extension	Spliced Reads	94.875
AAEL014949-RA	supercont1.1353	316	970	654	-	Downstream	Standalone	Spliced Reads	122.381
AAEL014950-RA	supercont1.1356	4822	5027	205	-	Downstream	Standalone	Distance	23.8026
AAEL014955-RA	supercont1.1358	43858	44142	284	+	Internal	Standalone	Distance	16.0822
AAEL014955-RA	supercont1.1358	46459	46607	148	+	Internal	Standalone	Distance	12.0132
AAEL014957-RA	supercont1.1359	67260	67643	383	+	Internal	Extension	Distance	118.477
AAEL014957-RA	supercont1.1359	74628	74707	79	+	Internal	Extension	Spliced Reads	31.648
AAEL014957-RA	supercont1.1359	75196	75391	195	+	Downstream	Standalone	Spliced Reads	44.2467
NEWGENE66	supercont1.136	378181	378606	425	unknown	Internal	Standalone	Distance	353.003
AAEL004968-RA	supercont1.136	302101	302487	386	-	Internal	Extension	Spliced Reads	559.773
AAEL004968-RA	supercont1.136	303186	303206	20	-	Internal	Extension	Distance	48.3191
AAEL004968-RA	supercont1.136	303978	304091	113	-	Upstream	Extension	Spliced Reads	270.694
AAEL004957-RA	supercont1.136	902284	902824	540	+	Upstream	Standalone	Spliced Reads	333.63
AAEL004956-RA	supercont1.136	818168	818334	166	+	Downstream	Standalone	Distance	25.8914
AAEL004951-RA	supercont1.136	1320727	1321222	495	-	Downstream	Extension	Distance	1682.5
AAEL004950-RA	supercont1.136	235117	235466	349	-	Downstream	Standalone	Distance	64.3816
AAEL004949-RA	supercont1.136	1067308	1067384	76	-	Upstream	Extension	Spliced Reads	11.7928
AAEL004941-RA	supercont1.136	818528	818817	289	-	Downstream	Standalone	Distance	25.0066
AAEL004941-RA	supercont1.136	818821	819111	290	-	Downstream	Standalone	Distance	29.9671
AAEL004940-RA	supercont1.136	280828	281020	192	+	Internal	Extension	Distance	12.977
AAEL004940-RA	supercont1.136	288842	289020	178	+	Downstream	Standalone	Distance	10.1842
AAEL017894-RA	supercont1.1361	59606	59793	187	-	Upstream	Standalone	Distance	15.2138
AAEL015156-RA	supercont1.1361	85145	85298	153	-	Downstream	Standalone	Distance	122.109
AAEL015156-RA	supercont1.1361	101258	101519	261	-	Downstream	Standalone	Distance	74.6447
AAEL015156-RA	supercont1.1361	101661	102018	357	-	Downstream	Standalone	Distance	74.9671
AAEL015156-RA	supercont1.1361	102031	102508	477	-	Downstream	Standalone	Distance	281.076
AAEL014963-RA	supercont1.1362	60765	60978	213	+	Downstream	Standalone	Spliced Reads	68.5102
AAEL014963-RA	supercont1.1362	100894	101085	191	+	Downstream	Standalone	Spliced Reads	136.013
AAEL014962-RA	supercont1.1362	101371	101442	71	+	Internal	Extension	Distance	56.5888
AAEL014962-RA	supercont1.1362	108680	108724	44	+	Internal	Extension	Distance	43.1283
AAEL014962-RA	supercont1.1362	108860	108901	41	+	Internal	Extension	Distance	29.273
AAEL014964-RA	supercont1.1365	4006	4368	362	-	Downstream	Standalone	Distance	43.8555
AAEL014965-RA	supercont1.1366	57995	60902	2907	-	Downstream	Extension	Distance	4344.43
AAEL004995-RA	supercont1.137	610194	610554	360	-	Upstream	Standalone	Distance	37.9704
AAEL004986-RA	supercont1.137	755111	755134	23	-	Internal	Extension	Distance	44.9337
AAEL004986-RA	supercont1.137	757046	757078	32	-	Internal	Extension	Distance	31.4803
AAEL004986-RA	supercont1.137	757236	757277	41	-	Internal	Extension	Distance	21.3124
AAEL004973-RA	supercont1.137	1252257	1252586	329	+	Upstream	Extension	Distance	391.043
AAEL014966-RA	supercont1.1370	2615	2969	354	-	Downstream	Standalone	Distance	38.6189
AAEL014969-RA	supercont1.1372	20625	20973	348	+	Upstream	Extension	Distance	155.156
AAEL014969-RA	supercont1.1372	21640	21791	151	+	Internal	Standalone	Spliced Reads	51.9112
AAEL014969-RA	supercont1.1372	42441	42470	29	+	Internal	Extension	Distance	17.0987
AAEL014969-RA	supercont1.1372	42652	42678	26	+	Internal	Extension	Distance	10.0834
NEWGENE458	supercont1.1373	92068	92419	351	unknown	Internal	Standalone	Distance	38.3783
NEWGENE458	supercont1.1373	92422	92689	267	unknown	Internal	Standalone	Distance	23.7961
AAEL014978-RA	supercont1.1376	96884	96981	97	+	Downstream	Extension	Distance	53.9309
AAEL005011-RA	supercont1.138	1332218	1332652	434	+	Internal	Standalone	Distance	84.5797
AAEL005011-RA	supercont1.138	1332656	1332874	218	+	Internal	Standalone	Distance	11.0441
AAEL005011-RA	supercont1.138	1332802	1333020	218	+	Internal	Extension	Distance	15.4901
AAEL005011-RA	supercont1.138	1333023	1333672	649	+	Internal	Standalone	Distance	143.431
AAEL005009-RA	supercont1.138	1793819	1793835	16	-	Internal	Extension	Spliced Reads	10.1349
AAEL005007-RA	supercont1.138	1896810	1897857	1047	-	Upstream	Extension	Distance	346.013
NEWGENE403	supercont1.1380	97132	97858	726	unknown	Internal	Standalone	Distance	168.395
AAEL014986-RA	supercont1.1381	79111	79167	56	-	Upstream	Extension	Spliced Reads	12.6594
AAEL004516-RA	supercont1.1381	7798	7935	137	+	Downstream	Standalone	Distance	16.5592
AAEL004516-RA	supercont1.1381	8264	8428	164	+	Downstream	Standalone	Distance	20.2467
AAEL014990-RA	supercont1.1383	113975	114193	218	-	Internal	Standalone	Spliced Reads	11.8717
AAEL014996-RA	supercont1.1387	74320	74455	135	+	Downstream	Standalone	Spliced Reads	12.0757
AAEL014998-RA	supercont1.1389	73201	73575	374	+	Upstream	Standalone	Spliced Reads	167.757
AAEL014998-RA	supercont1.1389	113774	113864	90	+	Downstream	Standalone	Distance	26.7368
AAEL014998-RA	supercont1.1389	114146	114485	339	+	Downstream	Standalone	Distance	98.1579
AAEL014998-RA	supercont1.1389	115941	115989	48	+	Downstream	Standalone	Distance	16.1513
AAEL005046-RA	supercont1.139	2119997	2120146	149	-	Downstream	Standalone	Distance	204.694
AAEL005045-RA	supercont1.139	1205251	1205683	432	-	Upstream	Standalone	Spliced Reads	189.306
AAEL005044-RA	supercont1.139	894730	894938	208	-	Downstream	Standalone	Distance	6.32566
AAEL005035-RA	supercont1.139	541715	541929	214	+	Upstream	Standalone	Distance	9.25658
AAEL005029-RA	supercont1.139	2104767	2104955	188	+	Internal	Standalone	Spliced Reads	14.9572
AAEL005023-RA	supercont1.139	382972	383944	972	-	Downstream	Extension	Distance	330.836
AAEL005020-RA	supercont1.139	744682	745010	328	+	Downstream	Standalone	Distance	43.5428
AAEL005017-RA	supercont1.139	782311	782660	349	-	Upstream	Extension	Spliced Reads	288.428
AAEL015000-RA	supercont1.1391	32215	32442	227	-	Downstream	Standalone	Distance	87.2665
AAEL015000-RA	supercont1.1391	32519	32666	147	-	Downstream	Standalone	Distance	21.9868
AAEL015007-RA	supercont1.1393	15202	15418	216	-	Downstream	Extension	Distance	69.7533
AAEL015005-RA	supercont1.1393	96776	96938	162	-	Upstream	Standalone	Distance	18.1513
AAEL015005-RA	supercont1.1393	97060	97193	133	-	Upstream	Standalone	Distance	10.1184
AAEL015005-RA	supercont1.1393	97221	97357	136	-	Upstream	Standalone	Distance	19.7199
AAEL015001-RA	supercont1.1393	60178	60316	138	-	Upstream	Extension	Distance	11.9507
AAEL015010-RA	supercont1.1396	114182	114241	59	-	Upstream	Extension	Distance	38.4967
AAEL000716-RA	supercont1.14	985388	985818	430	-	Upstream	Standalone	Distance	218.254
AAEL000712-RA	supercont1.14	824234	824354	120	-	Downstream	Extension	Distance	8.56579
AAEL000704-RA	supercont1.14	988891	989547	656	-	Downstream	Standalone	Distance	250.041
AAEL000702-RA	supercont1.14	4245588	4245821	233	-	Internal	Extension	Distance	524.063
AAEL000696-RA	supercont1.14	796495	796813	318	-	Downstream	Standalone	Distance	36.7039
AAEL000695-RA	supercont1.14	2871650	2871996	346	-	Downstream	Standalone	Distance	102.688
AAEL000695-RA	supercont1.14	2871949	2872731	782	-	Downstream	Extension	Distance	331.129
AAEL000691-RA	supercont1.14	3386448	3386571	123	-	Internal	Extension	Spliced Reads	92.7171
AAEL000682-RA	supercont1.14	1372057	1372348	291	-	Upstream	Extension	Distance	70.0493
NEWGENE347	supercont1.140	1716012	1716878	866	unknown	Internal	Standalone	Distance	197.342
NEWGENE346	supercont1.140	1076662	1076908	246	unknown	Internal	Standalone	Distance	35.1842
NEWGENE346	supercont1.140	1077239	1077424	185	unknown	Internal	Standalone	Distance	11.9826
NEWGENE346	supercont1.140	1077814	1078044	230	unknown	Internal	Standalone	Distance	168.405
NEWGENE346	supercont1.140	1078080	1078228	148	unknown	Internal	Standalone	Distance	17.1217
NEWGENE346	supercont1.140	1078399	1078697	298	unknown	Internal	Standalone	Distance	51.7401
NEWGENE346	supercont1.140	1078667	1078778	111	unknown	Internal	Standalone	Distance	11.3684
AAEL005080-RA	supercont1.140	1059872	1060019	147	+	Downstream	Standalone	Distance	27.9638
AAEL005078-RA	supercont1.140	1486838	1487052	214	+	Internal	Standalone	Distance	11.1283
AAEL005078-RA	supercont1.140	1487131	1487282	151	+	Internal	Extension	Distance	10.2138
AAEL005077-RA	supercont1.140	1901161	1901362	201	+	Internal	Extension	Distance	264.623
AAEL005077-RA	supercont1.140	1901389	1901840	451	+	Downstream	Extension	Distance	1212.65
AAEL005073-RA	supercont1.140	2079124	2079345	221	-	Internal	Extension	Spliced Reads	27.9934
AAEL005073-RA	supercont1.140	2091784	2091981	197	-	Upstream	Extension	Distance	61.2763
AAEL005071-RA	supercont1.140	2135333	2135508	175	-	Upstream	Extension	Distance	157.632
AAEL005066-RA	supercont1.140	1355294	1355743	449	+	Upstream	Extension	Distance	121.257
AAEL005066-RA	supercont1.140	1358316	1358435	119	+	Internal	Extension	Spliced Reads	25.2533
AAEL005064-RA	supercont1.140	1221580	1221863	283	-	Upstream	Extension	Spliced Reads	456.507
AAEL005060-RA	supercont1.140	1159298	1159741	443	+	Upstream	Standalone	Spliced Reads	113.067
AAEL005060-RA	supercont1.140	1195480	1195674	194	+	Internal	Extension	Distance	94.8963
AAEL005059-RA	supercont1.140	14822	14949	127	+	Downstream	Extension	Distance	19.9853
AAEL005053-RA	supercont1.140	1427438	1427564	126	-	Upstream	Standalone	Spliced Reads	11.8224
AAEL005053-RA	supercont1.140	1427492	1427710	218	-	Upstream	Extension	Spliced Reads	10.5395
AAEL017154-RA	supercont1.1406	26517	26700	183	-	Upstream	Extension	Spliced Reads	165.618
AAEL005091-RA	supercont1.141	1894809	1895102	293	+	Upstream	Standalone	Spliced Reads	46.9803
AAEL005091-RA	supercont1.141	1939790	1939951	161	+	Downstream	Extension	Distance	34.4474
AAEL005091-RA	supercont1.141	1944097	1944453	356	+	Downstream	Standalone	Distance	33.3849
AAEL005091-RA	supercont1.141	1946945	1947453	508	+	Downstream	Standalone	Distance	75.9112
AAEL005091-RA	supercont1.141	1947462	1948916	1454	+	Downstream	Standalone	Distance	341.145
AAEL015035-RA	supercont1.1411	14237	14381	144	+	Downstream	Standalone	Distance	13.9868
AAEL015035-RA	supercont1.1411	15843	15985	142	+	Downstream	Standalone	Distance	24.2401
AAEL015034-RA	supercont1.1411	50868	50953	85	+	Downstream	Extension	Distance	17.8421
AAEL015039-RA	supercont1.1414	26031	26099	68	+	Downstream	Standalone	Distance	15.4803
AAEL015039-RA	supercont1.1414	26163	26292	129	+	Downstream	Standalone	Distance	8.48684
NEWGENE397	supercont1.142	2303911	2304073	162	unknown	Internal	Standalone	Distance	113.579
NEWGENE397	supercont1.142	2304159	2304317	158	unknown	Internal	Standalone	Distance	79.227
NEWGENE397	supercont1.142	2315278	2315549	271	unknown	Internal	Standalone	Distance	279.562
AAEL016991-RA	supercont1.142	842301	842528	227	+	Upstream	Standalone	Distance	41.1119
AAEL016991-RA	supercont1.142	842459	842738	279	+	Upstream	Extension	Distance	31.7275
AAEL016361-RA	supercont1.142	1884028	1884724	696	-	Downstream	Standalone	Distance	2605.56
AAEL005126-RA	supercont1.142	628521	628619	98	-	Internal	Extension	Distance	13.3454
AAEL005124-RA	supercont1.142	1573105	1573602	497	+	Upstream	Standalone	Distance	40.0338
AAEL005123-RA	supercont1.142	549440	549523	83	+	Upstream	Extension	Distance	15.5987
AAEL005117-RA	supercont1.142	2329010	2329160	150	-	Downstream	Standalone	Distance	672.269
AAEL005117-RA	supercont1.142	2332547	2332758	211	-	Upstream	Standalone	Distance	623
AAEL005114-RA	supercont1.142	636748	636871	123	+	Upstream	Extension	Distance	51.7767
AAEL005108-RA	supercont1.142	1921870	1922086	216	-	Downstream	Standalone	Distance	10.3191
AAEL005108-RA	supercont1.142	1922890	1923108	218	-	Downstream	Standalone	Distance	12.7796
AAEL005108-RA	supercont1.142	1923404	1923619	215	-	Downstream	Standalone	Distance	13.3459
AAEL015053-RB	supercont1.1427	29855	29994	139	-	Upstream	Standalone	Distance	17.2928
AAEL017303-RA	supercont1.143	41080	41256	176	+	Upstream	Extension	Distance	34.4046
AAEL005149-RA	supercont1.143	756968	757210	242	+	Internal	Extension	Spliced Reads	221.681
AAEL005149-RA	supercont1.143	775862	777782	1920	+	Downstream	Standalone	Spliced Reads	1307.05
AAEL005147-RA	supercont1.143	367413	368757	1344	+	Downstream	Standalone	Distance	400.188
AAEL005145-RA	supercont1.143	1008986	1009764	778	-	Downstream	Standalone	Distance	198.747
AAEL005144-RA	supercont1.143	1568503	1569379	876	+	Upstream	Standalone	Spliced Reads	429.704
AAEL005144-RA	supercont1.143	1755234	1756290	1056	+	Downstream	Standalone	Spliced Reads	450.595
AAEL005142-RA	supercont1.143	1782071	1782256	185	-	Downstream	Extension	Distance	38.7055
AAEL005140-RA	supercont1.143	153131	153423	292	+	Upstream	Standalone	Spliced Reads	106.773
AAEL005135-RA	supercont1.143	1772851	1773528	677	+	Internal	Extension	Spliced Reads	680.47
AAEL005131-RA	supercont1.143	1427722	1427775	53	+	Internal	Extension	Distance	8.81579
AAEL005131-RA	supercont1.143	1447379	1447732	353	+	Downstream	Standalone	Spliced Reads	71.4178
AAEL005131-RA	supercont1.143	1449801	1449990	189	+	Downstream	Standalone	Distance	18.3454
AAEL005131-RA	supercont1.143	1450955	1451227	272	+	Downstream	Standalone	Distance	23.0711
AAEL005130-RA	supercont1.143	991992	992078	86	+	Upstream	Extension	Distance	7.49342
AAEL005130-RA	supercont1.143	1004797	1004970	173	+	Internal	Extension	Distance	48.0033
AAEL005130-RA	supercont1.143	1006078	1006355	277	+	Downstream	Standalone	Distance	73.4704
NEWGENE419	supercont1.1430	1838	2118	280	unknown	Internal	Standalone	Spliced Reads	295.572
NEWGENE419	supercont1.1430	2412	2480	68	unknown	Internal	Standalone	Spliced Reads	198.395
NEWGENE419	supercont1.1430	9362	9891	529	unknown	Internal	Standalone	Spliced Reads	2250.53
NEWGENE419	supercont1.1430	10209	10652	443	unknown	Internal	Standalone	Distance	1440.24
NEWGENE419	supercont1.1430	10727	10940	213	unknown	Internal	Standalone	Distance	972.88
NEWGENE419	supercont1.1430	18141	18535	394	unknown	Internal	Standalone	Distance	1500.95
NEWGENE419	supercont1.1430	18654	18804	150	unknown	Internal	Standalone	Distance	385.852
NEWGENE419	supercont1.1430	18872	19023	151	unknown	Internal	Standalone	Distance	799.133
NEWGENE419	supercont1.1430	19212	19354	142	unknown	Internal	Standalone	Distance	23.875
AAEL015060-RA	supercont1.1436	41683	42058	375	+	Upstream	Standalone	Distance	119.812
AAEL015060-RA	supercont1.1436	42042	42383	341	+	Upstream	Extension	Distance	51.7303
AAEL005169-RA	supercont1.144	691209	692132	923	+	Internal	Standalone	Distance	30535.9
AAEL015066-RA	supercont1.1440	29096	29137	41	-	Internal	Extension	Distance	13.1546
AAEL015065-RA	supercont1.1440	25987	26196	209	-	Upstream	Standalone	Spliced Reads	525.631
AAEL005207-RA	supercont1.145	1963430	1963698	268	-	Upstream	Standalone	Distance	20.148
AAEL005207-RA	supercont1.145	1963664	1963815	151	-	Upstream	Extension	Distance	6.46061
AAEL005205-RA	supercont1.145	2173652	2173943	291	+	Downstream	Standalone	Distance	21.8191
AAEL005204-RA	supercont1.145	964106	964470	364	-	Downstream	Standalone	Distance	48.7105
AAEL005204-RA	supercont1.145	965721	965975	254	-	Downstream	Standalone	Distance	33.8586
AAEL005201-RA	supercont1.145	1486871	1487261	390	-	Downstream	Standalone	Distance	90.5663
AAEL005199-RA	supercont1.145	705949	706025	76	-	Upstream	Standalone	Spliced Reads	15.6743
AAEL005196-RA	supercont1.145	2155128	2155474	346	-	Internal	Extension	Distance	59.3882
AAEL005196-RA	supercont1.145	2155654	2155940	286	-	Upstream	Extension	Distance	64.8939
AAEL005195-RA	supercont1.145	1964011	1964302	291	-	Downstream	Standalone	Distance	30.1384
AAEL005195-RA	supercont1.145	2007231	2007516	285	-	Upstream	Standalone	Distance	29.7401
AAEL005185-RA	supercont1.145	1795305	1795505	200	-	Downstream	Standalone	Distance	399.799
AAEL005185-RA	supercont1.145	1801699	1801900	201	-	Downstream	Standalone	Distance	204.559
AAEL005185-RA	supercont1.145	1805329	1805676	347	-	Downstream	Standalone	Distance	428.579
AAEL005181-RA	supercont1.145	683992	684751	759	+	Internal	Extension	Spliced Reads	1320.07
AAEL005174-RA	supercont1.145	1357644	1359284	1640	+	Internal	Extension	Spliced Reads	11113.1
AAEL005173-RA	supercont1.145	1447289	1447355	66	-	Upstream	Extension	Spliced Reads	1038.3
AAEL005173-RA	supercont1.145	1454749	1455154	405	-	Upstream	Standalone	Spliced Reads	2581.76
AAEL015076-RA	supercont1.1457	33790	34037	247	-	Internal	Standalone	Spliced Reads	363.046
AAEL017163-RA	supercont1.146	2055815	2056967	1152	-	Downstream	Standalone	Distance	487.449
AAEL005239-RA	supercont1.146	1269180	1269825	645	+	Downstream	Standalone	Distance	133.141
AAEL005229-RA	supercont1.146	72711	72842	131	-	Downstream	Extension	Distance	22.1349
AAEL005215-RA	supercont1.146	1189879	1190540	661	+	Upstream	Standalone	Spliced Reads	412.536
AAEL015077-RA	supercont1.1462	81561	81843	282	-	Upstream	Extension	Distance	119.263
AAEL005251-RA	supercont1.147	481515	481630	115	-	Downstream	Extension	Distance	46.7566
AAEL005247-RA	supercont1.147	150795	150999	204	-	Downstream	Standalone	Distance	16.2237
AAEL005242-RA	supercont1.147	1222257	1222475	218	+	Upstream	Standalone	Distance	8.33882
AAEL005242-RA	supercont1.147	1225178	1225355	177	+	Upstream	Standalone	Distance	15.7697
NEWGENE73	supercont1.1476	5084	5338	254	unknown	Internal	Standalone	Distance	23.0625
NEWGENE73	supercont1.1476	5339	5703	364	unknown	Internal	Standalone	Distance	80.9375
NEWGENE229	supercont1.148	1410058	1410611	553	unknown	Internal	Standalone	Distance	1726.87
NEWGENE207	supercont1.148	1111597	1112023	426	unknown	Internal	Standalone	Spliced Reads	327.21
NEWGENE207	supercont1.148	1111984	1112198	214	unknown	Internal	Standalone	Spliced Reads	11.6043
NEWGENE207	supercont1.148	1121800	1122446	646	unknown	Internal	Standalone	Spliced Reads	422.98
AAEL017134-RA	supercont1.148	1898274	1898574	300	+	Upstream	Standalone	Spliced Reads	536.536
AAEL005277-RA	supercont1.148	1692771	1693181	410	-	Internal	Extension	Spliced Reads	1815.2
AAEL005276-RA	supercont1.148	1883302	1883590	288	+	Downstream	Extension	Distance	130.072
AAEL005271-RA	supercont1.148	1986999	1987915	916	+	Upstream	Standalone	Distance	401.655
AAEL005271-RA	supercont1.148	2068388	2068744	356	+	Internal	Standalone	Spliced Reads	112.704
AAEL005268-RA	supercont1.148	240209	240425	216	-	Upstream	Standalone	Distance	13.5919
AAEL015105-RA	supercont1.1480	59465	59742	277	+	Downstream	Extension	Distance	107.25
AAEL015110-RA	supercont1.1489	27975	28427	452	-	Downstream	Standalone	Distance	220.842
AAEL015110-RA	supercont1.1489	49475	49766	291	-	Upstream	Extension	Spliced Reads	179.467
AAEL005284-RA	supercont1.149	1691076	1691420	344	+	Upstream	Standalone	Spliced Reads	55.9178
AAEL005284-RA	supercont1.149	1922072	1922173	101	+	Internal	Standalone	Distance	10.6678
AAEL005284-RA	supercont1.149	2021120	2021484	364	+	Downstream	Standalone	Distance	40.9474
AAEL005284-RA	supercont1.149	2021421	2021986	565	+	Downstream	Extension	Distance	98.9967
AAEL005284-RA	supercont1.149	2023532	2023820	288	+	Downstream	Standalone	Distance	32.8678
AAEL005284-RA	supercont1.149	2024040	2024327	287	+	Downstream	Standalone	Distance	30.3191
AAEL005284-RA	supercont1.149	2024558	2024915	357	+	Downstream	Standalone	Distance	37.6643
AAEL015115-RA	supercont1.1493	10490	10677	187	+	Upstream	Standalone	Distance	180.401
AAEL000751-RA	supercont1.15	708333	708551	218	+	Upstream	Standalone	Distance	11.352
AAEL000751-RA	supercont1.15	708481	708770	289	+	Upstream	Extension	Distance	34.5789
AAEL000751-RA	supercont1.15	708771	709031	260	+	Upstream	Extension	Distance	34.827
AAEL000749-RA	supercont1.15	2357019	2357115	96	+	Upstream	Standalone	Spliced Reads	18.1086
AAEL000749-RA	supercont1.15	2827037	2827123	86	+	Upstream	Standalone	Spliced Reads	17.8914
AAEL000747-RA	supercont1.15	695268	695333	65	+	Internal	Extension	Spliced Reads	19.0691
AAEL000747-RA	supercont1.15	696007	696072	65	+	Internal	Extension	Distance	16.1776
AAEL000745-RA	supercont1.15	121928	122212	284	+	Upstream	Standalone	Distance	91.9638
AAEL000743-RA	supercont1.15	382067	382431	364	+	Internal	Standalone	Distance	88.616
AAEL000743-RA	supercont1.15	382359	382605	246	+	Internal	Extension	Distance	35.3227
AAEL000743-RA	supercont1.15	382658	382867	209	+	Internal	Standalone	Distance	11.5127
AAEL000743-RA	supercont1.15	382870	383088	218	+	Internal	Standalone	Distance	15.2467
AAEL000743-RA	supercont1.15	386123	386280	157	+	Internal	Standalone	Distance	13.8553
AAEL000743-RA	supercont1.15	386245	386576	331	+	Internal	Extension	Distance	60.8454
AAEL000743-RA	supercont1.15	387063	387172	109	+	Internal	Standalone	Distance	14.6349
AAEL000743-RA	supercont1.15	387215	387461	246	+	Internal	Standalone	Distance	37.477
AAEL000743-RA	supercont1.15	388157	388766	609	+	Internal	Standalone	Distance	297.474
AAEL000743-RA	supercont1.15	388930	389418	488	+	Internal	Standalone	Distance	147.701
AAEL000743-RA	supercont1.15	391129	391293	164	+	Internal	Standalone	Distance	33.916
AAEL000743-RA	supercont1.15	391364	391597	233	+	Internal	Standalone	Distance	148.987
AAEL000741-RA	supercont1.15	121129	121550	421	+	Downstream	Standalone	Distance	100.96
AAEL000737-RB	supercont1.15	213533	213819	286	+	Internal	Standalone	Distance	25.8402
AAEL000737-RB	supercont1.15	214671	214916	245	+	Internal	Standalone	Distance	23.1217
AAEL000737-RB	supercont1.15	215869	216080	211	+	Internal	Standalone	Distance	11.4145
AAEL000734-RA	supercont1.15	217388	217617	229	+	Upstream	Standalone	Distance	38.9342
AAEL000731-RA	supercont1.15	870591	871066	475	+	Downstream	Extension	Spliced Reads	318.609
AAEL000729-RA	supercont1.15	1497910	1498813	903	-	Downstream	Standalone	Spliced Reads	305.891
AAEL000729-RA	supercont1.15	1511975	1512229	254	-	Downstream	Standalone	Spliced Reads	127.687
AAEL000729-RA	supercont1.15	1512734	1512799	65	-	Downstream	Standalone	Spliced Reads	24.5658
AAEL000727-RA	supercont1.15	202351	202444	93	+	Downstream	Standalone	Spliced Reads	28.2204
AAEL005305-RA	supercont1.150	1794943	1795404	461	-	Downstream	Standalone	Distance	1012.66
AAEL005305-RA	supercont1.150	2169491	2169701	210	-	Upstream	Standalone	Spliced Reads	49.5789
AAEL005304-RA	supercont1.150	227578	227864	286	+	Upstream	Standalone	Spliced Reads	117.303
AAEL005304-RA	supercont1.150	456781	456943	162	+	Internal	Standalone	Spliced Reads	47.4638
AAEL005304-RA	supercont1.150	466516	466619	103	+	Internal	Extension	Spliced Reads	73.0855
AAEL005304-RA	supercont1.150	535900	536082	182	+	Internal	Standalone	Spliced Reads	56.2697
AAEL005304-RA	supercont1.150	558966	559120	154	+	Downstream	Standalone	Distance	47.8454
AAEL005298-RA	supercont1.150	14520	14683	163	+	Upstream	Standalone	Spliced Reads	691.568
AAEL005298-RA	supercont1.150	14821	15132	311	+	Upstream	Standalone	Spliced Reads	8353.3
AAEL005293-RA	supercont1.150	1759792	1760205	413	-	Downstream	Extension	Distance	1618.88
AAEL005293-RA	supercont1.150	1769112	1769215	103	-	Upstream	Extension	Spliced Reads	409.368
AAEL005291-RA	supercont1.150	108884	109027	143	-	Upstream	Standalone	Distance	27.5123
AAEL005290-RA	supercont1.150	608975	609801	826	-	Downstream	Standalone	Spliced Reads	542.711
AAEL015126-RA	supercont1.1509	4549	4764	215	-	Downstream	Standalone	Distance	33.6776
AAEL017119-RA	supercont1.151	1868149	1868224	75	+	Upstream	Extension	Spliced Reads	6227.7
AAEL017119-RA	supercont1.151	1868236	1868303	67	+	Internal	Extension	Spliced Reads	19200.6
AAEL017119-RA	supercont1.151	1868725	1869615	890	+	Downstream	Extension	Spliced Reads	155383
AAEL016367-RA	supercont1.151	1234932	1235316	384	-	Downstream	Standalone	Distance	72.1318
AAEL005337-RA	supercont1.151	1517905	1518189	284	-	Upstream	Standalone	Spliced Reads	53.4901
AAEL005335-RA	supercont1.151	1043550	1043740	190	-	Upstream	Standalone	Spliced Reads	18.4408
AAEL005334-RA	supercont1.151	1216519	1216549	30	+	Upstream	Extension	Spliced Reads	13.2961
AAEL005329-RA	supercont1.151	1307030	1307691	661	-	Upstream	Extension	Distance	798.133
AAEL005328-RA	supercont1.151	276334	276413	79	-	Upstream	Extension	Distance	8.98026
AAEL005327-RA	supercont1.151	1018623	1018717	94	-	Upstream	Standalone	Spliced Reads	18.0987
AAEL005320-RA	supercont1.151	225727	225837	110	-	Internal	Extension	Distance	70.7566
AAEL005320-RA	supercont1.151	226156	226230	74	-	Internal	Extension	Distance	46.3881
AAEL005318-RA	supercont1.151	477099	477236	137	-	Downstream	Standalone	Distance	11.3158
AAEL005318-RA	supercont1.151	483564	483852	288	-	Downstream	Standalone	Distance	33.6414
AAEL005314-RA	supercont1.151	1248633	1249206	573	-	Downstream	Standalone	Distance	344.951
AAEL005313-RA	supercont1.151	343425	343929	504	+	Upstream	Standalone	Distance	111.77
AAEL015127-RA	supercont1.1510	59242	59887	645	-	Upstream	Standalone	Distance	215.457
AAEL015127-RA	supercont1.1510	59837	60185	348	-	Upstream	Extension	Distance	127.224
AAEL015139-RA	supercont1.1514	40508	40640	132	+	Downstream	Extension	Distance	373.591
AAEL015145-RA	supercont1.1519	53277	53467	190	+	Downstream	Extension	Distance	25.9408
AAEL005371-RA	supercont1.152	1687845	1688083	238	-	Downstream	Standalone	Distance	34.7763
AAEL005364-RA	supercont1.152	1739482	1739572	90	-	Internal	Standalone	Spliced Reads	66.7368
AAEL005363-RA	supercont1.152	1170999	1171285	286	+	Downstream	Standalone	Spliced Reads	28.7007
AAEL005362-RA	supercont1.152	557233	557743	510	-	Upstream	Standalone	Distance	83.75
AAEL005359-RA	supercont1.152	1352647	1352897	250	-	Downstream	Standalone	Distance	59.9901
AAEL005359-RA	supercont1.152	1364680	1364832	152	-	Downstream	Extension	Distance	77.7171
AAEL005358-RB	supercont1.152	1960334	1960550	216	-	Internal	Standalone	Distance	51.29
AAEL005358-RB	supercont1.152	1960714	1960817	103	-	Internal	Standalone	Distance	4.0343
AAEL005351-RA	supercont1.152	523502	523540	38	-	Internal	Extension	Distance	5.74013
AAEL005349-RA	supercont1.152	1927968	1928198	230	-	Downstream	Extension	Distance	95.8592
AAEL005348-RB	supercont1.152	518905	519353	448	-	Downstream	Standalone	Distance	72.0362
AAEL005347-RA	supercont1.152	697315	697777	462	-	Downstream	Standalone	Distance	126.375
AAEL005347-RA	supercont1.152	698805	699011	206	-	Downstream	Extension	Distance	45.7072
AAEL005347-RA	supercont1.152	742153	742219	66	-	Internal	Standalone	Spliced Reads	34.8125
AAEL005342-RA	supercont1.152	1456606	1456758	152	+	Internal	Extension	Distance	107.299
AAEL005342-RA	supercont1.152	1456981	1456995	14	+	Internal	Extension	Distance	10.6086
AAEL005342-RA	supercont1.152	1457302	1457901	599	+	Downstream	Extension	Distance	490.351
AAEL015146-RA	supercont1.1520	37106	37254	148	-	Downstream	Standalone	Distance	27.9507
AAEL015146-RA	supercont1.1520	37359	37565	206	-	Downstream	Standalone	Distance	11.0691
AAEL015146-RA	supercont1.1520	37965	38292	327	-	Downstream	Standalone	Distance	37.5855
AAEL015146-RA	supercont1.1520	38276	38437	161	-	Downstream	Extension	Distance	29.2552
AAEL015146-RA	supercont1.1520	38385	38631	246	-	Downstream	Extension	Distance	61.6418
NEWGENE326	supercont1.1525	13093	13394	301	unknown	Internal	Standalone	Distance	37.9244
NEWGENE326	supercont1.1525	13544	13978	434	unknown	Internal	Standalone	Spliced Reads	49.1372
NEWGENE326	supercont1.1525	13906	14115	209	unknown	Internal	Standalone	Spliced Reads	19.1645
NEWGENE326	supercont1.1525	24865	25763	898	unknown	Internal	Standalone	Spliced Reads	281.885
AAEL015154-RA	supercont1.1529	19040	19126	86	+	Upstream	Extension	Spliced Reads	25.8257
AAEL015152-RA	supercont1.1529	47504	48033	529	-	Downstream	Standalone	Distance	367.03
NEWGENE469	supercont1.153	114336	114866	530	unknown	Internal	Standalone	Distance	134.536
AAEL005397-RA	supercont1.154	1244059	1244511	452	+	Upstream	Standalone	Spliced Reads	1075.15
AAEL005396-RA	supercont1.154	486392	487216	824	-	Downstream	Standalone	Distance	413.072
AAEL005394-RA	supercont1.154	1220475	1220565	90	-	Upstream	Extension	Distance	17.6908
AAEL005393-RA	supercont1.154	767215	767387	172	+	Upstream	Extension	Distance	24.6184
AAEL005390-RA	supercont1.154	88574	89670	1096	+	Downstream	Standalone	Distance	1341.56
AAEL005390-RA	supercont1.154	93945	94064	119	+	Downstream	Standalone	Distance	56.9226
AAEL005386-RA	supercont1.154	406751	407063	312	+	Upstream	Standalone	Distance	124.105
AAEL005386-RA	supercont1.154	414740	414816	76	+	Upstream	Extension	Distance	45.0756
AAEL005380-RA	supercont1.154	1912482	1912934	452	-	Internal	Extension	Distance	176.138
AAEL005378-RA	supercont1.154	1934588	1934917	329	-	Downstream	Standalone	Distance	57.3289
AAEL005378-RA	supercont1.154	1934960	1935124	164	-	Downstream	Standalone	Distance	35.5691
AAEL005378-RA	supercont1.154	1935179	1935716	537	-	Downstream	Standalone	Distance	123.155
AAEL005378-RA	supercont1.154	1935651	1935940	289	-	Downstream	Extension	Distance	61.2533
AAEL005378-RA	supercont1.154	1936306	1936670	364	-	Downstream	Standalone	Distance	42.8816
AAEL005378-RA	supercont1.154	1937109	1937264	155	-	Downstream	Standalone	Spliced Reads	16.5
AAEL005378-RA	supercont1.154	1949848	1949991	143	-	Downstream	Standalone	Spliced Reads	17.8224
AAEL005378-RA	supercont1.154	1961943	1962234	291	-	Internal	Extension	Spliced Reads	25.9868
AAEL005378-RA	supercont1.154	1962685	1962964	279	-	Internal	Standalone	Spliced Reads	31.5296
AAEL005378-RA	supercont1.154	1962892	1963218	326	-	Internal	Extension	Spliced Reads	38.9079
AAEL005376-RA	supercont1.154	395941	396092	151	+	Downstream	Standalone	Distance	22.8947
NEWGENE463	supercont1.155	237977	238372	395	unknown	Internal	Standalone	Distance	53.3914
NEWGENE463	supercont1.155	238314	238639	325	unknown	Internal	Standalone	Distance	42.8224
NEWGENE462	supercont1.155	128085	128368	283	unknown	Internal	Standalone	Distance	62.9879
NEWGENE462	supercont1.155	128301	128600	299	unknown	Internal	Standalone	Distance	62.7713
NEWGENE440	supercont1.155	1755410	1757654	2244	unknown	Internal	Standalone	Spliced Reads	2902.59
NEWGENE440	supercont1.155	1757665	1762908	5243	unknown	Internal	Standalone	Spliced Reads	3910.13
NEWGENE440	supercont1.155	1762914	1763274	360	unknown	Internal	Standalone	Distance	43.4737
NEWGENE440	supercont1.155	1763204	1763491	287	unknown	Internal	Standalone	Spliced Reads	17.7204
NEWGENE440	supercont1.155	1763436	1764692	1256	unknown	Internal	Standalone	Spliced Reads	791.852
NEWGENE440	supercont1.155	1846761	1846940	179	unknown	Internal	Standalone	Spliced Reads	124.829
AAEL005425-RA	supercont1.155	403417	403923	506	-	Downstream	Standalone	Distance	142.349
AAEL005425-RA	supercont1.155	404581	405892	1311	-	Downstream	Standalone	Distance	376.628
AAEL005425-RA	supercont1.155	416052	416114	62	-	Internal	Extension	Distance	33.5197
AAEL005425-RA	supercont1.155	416316	416345	29	-	Internal	Extension	Distance	11.2796
AAEL005422-RA	supercont1.155	1662476	1663652	1176	-	Downstream	Extension	Distance	2357.25
AAEL005422-RA	supercont1.155	1700497	1700970	473	-	Upstream	Extension	Spliced Reads	858.18
AAEL005420-RA	supercont1.155	238691	238805	114	-	Downstream	Standalone	Distance	6.85197
AAEL005420-RA	supercont1.155	301441	301935	494	-	Upstream	Standalone	Distance	89.8059
AAEL005411-RA	supercont1.155	1165778	1165902	124	-	Upstream	Standalone	Spliced Reads	72.1546
AAEL005411-RA	supercont1.155	1195076	1195713	637	-	Upstream	Standalone	Spliced Reads	450.089
NEWGENE539	supercont1.1553	18278	18583	305	unknown	Internal	Standalone	Distance	1924.5
NEWGENE539	supercont1.1553	19099	19344	245	unknown	Internal	Standalone	Distance	216.023
NEWGENE539	supercont1.1553	19462	19783	321	unknown	Internal	Standalone	Distance	47.3717
AAEL005441-RA	supercont1.156	48052	48285	233	+	Internal	Extension	Distance	35.954
AAEL005441-RA	supercont1.156	49056	49157	101	+	Internal	Extension	Distance	33.2303
AAEL005441-RA	supercont1.156	49181	49237	56	+	Internal	Extension	Distance	16.1053
AAEL005441-RA	supercont1.156	50355	50537	182	+	Internal	Extension	Spliced Reads	33.7632
AAEL005441-RA	supercont1.156	51567	51701	134	+	Internal	Extension	Distance	43.2138
AAEL005440-RA	supercont1.156	674796	675014	218	+	Downstream	Standalone	Distance	12.5625
AAEL005440-RA	supercont1.156	675672	675871	199	+	Downstream	Standalone	Distance	8.72039
AAEL005440-RA	supercont1.156	677789	678428	639	+	Downstream	Standalone	Distance	153.276
AAEL005439-RA	supercont1.156	1568716	1569570	854	-	Internal	Standalone	Spliced Reads	392.224
AAEL005439-RA	supercont1.156	1686771	1687052	281	-	Upstream	Standalone	Spliced Reads	59.0209
AAEL005439-RA	supercont1.156	1705644	1706024	380	-	Upstream	Standalone	Spliced Reads	72.9243
AAEL005438-RA	supercont1.156	120690	120824	134	-	Upstream	Extension	Distance	8.99671
AAEL005430-RA	supercont1.156	1495589	1496904	1315	-	Downstream	Standalone	Distance	550.908
AAEL015190-RA	supercont1.1566	5754	5975	221	-	Upstream	Standalone	Distance	28.5658
AAEL015190-RA	supercont1.1566	5903	6148	245	-	Upstream	Extension	Distance	35.4178
NEWGENE452	supercont1.157	841775	842702	927	unknown	Internal	Standalone	Distance	645.231
NEWGENE452	supercont1.157	853259	853683	424	unknown	Internal	Standalone	Distance	243.775
AAEL005453-RA	supercont1.157	941865	942027	162	+	Upstream	Standalone	Distance	23.0658
AAEL005453-RA	supercont1.157	942746	943125	379	+	Upstream	Standalone	Distance	69.477
AAEL005453-RA	supercont1.157	943547	943798	251	+	Upstream	Standalone	Spliced Reads	52.4145
AAEL005453-RA	supercont1.157	961537	961579	42	+	Internal	Extension	Spliced Reads	8.73355
AAEL005453-RA	supercont1.157	961908	961958	50	+	Internal	Extension	Distance	18.3355
AAEL005452-RA	supercont1.157	1133955	1134213	258	+	Upstream	Standalone	Spliced Reads	40.9474
AAEL005452-RA	supercont1.157	1451064	1451147	83	+	Internal	Extension	Distance	22.7303
AAEL005452-RA	supercont1.157	1454615	1454832	217	+	Downstream	Standalone	Distance	12.1953
AAEL005450-RA	supercont1.157	1461184	1461767	583	-	Downstream	Standalone	Distance	100.515
AAEL005447-RA	supercont1.157	985038	985266	228	+	Upstream	Standalone	Distance	22.1151
AAEL005447-RA	supercont1.157	985632	985850	218	+	Upstream	Standalone	Distance	16.648
AAEL015198-RA	supercont1.1573	125602	125673	71	+	Downstream	Extension	Distance	14.0888
AAEL005479-RA	supercont1.158	1613310	1613514	204	+	Downstream	Extension	Distance	9.59539
AAEL005479-RA	supercont1.158	1625288	1625491	203	+	Downstream	Standalone	Distance	16.5296
AAEL005479-RA	supercont1.158	1625650	1625865	215	+	Downstream	Standalone	Distance	12.4013
AAEL005479-RA	supercont1.158	1625871	1626084	213	+	Downstream	Standalone	Distance	9.29383
AAEL005479-RA	supercont1.158	1626382	1626740	358	+	Downstream	Standalone	Distance	46.4033
AAEL005478-RA	supercont1.158	1268187	1268391	204	-	Downstream	Extension	Distance	27.6908
AAEL005478-RA	supercont1.158	1444865	1445007	142	-	Upstream	Standalone	Spliced Reads	18.4309
AAEL005473-RA	supercont1.158	1210929	1211177	248	+	Internal	Standalone	Distance	35.8769
AAEL005469-RA	supercont1.158	668854	669528	674	+	Downstream	Extension	Distance	229.829
AAEL005463-RA	supercont1.158	1642145	1642582	437	-	Downstream	Standalone	Distance	73.5099
AAEL005463-RA	supercont1.158	1646969	1647401	432	-	Downstream	Extension	Distance	137.257
AAEL005461-RA	supercont1.158	1133194	1133775	581	+	Downstream	Standalone	Distance	91.4816
AAEL005461-RA	supercont1.158	1133705	1134067	362	+	Downstream	Extension	Distance	72.6968
AAEL005461-RA	supercont1.158	1135238	1135957	719	+	Downstream	Standalone	Distance	220.275
AAEL015216-RA	supercont1.1588	92119	92317	198	+	Upstream	Standalone	Distance	16.8914
AAEL005495-RA	supercont1.159	1257481	1257762	281	+	Downstream	Extension	Distance	75.9737
AAEL005495-RA	supercont1.159	1263176	1263462	286	+	Downstream	Standalone	Distance	25.6292
AAEL005493-RA	supercont1.159	1288116	1288573	457	-	Upstream	Standalone	Spliced Reads	233.069
AAEL005491-RA	supercont1.159	783428	783605	177	+	Upstream	Standalone	Spliced Reads	247.395
AAEL005488-RA	supercont1.159	1511101	1511259	158	-	Internal	Standalone	Distance	20.3366
AAEL005488-RA	supercont1.159	1563710	1563977	267	-	Internal	Standalone	Distance	33.0855
AAEL005481-RA	supercont1.159	1574757	1575029	272	+	Upstream	Standalone	Spliced Reads	169.372
AAEL005481-RA	supercont1.159	1606688	1607330	642	+	Upstream	Standalone	Spliced Reads	485.997
AAEL005480-RA	supercont1.159	18616	18783	167	-	Downstream	Standalone	Distance	18.3421
AAEL005480-RA	supercont1.159	18859	19008	149	-	Downstream	Standalone	Distance	36.9883
AAEL005480-RA	supercont1.159	19769	19874	105	-	Downstream	Extension	Distance	10.1184
AAEL005480-RA	supercont1.159	21997	22215	218	-	Upstream	Standalone	Distance	12.5164
NEWGENE195	supercont1.1593	17500	17690	190	unknown	Internal	Standalone	Distance	21.6086
NEWGENE195	supercont1.1593	17665	17895	230	unknown	Internal	Standalone	Distance	52.3191
NEWGENE208	supercont1.16	2705888	2705993	105	unknown	Internal	Standalone	Spliced Reads	25.727
NEWGENE208	supercont1.16	2706061	2707559	1498	unknown	Internal	Standalone	Spliced Reads	3730.5
AAEL000794-RA	supercont1.16	3814923	3815185	262	-	Upstream	Standalone	Spliced Reads	188.839
AAEL000790-RA	supercont1.16	2827174	2827377	203	-	Upstream	Standalone	Spliced Reads	9.28289
AAEL000781-RA	supercont1.16	1669902	1670257	355	-	Downstream	Standalone	Spliced Reads	268.643
AAEL000771-RA	supercont1.16	567043	567314	271	-	Downstream	Standalone	Distance	30.1546
AAEL000770-RA	supercont1.16	3834693	3837088	2395	-	Downstream	Extension	Spliced Reads	1354.09
AAEL000765-RA	supercont1.16	285284	285372	88	+	Downstream	Extension	Distance	36.5625
AAEL000763-RA	supercont1.16	1006524	1006565	41	-	Internal	Extension	Spliced Reads	9.71052
AAEL000763-RA	supercont1.16	1006750	1006842	92	-	Internal	Extension	Distance	22.2467
AAEL000763-RA	supercont1.16	1028495	1028551	56	-	Internal	Extension	Distance	25.4145
AAEL000763-RA	supercont1.16	1035162	1035269	107	-	Internal	Extension	Spliced Reads	25.1579
AAEL000763-RA	supercont1.16	1077111	1077424	313	-	Upstream	Standalone	Spliced Reads	52.0033
AAEL017329-RA	supercont1.160	1324882	1325050	168	+	Downstream	Standalone	Distance	13.2763
AAEL017329-RA	supercont1.160	1326237	1326528	291	+	Downstream	Standalone	Distance	31.7675
AAEL017329-RA	supercont1.160	1326894	1327108	214	+	Downstream	Standalone	Distance	10.8224
AAEL017329-RA	supercont1.160	1327040	1327915	875	+	Downstream	Extension	Distance	151.283
AAEL017329-RA	supercont1.160	1327844	1328280	436	+	Downstream	Extension	Distance	78.1776
AAEL017329-RA	supercont1.160	1328373	1328645	272	+	Downstream	Standalone	Distance	46.2796
AAEL017329-RA	supercont1.160	1328646	1328937	291	+	Downstream	Extension	Distance	35.8125
AAEL017329-RA	supercont1.160	1329011	1329302	291	+	Downstream	Standalone	Distance	30.1645
AAEL017329-RA	supercont1.160	1329309	1329740	431	+	Downstream	Standalone	Distance	58.6371
AAEL017329-RA	supercont1.160	1332524	1332791	267	+	Downstream	Standalone	Distance	27.4266
AAEL017329-RA	supercont1.160	1332965	1333244	279	+	Downstream	Standalone	Distance	48.6349
AAEL017329-RA	supercont1.160	1333323	1333974	651	+	Downstream	Standalone	Distance	92.4572
AAEL017329-RA	supercont1.160	1333902	1334412	510	+	Downstream	Extension	Distance	88.2702
AAEL005512-RA	supercont1.160	1406348	1406578	230	-	Internal	Extension	Distance	652.329
AAEL005512-RA	supercont1.160	1514987	1515829	842	-	Upstream	Standalone	Spliced Reads	808.148
AAEL005511-RA	supercont1.160	1852202	1852301	99	-	Downstream	Standalone	Spliced Reads	27.8454
AAEL005511-RA	supercont1.160	1878486	1878653	167	-	Downstream	Standalone	Spliced Reads	75.648
AAEL005510-RA	supercont1.160	331363	331883	520	-	Upstream	Standalone	Distance	152.806
AAEL005509-RA	supercont1.160	2255554	2255774	220	+	Downstream	Standalone	Distance	38.1382
AAEL005506-RA	supercont1.160	848233	848478	245	-	Downstream	Standalone	Distance	84.2336
AAEL005506-RA	supercont1.160	952696	952798	102	-	Downstream	Standalone	Distance	10.9638
AAEL005506-RA	supercont1.160	1049373	1049579	206	-	Upstream	Standalone	Distance	22.9441
AAEL005505-RA	supercont1.160	1632230	1632736	506	-	Downstream	Standalone	Distance	265.688
AAEL005505-RA	supercont1.160	1633900	1633992	92	-	Internal	Extension	Distance	122.237
AAEL005505-RA	supercont1.160	1635087	1635125	38	-	Internal	Extension	Distance	41.7599
AAEL005505-RA	supercont1.160	1645854	1645952	98	-	Internal	Extension	Distance	78.9079
AAEL005499-RA	supercont1.160	1392969	1393266	297	-	Internal	Standalone	Spliced Reads	144.526
AAEL005498-RA	supercont1.160	1266474	1266619	145	+	Downstream	Extension	Distance	77.7958
NEWGENE384	supercont1.1602	9649	10142	493	unknown	Internal	Standalone	Distance	322.49
NEWGENE139	supercont1.161	453163	454274	1111	unknown	Internal	Standalone	Distance	479.105
NEWGENE123	supercont1.161	2023104	2023413	309	unknown	Internal	Standalone	Spliced Reads	46.3618
NEWGENE123	supercont1.161	2023526	2023670	144	unknown	Internal	Standalone	Spliced Reads	27.3783
NEWGENE123	supercont1.161	2023731	2023868	137	unknown	Internal	Standalone	Spliced Reads	14.0164
NEWGENE123	supercont1.161	2024015	2024453	438	unknown	Internal	Standalone	Distance	66.9276
NEWGENE123	supercont1.161	2024972	2025326	354	unknown	Internal	Standalone	Distance	57.2204
AAEL005532-RA	supercont1.161	487339	487691	352	-	Downstream	Standalone	Distance	78.6953
AAEL005532-RA	supercont1.161	487767	488221	454	-	Downstream	Standalone	Distance	95.9688
AAEL005529-RA	supercont1.161	857015	860445	3430	-	Downstream	Extension	Distance	5601.18
AAEL005527-RA	supercont1.161	331880	332533	653	-	Downstream	Standalone	Spliced Reads	583.247
AAEL005527-RA	supercont1.161	341441	341713	272	-	Downstream	Standalone	Spliced Reads	166.553
AAEL005526-RA	supercont1.161	1653303	1653698	395	-	Upstream	Standalone	Spliced Reads	190.31
AAEL005526-RA	supercont1.161	1680962	1681069	107	-	Upstream	Standalone	Distance	26.3947
AAEL005526-RA	supercont1.161	1681648	1681751	103	-	Upstream	Standalone	Distance	18.2599
AAEL005526-RA	supercont1.161	1759081	1759219	138	-	Upstream	Standalone	Distance	36.9112
AAEL005526-RA	supercont1.161	1759525	1759891	366	-	Upstream	Standalone	Distance	74.0592
AAEL005526-RA	supercont1.161	1970261	1970534	273	-	Upstream	Standalone	Distance	61.4967
AAEL005525-RA	supercont1.161	1982655	1983524	869	-	Downstream	Standalone	Spliced Reads	310.026
AAEL005522-RA	supercont1.161	619006	619082	76	-	Internal	Extension	Distance	62.6809
AAEL005517-RA	supercont1.161	698610	699237	627	+	Downstream	Extension	Distance	740.363
AAEL005553-RA	supercont1.162	159806	159974	168	+	Downstream	Standalone	Distance	18.4868
AAEL005534-RA	supercont1.162	519105	519243	138	-	Internal	Extension	Distance	27.7599
AAEL005534-RA	supercont1.162	530296	530639	343	-	Upstream	Standalone	Spliced Reads	75.4605
AAEL005534-RA	supercont1.162	548768	548968	200	-	Upstream	Standalone	Spliced Reads	58.8059
NEWGENE386	supercont1.1628	41458	41743	285	unknown	Internal	Standalone	Distance	35.2368
NEWGENE386	supercont1.1628	41751	42176	425	unknown	Internal	Standalone	Distance	98.8487
NEWGENE386	supercont1.1628	42183	42448	265	unknown	Internal	Standalone	Distance	59.4276
NEWGENE386	supercont1.1628	42428	43030	602	unknown	Internal	Standalone	Distance	190.75
NEWGENE385	supercont1.1628	3908	4075	167	unknown	Internal	Standalone	Distance	10.5221
NEWGENE385	supercont1.1628	4194	4418	224	unknown	Internal	Standalone	Distance	51.7796
NEWGENE385	supercont1.1628	18936	19129	193	unknown	Internal	Standalone	Distance	51.8816
NEWGENE203	supercont1.163	440229	440776	547	unknown	Internal	Standalone	Spliced Reads	433.362
NEWGENE203	supercont1.163	441908	442102	194	unknown	Internal	Standalone	Spliced Reads	81.5131
AAEL005586-RA	supercont1.163	1069153	1069283	130	+	Upstream	Standalone	Distance	214.73
AAEL005570-RA	supercont1.163	1890968	1891184	216	+	Upstream	Extension	Distance	29.1809
AAEL005569-RA	supercont1.163	936078	936338	260	-	Internal	Extension	Spliced Reads	61.2533
AAEL005566-RA	supercont1.163	1747467	1747630	163	+	Downstream	Standalone	Distance	13.0066
AAEL005561-RA	supercont1.163	1207912	1208524	612	-	Downstream	Standalone	Distance	348.118
AAEL005560-RA	supercont1.163	44976	45115	139	-	Downstream	Extension	Distance	13.6908
AAEL005559-RA	supercont1.163	1047778	1047998	220	-	Upstream	Extension	Spliced Reads	54.2303
AAEL015235-RA	supercont1.1635	45859	46143	284	-	Downstream	Standalone	Distance	50.5707
AAEL015235-RA	supercont1.1635	46293	46578	285	-	Downstream	Standalone	Distance	71.5099
AAEL005605-RA	supercont1.164	167206	168000	794	+	Upstream	Standalone	Spliced Reads	1649.07
AAEL005600-RA	supercont1.164	315068	315259	191	+	Downstream	Extension	Distance	25.1941
AAEL015263-RA	supercont1.1641	35364	35549	185	-	Downstream	Standalone	Distance	254.148
AAEL015287-RA	supercont1.1644	37637	37822	185	+	Upstream	Standalone	Distance	15.3553
AAEL015239-RA	supercont1.1645	12430	12648	218	-	Upstream	Extension	Distance	31.8717
AAEL015240-RA	supercont1.1647	28143	28288	145	-	Upstream	Extension	Distance	13.1959
AAEL005624-RA	supercont1.165	231119	231325	206	+	Internal	Standalone	Spliced Reads	5.80105
AAEL005622-RA	supercont1.165	292121	292405	284	+	Downstream	Extension	Distance	78.2697
AAEL005631-RA	supercont1.166	1440029	1440126	97	-	Internal	Extension	Distance	7.72697
AAEL005627-RA	supercont1.166	1730043	1732589	2546	-	Downstream	Extension	Distance	1241.69
AAEL005627-RA	supercont1.166	1847514	1849559	2045	-	Upstream	Standalone	Spliced Reads	1182.56
AAEL005626-RA	supercont1.166	1394772	1394852	80	-	Internal	Extension	Distance	26.6426
AAEL015251-RA	supercont1.1664	22069	22723	654	-	Downstream	Extension	Distance	182.27
AAEL015256-RA	supercont1.1670	29689	29847	158	+	Downstream	Standalone	Spliced Reads	37.6513
AAEL015262-RA	supercont1.1677	26182	26426	244	-	Upstream	Standalone	Distance	26.7039
AAEL015263-RA	supercont1.1678	18290	18403	113	-	Upstream	Standalone	Distance	29.5
AAEL005663-RA	supercont1.168	998426	998714	288	+	Downstream	Standalone	Distance	22.727
AAEL005660-RA	supercont1.168	949936	950290	354	-	Internal	Standalone	Distance	33.3289
AAEL005660-RA	supercont1.168	950901	951481	580	-	Upstream	Standalone	Distance	101.12
AAEL005654-RA	supercont1.168	852122	852384	262	+	Internal	Standalone	Spliced Reads	49.7961
AAEL005652-RA	supercont1.168	1280665	1280817	152	-	Internal	Standalone	Spliced Reads	10.5822
AAEL005647-RA	supercont1.168	852851	853154	303	+	Upstream	Extension	Distance	54.602
AAEL005646-RA	supercont1.168	1043207	1043795	588	+	Upstream	Extension	Distance	212.967
AAEL005645-RA	supercont1.168	867879	868083	204	-	Internal	Extension	Spliced Reads	25.5987
AAEL015278-RA	supercont1.1687	76001	76222	221	-	Downstream	Standalone	Distance	33.9807
NEWGENE354	supercont1.1688	52550	52697	147	unknown	Internal	Standalone	Distance	45.6941
NEWGENE354	supercont1.1688	52745	52946	201	unknown	Internal	Standalone	Distance	23.0888
NEWGENE354	supercont1.1688	53375	54057	682	unknown	Internal	Standalone	Distance	928.405
NEWGENE354	supercont1.1688	54064	54210	146	unknown	Internal	Standalone	Distance	54.0757
AAEL005676-RA	supercont1.169	636586	636655	69	-	Downstream	Extension	Distance	52.0643
AAEL005667-RA	supercont1.169	1234935	1235327	392	+	Upstream	Standalone	Spliced Reads	1240.18
AAEL005667-RA	supercont1.169	1276588	1276626	38	+	Upstream	Standalone	Spliced Reads	100.434
AAEL005667-RA	supercont1.169	1362001	1362119	118	+	Upstream	Standalone	Spliced Reads	368.861
AAEL005667-RA	supercont1.169	1443655	1443674	19	+	Internal	Extension	Spliced Reads	162.477
AAEL005667-RA	supercont1.169	1450486	1450978	492	+	Internal	Standalone	Spliced Reads	2663.06
AAEL005667-RA	supercont1.169	1464882	1465042	160	+	Internal	Standalone	Spliced Reads	578.165
AAEL005667-RA	supercont1.169	1483588	1484598	1010	+	Internal	Extension	Spliced Reads	3010.25
AAEL005667-RA	supercont1.169	1487292	1488212	920	+	Internal	Extension	Spliced Reads	3363.9
AAEL015271-RA	supercont1.1690	12757	13106	349	+	Downstream	Standalone	Distance	24.8421
AAEL015247-RA	supercont1.1691	3690	4113	423	-	Upstream	Standalone	Distance	283.095
AAEL015276-RA	supercont1.1695	1226	1438	212	+	Upstream	Standalone	Distance	74.9013
NEWGENE218	supercont1.17	2653045	2656898	3853	unknown	Internal	Standalone	Distance	3947.75
NEWGENE218	supercont1.17	2657623	2657717	94	unknown	Internal	Standalone	Distance	20.4737
NEWGENE204	supercont1.17	4111475	4111689	214	unknown	Internal	Standalone	Distance	10.4213
NEWGENE204	supercont1.17	4112642	4113006	364	unknown	Internal	Standalone	Distance	48.5341
NEWGENE204	supercont1.17	4114029	4114304	275	unknown	Internal	Standalone	Distance	23.0513
NEWGENE204	supercont1.17	4122577	4122788	211	unknown	Internal	Standalone	Spliced Reads	30.9178
NEWGENE204	supercont1.17	4123010	4123424	414	unknown	Internal	Standalone	Spliced Reads	92.9243
AAEL016072-RA	supercont1.17	1107129	1107409	280	+	Downstream	Standalone	Distance	45.4368
AAEL000850-RA	supercont1.17	2827732	2827764	32	-	Upstream	Extension	Spliced Reads	19.5362
AAEL000850-RA	supercont1.17	2846245	2847071	826	-	Upstream	Standalone	Spliced Reads	328.317
AAEL000849-RA	supercont1.17	1249138	1249254	116	-	Internal	Extension	Distance	20.6546
AAEL000845-RA	supercont1.17	2791271	2791681	410	+	Upstream	Standalone	Distance	165.53
AAEL000845-RA	supercont1.17	2807770	2807986	216	+	Internal	Extension	Spliced Reads	84.1809
AAEL000840-RA	supercont1.17	3583701	3584073	372	+	Upstream	Standalone	Spliced Reads	345.78
AAEL000838-RA	supercont1.17	676324	677196	872	-	Downstream	Standalone	Distance	148.865
AAEL000838-RA	supercont1.17	800572	800964	392	-	Upstream	Standalone	Spliced Reads	66.3947
AAEL000826-RA	supercont1.17	531207	531467	260	+	Downstream	Standalone	Distance	17.8388
AAEL000819-RA	supercont1.17	2387216	2387426	210	+	Internal	Extension	Distance	11.9595
AAEL000819-RA	supercont1.17	2387363	2387599	236	+	Downstream	Standalone	Spliced Reads	24.3778
AAEL000819-RA	supercont1.17	2388239	2388450	211	+	Downstream	Standalone	Distance	18.2401
AAEL000818-RA	supercont1.17	3511547	3511673	126	+	Downstream	Standalone	Spliced Reads	64.1118
AAEL000818-RA	supercont1.17	3547180	3547394	214	+	Downstream	Standalone	Spliced Reads	42.1776
AAEL000811-RA	supercont1.17	3673922	3674061	139	-	Upstream	Standalone	Spliced Reads	21.6645
AAEL000810-RA	supercont1.17	1108215	1108574	359	-	Downstream	Standalone	Distance	43.3388
AAEL000810-RA	supercont1.17	1109894	1110185	291	-	Downstream	Standalone	Distance	20.6118
AAEL000810-RA	supercont1.17	1114274	1114492	218	-	Downstream	Standalone	Distance	17.5263
AAEL000807-RA	supercont1.17	1007617	1007680	63	-	Internal	Extension	Distance	55.3717
AAEL000803-RA	supercont1.17	2327190	2327344	154	+	Downstream	Standalone	Spliced Reads	19.1217
AAEL000803-RA	supercont1.17	2327570	2327971	401	+	Downstream	Standalone	Spliced Reads	87.1316
AAEL000802-RA	supercont1.17	2496800	2496886	86	-	Internal	Extension	Distance	52.4309
AAEL000802-RA	supercont1.17	2498034	2498054	20	-	Internal	Extension	Spliced Reads	9.04934
AAEL000798-RA	supercont1.17	2551275	2551409	134	+	Downstream	Extension	Distance	32.7401
NEWGENE98	supercont1.170	831951	833842	1891	unknown	Internal	Standalone	Distance	1175.91
NEWGENE98	supercont1.170	833849	835157	1308	unknown	Internal	Standalone	Distance	782.194
NEWGENE98	supercont1.170	835085	835697	612	unknown	Internal	Standalone	Distance	354.365
AAEL005707-RA	supercont1.170	17725	17933	208	+	Upstream	Standalone	Spliced Reads	34.9934
AAEL005706-RA	supercont1.170	1878772	1878833	61	+	Internal	Extension	Distance	18.1578
AAEL005701-RA	supercont1.170	214660	214948	288	+	Upstream	Extension	Distance	62.4441
AAEL005697-RA	supercont1.170	1151684	1151803	119	+	Internal	Extension	Distance	15.2434
AAEL005697-RA	supercont1.170	1188814	1188963	149	+	Downstream	Standalone	Distance	25.198
AAEL005697-RA	supercont1.170	1188991	1189199	208	+	Downstream	Standalone	Distance	30.1776
AAEL005692-RA	supercont1.170	709598	709876	278	+	Downstream	Extension	Spliced Reads	111.037
AAEL005692-RA	supercont1.170	738205	738669	464	+	Downstream	Standalone	Spliced Reads	341.85
AAEL005686-RA	supercont1.170	356022	356896	874	-	Downstream	Standalone	Distance	175.222
AAEL005686-RA	supercont1.170	360841	361052	211	-	Downstream	Standalone	Distance	17.0362
AAEL005686-RA	supercont1.170	382282	382428	146	-	Upstream	Extension	Distance	20.4967
AAEL005681-RA	supercont1.170	1772333	1772544	211	+	Downstream	Standalone	Distance	11.8684
AAEL005681-RA	supercont1.170	1772853	1773052	199	+	Downstream	Standalone	Distance	26.3859
AAEL005681-RA	supercont1.170	1773136	1773352	216	+	Downstream	Standalone	Distance	13.3618
AAEL005679-RA	supercont1.170	1189147	1189296	149	+	Upstream	Standalone	Distance	12.727
AAEL005679-RA	supercont1.170	1189414	1189492	78	+	Upstream	Extension	Distance	31.9038
NEWGENE87	supercont1.171	1975174	1975380	206	unknown	Internal	Standalone	Distance	9.01974
NEWGENE87	supercont1.171	1975315	1975531	216	unknown	Internal	Standalone	Spliced Reads	42.3125
NEWGENE87	supercont1.171	2004659	2004950	291	unknown	Internal	Standalone	Spliced Reads	30.1908
NEWGENE87	supercont1.171	2005900	2006093	193	unknown	Internal	Standalone	Distance	8.47697
AAEL005716-RA	supercont1.171	1942154	1942389	235	-	Internal	Extension	Distance	58.9836
NEWGENE441	supercont1.1710	57995	58320	325	unknown	Internal	Standalone	Spliced Reads	420.523
NEWGENE441	supercont1.1710	58328	58687	359	unknown	Internal	Standalone	Spliced Reads	255.722
NEWGENE108	supercont1.172	918448	918736	288	unknown	Internal	Standalone	Distance	25.3553
NEWGENE108	supercont1.172	919259	919466	207	unknown	Internal	Standalone	Distance	6.08553
NEWGENE108	supercont1.172	923193	923481	288	unknown	Internal	Standalone	Distance	16.6974
NEWGENE108	supercont1.172	924506	924703	197	unknown	Internal	Standalone	Distance	8.17763
NEWGENE108	supercont1.172	926413	926690	277	unknown	Internal	Standalone	Distance	24.6316
NEWGENE108	supercont1.172	926634	927130	496	unknown	Internal	Standalone	Distance	93.4605
NEWGENE108	supercont1.172	927059	927494	435	unknown	Internal	Standalone	Distance	52.5428
NEWGENE108	supercont1.172	927725	928079	354	unknown	Internal	Standalone	Distance	38.2749
NEWGENE108	supercont1.172	928010	930031	2021	unknown	Internal	Standalone	Distance	540.924
NEWGENE107	supercont1.172	257624	257839	215	unknown	Internal	Standalone	Distance	13.0658
NEWGENE107	supercont1.172	257770	258207	437	unknown	Internal	Standalone	Distance	80.171
NEWGENE107	supercont1.172	258210	258718	508	unknown	Internal	Standalone	Distance	119.385
NEWGENE107	supercont1.172	258646	259004	358	unknown	Internal	Standalone	Distance	73.6039
AAEL005746-RA	supercont1.172	496918	497180	262	+	Upstream	Standalone	Spliced Reads	49.9046
AAEL005738-RA	supercont1.172	970567	970995	428	+	Upstream	Extension	Distance	107.539
AAEL005734-RA	supercont1.172	1580657	1582707	2050	-	Downstream	Extension	Spliced Reads	1432.25
AAEL005729-RA	supercont1.172	1048402	1048487	85	+	Upstream	Extension	Distance	6.59833
AAEL005763-RA	supercont1.173	988278	988295	17	-	Internal	Extension	Distance	14.9408
AAEL015291-RA	supercont1.1731	20473	20818	345	-	Downstream	Standalone	Spliced Reads	122.063
AAEL015294-RB	supercont1.1737	10768	10979	211	+	Upstream	Standalone	Distance	21.9977
NEWGENE116	supercont1.174	894133	894581	448	unknown	Internal	Standalone	Distance	188.128
AAEL005787-RA	supercont1.174	1131109	1131385	276	+	Downstream	Extension	Distance	78.9243
AAEL005784-RA	supercont1.174	1749671	1750201	530	+	Internal	Standalone	Distance	83.3032
AAEL005784-RA	supercont1.174	1750145	1750638	493	+	Internal	Extension	Distance	109.791
AAEL005773-RA	supercont1.174	1274296	1274485	189	+	Upstream	Standalone	Spliced Reads	13.2401
NEWGENE404	supercont1.1740	6864	7083	219	unknown	Internal	Standalone	Distance	36.9441
NEWGENE404	supercont1.1740	18421	18684	263	unknown	Internal	Standalone	Distance	43.5724
AAEL005822-RA	supercont1.175	582733	583734	1001	+	Upstream	Standalone	Spliced Reads	1180.74
AAEL005814-RA	supercont1.175	1539489	1539758	269	-	Downstream	Standalone	Distance	49.3779
AAEL005814-RA	supercont1.175	1540000	1540209	209	-	Downstream	Standalone	Distance	13.9024
AAEL005814-RA	supercont1.175	1540284	1540497	213	-	Downstream	Standalone	Distance	15.102
AAEL005814-RA	supercont1.175	1542417	1542686	269	-	Downstream	Standalone	Distance	28.4836
AAEL005814-RA	supercont1.175	1545905	1546123	218	-	Downstream	Standalone	Distance	10.9137
AAEL005813-RA	supercont1.175	1391431	1391574	143	-	Internal	Extension	Distance	41.8882
AAEL005813-RA	supercont1.175	1391635	1391658	23	-	Internal	Extension	Distance	10.2993
AAEL005813-RA	supercont1.175	1392093	1392122	29	-	Internal	Extension	Distance	36.3487
AAEL005811-RA	supercont1.175	510678	510716	38	+	Internal	Extension	Distance	45.9638
AAEL005811-RA	supercont1.175	510963	510983	20	+	Internal	Extension	Distance	14.2237
AAEL005806-RA	supercont1.175	1906905	1907054	149	-	Internal	Extension	Distance	118.875
AAEL005806-RA	supercont1.175	1907340	1907367	27	-	Internal	Extension	Spliced Reads	10.0592
AAEL005806-RA	supercont1.175	1910521	1910647	126	-	Internal	Extension	Spliced Reads	62.4737
AAEL005799-RA	supercont1.175	1732888	1734936	2048	-	Downstream	Standalone	Spliced Reads	1272.15
AAEL005798-RA	supercont1.175	516468	518602	2134	-	Downstream	Extension	Distance	22442.4
AAEL005795-RA	supercont1.175	142860	143208	348	-	Upstream	Standalone	Spliced Reads	66.8618
AAEL005793-RA	supercont1.175	1324688	1324728	40	+	Upstream	Extension	Spliced Reads	76.4046
AAEL015298-RA	supercont1.1754	8730	8859	129	-	Downstream	Standalone	Distance	14.5625
AAEL015298-RA	supercont1.1754	9093	9242	149	-	Downstream	Standalone	Distance	93.1908
NEWGENE32	supercont1.176	500589	500912	323	unknown	Internal	Standalone	Distance	44.7368
NEWGENE32	supercont1.176	501007	501203	196	unknown	Internal	Standalone	Distance	35.2138
AAEL017572-RA	supercont1.176	1627179	1627357	178	-	Downstream	Standalone	Distance	51.75
AAEL017572-RA	supercont1.176	1627461	1627729	268	-	Downstream	Standalone	Distance	66.2533
AAEL005840-RA	supercont1.176	1990870	1991073	203	-	Downstream	Standalone	Distance	12.3783
AAEL005835-RA	supercont1.176	59536	59741	205	+	Downstream	Standalone	Distance	32.9845
AAEL005832-RA	supercont1.176	331139	331346	207	-	Upstream	Extension	Spliced Reads	1593.26
AAEL005828-RA	supercont1.176	528286	528622	336	+	Upstream	Standalone	Distance	97.1579
AAEL005828-RA	supercont1.176	533561	533653	92	+	Upstream	Extension	Distance	28.0785
NEWGENE37	supercont1.177	860416	860623	207	unknown	Internal	Standalone	Distance	15.5461
NEWGENE37	supercont1.177	871513	872157	644	unknown	Internal	Standalone	Distance	117.987
NEWGENE11	supercont1.177	1008314	1008468	154	unknown	Internal	Standalone	Spliced Reads	32.8914
NEWGENE11	supercont1.177	1019071	1019267	196	unknown	Internal	Standalone	Spliced Reads	15.4112
NEWGENE11	supercont1.177	1019581	1019862	281	unknown	Internal	Standalone	Distance	19.5164
NEWGENE11	supercont1.177	1026151	1026296	145	unknown	Internal	Standalone	Distance	11.2796
NEWGENE11	supercont1.177	1026566	1027109	543	unknown	Internal	Standalone	Distance	127.868
AAEL015327-RA	supercont1.177	1974784	1975635	851	-	Downstream	Standalone	Distance	240.474
AAEL015327-RA	supercont1.177	1975654	1976150	496	-	Downstream	Standalone	Distance	104.375
AAEL005869-RA	supercont1.177	70168	70324	156	+	Upstream	Standalone	Spliced Reads	9.6875
AAEL005867-RA	supercont1.177	289166	289420	254	+	Upstream	Extension	Distance	373.823
AAEL005865-RA	supercont1.177	626502	626613	111	-	Internal	Standalone	Spliced Reads	15.9112
AAEL005861-RA	supercont1.177	1575815	1575865	50	-	Internal	Extension	Distance	37.0822
AAEL005861-RA	supercont1.177	1659104	1659855	751	-	Upstream	Standalone	Spliced Reads	383.336
AAEL005847-RA	supercont1.177	968742	969462	720	+	Downstream	Standalone	Distance	286.993
AAEL005841-RA	supercont1.177	1554241	1554409	168	+	Downstream	Standalone	Distance	6.68092
AAEL005841-RA	supercont1.177	1555206	1555663	457	+	Downstream	Standalone	Distance	64.22
NEWGENE309	supercont1.1772	45651	46193	542	unknown	Internal	Standalone	Distance	1011.88
AAEL015305-RA	supercont1.1776	1997	2030	33	-	Downstream	Extension	Spliced Reads	31.6579
AAEL005894-RA	supercont1.178	1256872	1257700	828	-	Internal	Standalone	Distance	1369.42
AAEL005888-RA	supercont1.178	882420	882563	143	-	Internal	Standalone	Spliced Reads	24.3158
AAEL005888-RA	supercont1.178	883002	883183	181	-	Internal	Standalone	Distance	26.1766
AAEL005888-RA	supercont1.178	883318	884023	705	-	Internal	Standalone	Distance	268.164
AAEL005888-RA	supercont1.178	884178	884461	283	-	Internal	Standalone	Distance	43.9112
AAEL005887-RA	supercont1.178	946607	946940	333	+	Upstream	Standalone	Spliced Reads	62.5
AAEL005882-RA	supercont1.178	1051359	1051487	128	-	Downstream	Extension	Distance	6.28947
AAEL005881-RA	supercont1.178	270349	270369	20	-	Internal	Extension	Spliced Reads	20.5855
AAEL005879-RA	supercont1.178	989790	989815	25	+	Upstream	Extension	Spliced Reads	9.8454
AAEL005874-RA	supercont1.178	374971	375677	706	-	Upstream	Standalone	Spliced Reads	780.456
AAEL005873-RA	supercont1.178	806964	807321	357	-	Downstream	Extension	Spliced Reads	150.905
AAEL005871-RA	supercont1.178	440336	440893	557	-	Downstream	Extension	Distance	149.119
AAEL005871-RA	supercont1.178	450623	450658	35	-	Internal	Extension	Distance	20.4375
AAEL005871-RA	supercont1.178	452153	453466	1313	-	Upstream	Extension	Distance	561.539
NEWGENE538	supercont1.1781	171	623	452	unknown	Internal	Standalone	Distance	273.428
AAEL015309-RA	supercont1.1782	33344	33656	312	+	Downstream	Standalone	Distance	62.3125
AAEL015309-RA	supercont1.1782	34181	34341	160	+	Downstream	Standalone	Distance	57.7204
NEWGENE43	supercont1.179	490334	490962	628	unknown	Internal	Standalone	Distance	179.181
AAEL005908-RA	supercont1.179	1493944	1494021	77	-	Internal	Extension	Spliced Reads	14.5066
AAEL005906-RA	supercont1.179	712027	712291	264	-	Upstream	Standalone	Spliced Reads	22.75
AAEL005895-RA	supercont1.179	175162	176102	940	-	Downstream	Standalone	Distance	534.49
AAEL005895-RA	supercont1.179	389025	389203	178	-	Upstream	Standalone	Spliced Reads	85.9441
AAEL015316-RA	supercont1.1791	5519	5712	193	-	Upstream	Extension	Distance	19.8454
AAEL015319-RA	supercont1.1796	15454	15885	431	+	Downstream	Standalone	Distance	83.0559
NEWGENE484	supercont1.18	3352382	3353077	695	unknown	Internal	Standalone	Distance	846.033
NEWGENE484	supercont1.18	3361752	3362080	328	unknown	Internal	Standalone	Spliced Reads	323.491
NEWGENE484	supercont1.18	3362114	3362313	199	unknown	Internal	Standalone	Spliced Reads	121.375
NEWGENE484	supercont1.18	3385352	3385553	201	unknown	Internal	Standalone	Distance	31.898
NEWGENE484	supercont1.18	3385575	3386122	547	unknown	Internal	Standalone	Spliced Reads	740.533
AAEL000927-RA	supercont1.18	3215641	3216151	510	-	Upstream	Extension	Spliced Reads	486.164
AAEL000925-RA	supercont1.18	1905414	1905579	165	-	Downstream	Extension	Distance	30.9585
AAEL000922-RA	supercont1.18	481515	482600	1085	+	Upstream	Standalone	Distance	364.329
AAEL000922-RA	supercont1.18	482689	483756	1067	+	Upstream	Standalone	Distance	242.484
AAEL000918-RA	supercont1.18	2939133	2939310	177	-	Downstream	Standalone	Spliced Reads	89.523
AAEL000902-RA	supercont1.18	1422999	1423329	330	-	Downstream	Extension	Distance	356.271
AAEL000892-RA	supercont1.18	1385948	1386223	275	+	Downstream	Standalone	Distance	18.5296
AAEL000892-RA	supercont1.18	1386811	1387102	291	+	Downstream	Standalone	Distance	24.4868
AAEL000877-RA	supercont1.18	382885	383009	124	-	Downstream	Standalone	Distance	9.31579
AAEL000877-RA	supercont1.18	401380	401774	394	-	Downstream	Standalone	Distance	96.4836
AAEL000875-RA	supercont1.18	3705888	3705969	81	+	Upstream	Extension	Distance	17.4309
AAEL000874-RA	supercont1.18	3673775	3674066	291	+	Downstream	Extension	Distance	140.549
AAEL000865-RA	supercont1.18	3776731	3776902	171	+	Downstream	Standalone	Spliced Reads	68.0559
AAEL000865-RA	supercont1.18	3783910	3784754	844	+	Downstream	Standalone	Spliced Reads	298.273
AAEL000865-RA	supercont1.18	3784682	3785081	399	+	Internal	Extension	Distance	218.546
AAEL000860-RA	supercont1.18	129844	129908	64	-	Upstream	Extension	Spliced Reads	14.0329
AAEL000860-RA	supercont1.18	226969	227243	274	-	Upstream	Standalone	Spliced Reads	55.2862
AAEL000856-RA	supercont1.18	83218	83253	35	+	Upstream	Extension	Spliced Reads	16.5296
AAEL000855-RA	supercont1.18	655908	656134	226	-	Upstream	Extension	Distance	124.819
AAEL017233-RA	supercont1.180	1152711	1152947	236	+	Internal	Extension	Spliced Reads	213.316
AAEL005937-RA	supercont1.180	724260	724472	212	+	Upstream	Extension	Distance	115.266
AAEL005937-RA	supercont1.180	724620	724661	41	+	Internal	Extension	Spliced Reads	30.9967
AAEL005937-RA	supercont1.180	762095	762226	131	+	Internal	Extension	Distance	91.4079
AAEL005932-RA	supercont1.180	831114	831294	180	+	Downstream	Standalone	Distance	7.90132
AAEL005932-RA	supercont1.180	831223	832389	1166	+	Downstream	Extension	Distance	778.938
AAEL005932-RA	supercont1.180	858378	859253	875	+	Downstream	Standalone	Distance	249.793
AAEL005930-RA	supercont1.180	468893	468970	77	-	Internal	Extension	Distance	67.8257
AAEL005930-RA	supercont1.180	469283	469309	26	-	Internal	Extension	Distance	35.4901
AAEL005930-RA	supercont1.180	469451	469486	35	-	Internal	Extension	Distance	30.5888
AAEL005930-RA	supercont1.180	470683	470749	66	-	Internal	Extension	Spliced Reads	43.5098
AAEL005930-RA	supercont1.180	472198	472225	27	-	Internal	Extension	Spliced Reads	25.4309
AAEL005930-RA	supercont1.180	478218	478327	109	-	Internal	Standalone	Spliced Reads	116.984
AAEL005930-RA	supercont1.180	479564	479677	113	-	Internal	Extension	Distance	111.049
AAEL005930-RA	supercont1.180	489822	490007	185	-	Internal	Extension	Distance	183.944
AAEL005917-RA	supercont1.180	105101	105200	99	+	Upstream	Extension	Spliced Reads	35.6711
AAEL005915-RA	supercont1.180	145936	146297	361	+	Downstream	Standalone	Distance	41.4309
AAEL005915-RA	supercont1.180	146304	146586	282	+	Downstream	Standalone	Distance	33.3682
AAEL005915-RA	supercont1.180	146592	146869	277	+	Downstream	Standalone	Distance	32.2368
AAEL005915-RA	supercont1.180	149949	151112	1163	+	Downstream	Standalone	Distance	317.905
AAEL015342-RA	supercont1.1800	37776	38293	517	-	Downstream	Standalone	Distance	150.783
AAEL015342-RA	supercont1.1800	38513	38704	191	-	Downstream	Standalone	Distance	39.0395
AAEL015342-RA	supercont1.1800	38933	39076	143	-	Downstream	Standalone	Distance	41.1645
AAEL005952-RA	supercont1.181	414666	414779	113	-	Internal	Standalone	Spliced Reads	11.8257
AAEL005952-RA	supercont1.181	459385	459653	268	-	Internal	Standalone	Spliced Reads	29.0691
AAEL005952-RA	supercont1.181	492047	492160	113	-	Internal	Standalone	Spliced Reads	11.148
AAEL005949-RA	supercont1.181	1643503	1643633	130	+	Upstream	Standalone	Spliced Reads	34.1743
AAEL005949-RA	supercont1.181	1780753	1781418	665	+	Downstream	Standalone	Spliced Reads	175.171
AAEL005948-RA	supercont1.181	951842	952030	188	+	Internal	Extension	Spliced Reads	395.263
AAEL005943-RA	supercont1.181	1796327	1796481	154	-	Internal	Extension	Distance	29.9145
NEWGENE489	supercont1.182	520794	521169	375	unknown	Internal	Standalone	Spliced Reads	2020.36
NEWGENE489	supercont1.182	529931	530528	597	unknown	Internal	Standalone	Spliced Reads	7362.01
AAEL017498-RA	supercont1.182	886942	887081	139	+	Downstream	Extension	Distance	14.6129
AAEL005970-RA	supercont1.182	1951479	1951697	218	-	Upstream	Extension	Spliced Reads	115.056
AAEL005970-RA	supercont1.182	1958956	1959167	211	-	Upstream	Standalone	Spliced Reads	68.8388
AAEL005962-RA	supercont1.182	174073	174292	219	+	Upstream	Extension	Distance	38.5564
AAEL005959-RA	supercont1.182	1403934	1404081	147	-	Upstream	Standalone	Spliced Reads	7.99013
AAEL005956-RA	supercont1.182	911025	911119	94	+	Downstream	Extension	Distance	23.352
AAEL005956-RA	supercont1.182	911168	911314	146	+	Downstream	Standalone	Distance	21.1645
NEWGENE438	supercont1.183	996692	997740	1048	unknown	Internal	Standalone	Distance	369.694
NEWGENE437	supercont1.183	532694	533122	428	unknown	Internal	Standalone	Distance	97.3092
NEWGENE437	supercont1.183	533199	533415	216	unknown	Internal	Standalone	Distance	16.2138
AAEL005982-RA	supercont1.183	1516035	1516565	530	+	Internal	Extension	Spliced Reads	253.507
AAEL005982-RA	supercont1.183	1531129	1531215	86	+	Internal	Extension	Spliced Reads	81.4211
AAEL005982-RA	supercont1.183	1531771	1532142	371	+	Internal	Extension	Distance	107.253
AAEL005982-RA	supercont1.183	1533722	1533868	146	+	Internal	Extension	Distance	49.999
AAEL005982-RA	supercont1.183	1596307	1596468	161	+	Downstream	Standalone	Spliced Reads	76.0724
AAEL005982-RA	supercont1.183	1596904	1597317	413	+	Downstream	Standalone	Spliced Reads	160.033
AAEL005981-RA	supercont1.183	1013728	1014043	315	-	Downstream	Extension	Distance	200.166
AAEL005981-RA	supercont1.183	1099128	1099963	835	-	Upstream	Standalone	Spliced Reads	237.111
AAEL005980-RA	supercont1.183	799307	799597	290	-	Upstream	Extension	Distance	75.1777
AAEL005972-RA	supercont1.183	870494	871222	728	-	Downstream	Extension	Distance	5052.65
AAEL015310-RA	supercont1.1830	10389	10744	355	+	Downstream	Standalone	Distance	58.6283
AAEL015336-RA	supercont1.1834	15162	15595	433	-	Downstream	Standalone	Distance	59.1776
AAEL015335-RA	supercont1.1834	10560	10850	290	+	Downstream	Standalone	Distance	28.5788
NEWGENE349	supercont1.184	1129741	1129903	162	unknown	Internal	Standalone	Distance	59.2993
NEWGENE349	supercont1.184	1129935	1130058	123	unknown	Internal	Standalone	Distance	23.2335
NEWGENE349	supercont1.184	1142701	1142858	157	unknown	Internal	Standalone	Distance	12.125
NEWGENE348	supercont1.184	17715	17963	248	unknown	Internal	Standalone	Distance	55.041
NEWGENE348	supercont1.184	18037	18328	291	unknown	Internal	Standalone	Distance	22.2829
NEWGENE348	supercont1.184	18621	18835	214	unknown	Internal	Standalone	Distance	11.4507
NEWGENE348	supercont1.184	18913	19372	459	unknown	Internal	Standalone	Distance	86.1579
AAEL005996-RA	supercont1.184	1628883	1629589	706	-	Upstream	Standalone	Distance	151.148
AAEL005993-RA	supercont1.184	1335192	1335262	70	-	Downstream	Standalone	Distance	11.3816
AAEL005991-RA	supercont1.184	130542	130686	144	-	Upstream	Standalone	Spliced Reads	276.813
NEWGENE320	supercont1.185	1906338	1906757	419	unknown	Internal	Standalone	Distance	239.474
NEWGENE319	supercont1.185	1444378	1444763	385	unknown	Internal	Standalone	Distance	340.894
NEWGENE319	supercont1.185	1445010	1445292	282	unknown	Internal	Standalone	Distance	45.1785
NEWGENE319	supercont1.185	1445290	1445505	215	unknown	Internal	Standalone	Distance	17.7801
NEWGENE319	supercont1.185	1445798	1446070	272	unknown	Internal	Standalone	Distance	46.7172
NEWGENE319	supercont1.185	1446138	1446453	315	unknown	Internal	Standalone	Distance	49.3363
NEWGENE319	supercont1.185	1446455	1446716	261	unknown	Internal	Standalone	Distance	30.8849
NEWGENE319	supercont1.185	1446747	1447181	434	unknown	Internal	Standalone	Distance	82.5033
NEWGENE319	supercont1.185	1447185	1447403	218	unknown	Internal	Standalone	Distance	11.8026
NEWGENE319	supercont1.185	1447933	1448133	200	unknown	Internal	Standalone	Distance	11.1711
NEWGENE319	supercont1.185	1448768	1448998	230	unknown	Internal	Standalone	Distance	19.5164
NEWGENE319	supercont1.185	1449158	1449374	216	unknown	Internal	Standalone	Distance	9.26316
NEWGENE319	supercont1.185	1449458	1449739	281	unknown	Internal	Standalone	Distance	37.2664
NEWGENE292	supercont1.185	254921	255291	370	unknown	Internal	Standalone	Distance	448.601
NEWGENE292	supercont1.185	256344	256761	417	unknown	Internal	Standalone	Spliced Reads	6151.68
NEWGENE292	supercont1.185	278001	278485	484	unknown	Internal	Standalone	Spliced Reads	4839.48
AAEL006012-RA	supercont1.185	1482829	1482963	134	-	Internal	Extension	Distance	25.5066
AAEL006012-RA	supercont1.185	1484868	1485099	231	-	Upstream	Extension	Distance	78.2336
AAEL006012-RA	supercont1.185	1492274	1492590	316	-	Upstream	Standalone	Distance	68.6776
AAEL006010-RA	supercont1.185	1396844	1397546	702	+	Upstream	Standalone	Distance	192.806
AAEL006006-RA	supercont1.185	1725219	1725830	611	+	Upstream	Extension	Distance	205.211
AAEL005998-RB	supercont1.185	1848909	1849807	898	-	Downstream	Standalone	Distance	268.069
AAEL015339-RA	supercont1.1854	19177	19380	203	+	Downstream	Standalone	Distance	16.9474
AAEL015339-RA	supercont1.1854	20504	20705	201	+	Downstream	Standalone	Distance	8.25
AAEL017454-RA	supercont1.186	988865	991346	2481	+	Downstream	Extension	Distance	2199.33
AAEL017399-RA	supercont1.186	570774	571000	226	+	Downstream	Extension	Distance	126.947
AAEL006041-RA	supercont1.186	342201	342295	94	-	Internal	Extension	Spliced Reads	13.6743
AAEL006038-RA	supercont1.186	1774533	1774619	86	-	Internal	Extension	Distance	75.3937
AAEL006038-RA	supercont1.186	1830166	1830225	59	-	Upstream	Standalone	Spliced Reads	31.8257
AAEL006032-RA	supercont1.186	186392	187362	970	-	Downstream	Standalone	Spliced Reads	369.237
AAEL006028-RA	supercont1.186	1706294	1706605	311	+	Upstream	Standalone	Spliced Reads	66.3717
AAEL006028-RA	supercont1.186	1709402	1709592	190	+	Upstream	Standalone	Spliced Reads	51.3224
AAEL006024-RA	supercont1.186	432516	432691	175	-	Upstream	Standalone	Spliced Reads	96.8026
AAEL006024-RA	supercont1.186	432711	432876	165	-	Upstream	Standalone	Distance	46.9967
AAEL006022-RA	supercont1.186	1902726	1902776	50	-	Internal	Extension	Distance	13.6875
AAEL006021-RA	supercont1.186	995729	996296	567	-	Downstream	Standalone	Distance	128.865
AAEL006021-RA	supercont1.186	997196	997841	645	-	Downstream	Standalone	Distance	93.2434
AAEL006021-RA	supercont1.186	1010437	1010600	163	-	Internal	Standalone	Spliced Reads	33.1382
AAEL006014-RA	supercont1.186	651418	651683	265	+	Upstream	Standalone	Spliced Reads	285.115
AAEL006013-RA	supercont1.186	882043	882410	367	+	Upstream	Standalone	Spliced Reads	91.9112
AAEL006013-RA	supercont1.186	892659	892721	62	+	Upstream	Extension	Spliced Reads	18.5099
AAEL015342-RA	supercont1.1866	2771	2846	75	-	Internal	Extension	Spliced Reads	21.9441
NEWGENE360	supercont1.187	1201307	1202338	1031	unknown	Internal	Standalone	Distance	3542.93
AAEL006062-RA	supercont1.187	612739	612914	175	+	Upstream	Standalone	Distance	11.8026
AAEL006062-RA	supercont1.187	619511	619656	145	+	Downstream	Extension	Distance	12.8684
AAEL006056-RA	supercont1.187	134274	134692	418	+	Internal	Standalone	Distance	118.274
AAEL006056-RA	supercont1.187	134625	135278	653	+	Internal	Extension	Distance	177.496
AAEL006050-RA	supercont1.187	832239	832821	582	+	Internal	Extension	Spliced Reads	766.724
AAEL006085-RA	supercont1.188	231962	232190	228	-	Internal	Standalone	Spliced Reads	180.556
AAEL006084-RA	supercont1.188	1807386	1807635	249	+	Internal	Standalone	Distance	29.5132
AAEL006084-RA	supercont1.188	1807755	1807930	175	+	Internal	Standalone	Distance	14.9408
AAEL006084-RA	supercont1.188	1812994	1813279	285	+	Downstream	Standalone	Distance	28.3252
AAEL006084-RA	supercont1.188	1813650	1813931	281	+	Downstream	Standalone	Distance	19.4408
AAEL006084-RA	supercont1.188	1814243	1814521	278	+	Downstream	Standalone	Distance	21.0033
AAEL006084-RA	supercont1.188	1815694	1815983	289	+	Downstream	Standalone	Distance	22.6118
AAEL006084-RA	supercont1.188	1818468	1819398	930	+	Downstream	Standalone	Distance	211.839
AAEL006083-RA	supercont1.188	1873246	1873733	487	+	Upstream	Standalone	Distance	181.819
AAEL006107-RA	supercont1.189	69787	70078	291	+	Downstream	Standalone	Distance	29.5921
AAEL006106-RA	supercont1.189	2065665	2065744	79	+	Downstream	Extension	Distance	64.375
AAEL006101-RA	supercont1.189	182346	182455	109	-	Downstream	Extension	Distance	56.9342
AAEL006094-RA	supercont1.189	202042	202228	186	-	Downstream	Standalone	Distance	15.5066
NEWGENE158	supercont1.1891	86	294	208	unknown	Internal	Standalone	Spliced Reads	12.7632
NEWGENE158	supercont1.1891	222	1088	866	unknown	Internal	Standalone	Spliced Reads	319.839
NEWGENE158	supercont1.1891	1029	1308	279	unknown	Internal	Standalone	Distance	29.5
AAEL016076-RA	supercont1.19	546749	547697	948	+	Downstream	Standalone	Distance	267.507
AAEL000973-RA	supercont1.19	3581773	3582430	657	+	Upstream	Standalone	Distance	169.24
AAEL000973-RA	supercont1.19	3582440	3582922	482	+	Upstream	Standalone	Spliced Reads	112.957
AAEL000972-RA	supercont1.19	161115	161327	212	+	Upstream	Standalone	Spliced Reads	12.1447
AAEL000972-RA	supercont1.19	175795	176075	280	+	Internal	Standalone	Distance	19.2763
AAEL000971-RA	supercont1.19	3459647	3459860	213	+	Downstream	Standalone	Distance	9.72697
AAEL000967-RA	supercont1.19	806221	806656	435	-	Downstream	Standalone	Distance	47.8882
AAEL000967-RA	supercont1.19	806585	807021	436	-	Downstream	Extension	Distance	70.5362
AAEL000967-RA	supercont1.19	807998	808236	238	-	Downstream	Standalone	Distance	27.5362
AAEL000957-RA	supercont1.19	2289775	2290159	384	+	Upstream	Standalone	Spliced Reads	456.612
AAEL000952-RA	supercont1.19	973086	973182	96	+	Internal	Extension	Spliced Reads	42.4638
AAEL000949-RA	supercont1.19	3823713	3824369	656	-	Downstream	Standalone	Distance	109.543
AAEL000949-RA	supercont1.19	3848543	3848575	32	-	Internal	Extension	Distance	8.83882
AAEL000949-RA	supercont1.19	3851073	3851173	100	-	Internal	Extension	Distance	30.4572
AAEL000949-RA	supercont1.19	3851194	3851230	36	-	Internal	Extension	Distance	11.0164
AAEL000949-RA	supercont1.19	3851317	3851544	227	-	Internal	Extension	Distance	61.2566
AAEL000949-RA	supercont1.19	3878890	3879221	331	-	Upstream	Standalone	Spliced Reads	78.0395
AAEL000946-RA	supercont1.19	2213234	2213452	218	+	Internal	Extension	Distance	10.5033
AAEL000946-RA	supercont1.19	2213380	2213911	531	+	Internal	Extension	Distance	58.7105
AAEL000946-RA	supercont1.19	2234072	2234547	475	+	Downstream	Standalone	Distance	73.3125
AAEL000944-RA	supercont1.19	293556	293870	314	+	Internal	Standalone	Spliced Reads	163.947
AAEL000944-RA	supercont1.19	321827	322270	443	+	Internal	Standalone	Spliced Reads	688.641
AAEL000944-RA	supercont1.19	344182	345054	872	+	Downstream	Extension	Distance	724.924
NEWGENE49	supercont1.190	1829803	1830166	363	unknown	Internal	Standalone	Distance	71.8684
NEWGENE49	supercont1.190	1830533	1830813	280	unknown	Internal	Standalone	Distance	17.9309
NEWGENE49	supercont1.190	1830825	1831250	425	unknown	Internal	Standalone	Distance	61.2587
NEWGENE49	supercont1.190	1831266	1832057	791	unknown	Internal	Standalone	Distance	338.684
NEWGENE49	supercont1.190	1839517	1839802	285	unknown	Internal	Standalone	Spliced Reads	73.3816
NEWGENE49	supercont1.190	1850000	1850456	456	unknown	Internal	Standalone	Spliced Reads	191.796
NEWGENE48	supercont1.190	110741	111021	280	unknown	Internal	Standalone	Spliced Reads	41.4638
NEWGENE48	supercont1.190	113880	114609	729	unknown	Internal	Standalone	Spliced Reads	469.053
AAEL006116-RA	supercont1.190	1389248	1389367	119	+	Internal	Extension	Distance	12.3388
AAEL006113-RB	supercont1.190	1511884	1512159	275	+	Downstream	Standalone	Distance	45.5395
AAEL006110-RA	supercont1.190	1820167	1820384	217	+	Downstream	Extension	Distance	35.3882
AAEL006110-RA	supercont1.190	1829375	1829790	415	+	Downstream	Standalone	Distance	91.0658
AAEL015353-RA	supercont1.1902	18006	18123	117	+	Downstream	Standalone	Distance	50.1809
AAEL015354-RA	supercont1.1903	13978	14482	504	+	Downstream	Extension	Distance	738.141
NEWGENE54	supercont1.191	1644334	1644992	658	unknown	Internal	Standalone	Distance	165.638
NEWGENE54	supercont1.191	1645044	1645277	233	unknown	Internal	Standalone	Distance	64.0296
NEWGENE54	supercont1.191	1651255	1651923	668	unknown	Internal	Standalone	Distance	203.497
NEWGENE54	supercont1.191	1651926	1652436	510	unknown	Internal	Standalone	Distance	104.829
NEWGENE54	supercont1.191	1652518	1652947	429	unknown	Internal	Standalone	Distance	79.5822
NEWGENE54	supercont1.191	1652875	1653089	214	unknown	Internal	Standalone	Distance	15.5939
NEWGENE54	supercont1.191	1653021	1653744	723	unknown	Internal	Standalone	Distance	230.47
NEWGENE54	supercont1.191	1653681	1654845	1164	unknown	Internal	Standalone	Distance	292.141
NEWGENE54	supercont1.191	1654774	1655115	341	unknown	Internal	Standalone	Distance	34.5197
NEWGENE54	supercont1.191	1655398	1655678	280	unknown	Internal	Standalone	Spliced Reads	54.2599
NEWGENE54	supercont1.191	1655795	1656232	437	unknown	Internal	Standalone	Spliced Reads	65.6612
NEWGENE54	supercont1.191	1656531	1656816	285	unknown	Internal	Standalone	Distance	29.7566
NEWGENE54	supercont1.191	1676456	1676745	289	unknown	Internal	Standalone	Distance	32.8618
AAEL017275-RA	supercont1.191	765544	766081	537	+	Downstream	Standalone	Distance	140.118
AAEL017208-RA	supercont1.191	260762	260791	29	+	Internal	Extension	Spliced Reads	14.0855
AAEL006155-RA	supercont1.191	662916	663101	185	-	Upstream	Extension	Distance	33.3421
AAEL006152-RA	supercont1.191	625659	625799	140	+	Internal	Extension	Distance	112.421
AAEL006148-RA	supercont1.191	354419	354460	41	+	Internal	Extension	Distance	20.0164
AAEL006148-RA	supercont1.191	364198	364503	305	+	Internal	Extension	Spliced Reads	286.329
AAEL006148-RA	supercont1.191	388311	390015	1704	+	Downstream	Standalone	Distance	480.401
AAEL006147-RA	supercont1.191	1562628	1563135	507	-	Upstream	Standalone	Spliced Reads	134.441
AAEL006137-RA	supercont1.191	445972	446187	215	+	Upstream	Standalone	Distance	13.6447
AAEL006127-RA	supercont1.191	111423	111454	31	+	Upstream	Extension	Spliced Reads	9.99671
AAEL006127-RA	supercont1.191	168103	168302	199	+	Downstream	Standalone	Spliced Reads	95.102
AAEL006127-RA	supercont1.191	248270	248348	78	+	Downstream	Standalone	Spliced Reads	51
AAEL006122-RA	supercont1.191	859415	861265	1850	-	Downstream	Extension	Spliced Reads	1810.96
AAEL006165-RA	supercont1.192	1247013	1247105	92	-	Internal	Extension	Distance	15.2993
AAEL006157-RA	supercont1.192	1748675	1748908	233	+	Downstream	Standalone	Distance	29.4243
AAEL015365-RA	supercont1.1925	8529	8703	174	+	Downstream	Standalone	Distance	9.76974
AAEL015365-RA	supercont1.1925	8685	8821	136	+	Downstream	Extension	Distance	12.1711
AAEL015365-RA	supercont1.1925	9652	9786	134	+	Downstream	Standalone	Distance	21.3849
AAEL006185-RA	supercont1.193	601816	601887	71	+	Internal	Extension	Distance	26.9913
AAEL006180-RA	supercont1.193	1830516	1830613	97	+	Downstream	Standalone	Spliced Reads	74.5724
AAEL006180-RA	supercont1.193	1831482	1831581	99	+	Downstream	Standalone	Spliced Reads	129.539
AAEL006180-RA	supercont1.193	1843227	1843352	125	+	Downstream	Standalone	Spliced Reads	99.839
AAEL006178-RA	supercont1.193	898982	899047	65	+	Internal	Extension	Distance	22.2007
AAEL006178-RA	supercont1.193	899224	899661	437	+	Downstream	Extension	Distance	117.497
AAEL006171-RA	supercont1.193	332232	332538	306	+	Upstream	Standalone	Spliced Reads	775.092
NEWGENE321	supercont1.1933	6239	6388	149	unknown	Internal	Standalone	Distance	21.6118
NEWGENE321	supercont1.1933	7734	7998	264	unknown	Internal	Standalone	Distance	153.455
NEWGENE321	supercont1.1933	9301	9432	131	unknown	Internal	Standalone	Distance	11.3379
NEWGENE321	supercont1.1933	9640	9788	148	unknown	Internal	Standalone	Distance	28.354
NEWGENE321	supercont1.1933	10764	10895	131	unknown	Internal	Standalone	Distance	164.25
NEWGENE321	supercont1.1933	11202	11346	144	unknown	Internal	Standalone	Distance	70.5033
NEWGENE321	supercont1.1933	15465	15689	224	unknown	Internal	Standalone	Distance	104.401
AAEL006210-RA	supercont1.194	1054330	1054539	209	-	Internal	Extension	Distance	494.182
AAEL006210-RA	supercont1.194	1054676	1054755	79	-	Internal	Extension	Spliced Reads	243.041
AAEL006208-RA	supercont1.194	352645	352790	145	+	Internal	Extension	Distance	10.7434
AAEL006208-RA	supercont1.194	358474	358617	143	+	Downstream	Extension	Distance	14.9178
AAEL006208-RA	supercont1.194	367526	367874	348	+	Downstream	Standalone	Distance	42.4509
AAEL006204-RA	supercont1.194	1607681	1607971	290	+	Upstream	Standalone	Distance	30.0008
AAEL006204-RA	supercont1.194	1608349	1608501	152	+	Internal	Standalone	Spliced Reads	14.4964
AAEL006201-RA	supercont1.194	682913	683303	390	+	Upstream	Standalone	Spliced Reads	355.105
AAEL006201-RA	supercont1.194	999262	999472	210	+	Downstream	Extension	Distance	214.253
AAEL006200-RA	supercont1.194	1054940	1055216	276	-	Downstream	Standalone	Spliced Reads	1013.22
AAEL006200-RA	supercont1.194	1140933	1140994	61	-	Internal	Extension	Spliced Reads	165.561
AAEL006194-RA	supercont1.194	1141742	1141812	70	-	Downstream	Standalone	Spliced Reads	229.924
AAEL006194-RA	supercont1.194	1477913	1478053	140	-	Downstream	Standalone	Spliced Reads	474.812
AAEL006190-RA	supercont1.194	1763304	1763392	88	-	Internal	Extension	Distance	60.8344
AAEL006190-RA	supercont1.194	1777708	1777818	110	-	Internal	Standalone	Distance	50.181
AAEL006189-RA	supercont1.194	433637	434569	932	-	Upstream	Extension	Spliced Reads	1587.82
NEWGENE429	supercont1.1947	4983	5180	197	unknown	Internal	Standalone	Distance	23.3684
NEWGENE429	supercont1.1947	5486	5818	332	unknown	Internal	Standalone	Distance	94.4309
NEWGENE429	supercont1.1947	5938	6363	425	unknown	Internal	Standalone	Distance	203.016
AAEL016946-RA	supercont1.1956	49246	49521	275	-	Upstream	Standalone	Distance	12.5127
AAEL006244-RA	supercont1.196	1130445	1130570	125	+	Upstream	Extension	Distance	8.27303
AAEL006242-RA	supercont1.196	811559	811618	59	+	Upstream	Extension	Spliced Reads	186.595
AAEL006241-RA	supercont1.196	1322008	1322370	362	+	Downstream	Standalone	Distance	88.6546
AAEL006231-RA	supercont1.196	1043858	1043898	40	-	Internal	Extension	Distance	11.2237
AAEL006231-RA	supercont1.196	1045010	1045112	102	-	Internal	Extension	Distance	49.7105
AAEL006231-RA	supercont1.196	1045121	1045320	199	-	Internal	Extension	Distance	125.056
AAEL006231-RA	supercont1.196	1046750	1046872	122	-	Internal	Extension	Distance	36.1151
AAEL006229-RA	supercont1.196	59437	60267	830	-	Upstream	Extension	Distance	680.944
AAEL006228-RA	supercont1.196	332031	332200	169	+	Upstream	Standalone	Spliced Reads	19.2961
AAEL006228-RA	supercont1.196	332958	333774	816	+	Upstream	Standalone	Spliced Reads	277.082
NEWGENE174	supercont1.197	1304337	1304824	487	unknown	Internal	Standalone	Distance	108.122
NEWGENE173	supercont1.197	903852	904583	731	unknown	Internal	Standalone	Distance	273.697
AAEL017165-RA	supercont1.197	225835	225948	113	+	Upstream	Extension	Distance	22.0855
AAEL006254-RA	supercont1.197	787279	787729	450	+	Upstream	Standalone	Spliced Reads	98.0855
AAEL006249-RA	supercont1.197	538509	538695	186	-	Internal	Standalone	Spliced Reads	28.5822
AAEL006249-RA	supercont1.197	538867	539066	199	-	Internal	Extension	Spliced Reads	17.1711
AAEL006249-RA	supercont1.197	540400	540544	144	-	Upstream	Extension	Distance	11.9605
AAEL006249-RA	supercont1.197	540619	540910	291	-	Upstream	Standalone	Distance	25.4211
AAEL006245-RA	supercont1.197	1376554	1376616	62	+	Internal	Extension	Distance	59.4539
AAEL006245-RA	supercont1.197	1376944	1377111	167	+	Internal	Extension	Distance	412.806
AAEL006245-RA	supercont1.197	1377531	1377659	128	+	Internal	Extension	Distance	98.3783
AAEL006245-RA	supercont1.197	1377884	1378009	125	+	Internal	Extension	Distance	109.003
AAEL015326-RA	supercont1.1973	558	919	361	+	Downstream	Standalone	Distance	40.2409
AAEL015326-RA	supercont1.1973	929	1135	206	+	Downstream	Standalone	Distance	31.8026
NEWGENE89	supercont1.198	156586	156869	283	unknown	Internal	Standalone	Spliced Reads	291.928
NEWGENE89	supercont1.198	166222	166427	205	unknown	Internal	Standalone	Distance	12.7862
NEWGENE89	supercont1.198	168414	169405	991	unknown	Internal	Standalone	Spliced Reads	2437.62
AAEL006284-RA	supercont1.198	1039197	1039415	218	-	Downstream	Standalone	Distance	23.3257
AAEL006277-RA	supercont1.198	1029926	1030822	896	+	Downstream	Extension	Distance	630.878
AAEL006276-RA	supercont1.198	846	905	59	+	Upstream	Extension	Distance	10.5724
NEWGENE112	supercont1.199	827970	828245	275	unknown	Internal	Standalone	Distance	24.5362
NEWGENE112	supercont1.199	829875	830146	271	unknown	Internal	Standalone	Distance	41.6382
NEWGENE112	supercont1.199	830177	830399	222	unknown	Internal	Standalone	Distance	40.8618
NEWGENE112	supercont1.199	830403	831708	1305	unknown	Internal	Standalone	Distance	474.924
AAEL006305-RA	supercont1.199	1810822	1810872	50	+	Upstream	Extension	Distance	160.707
AAEL006301-RA	supercont1.199	639173	639496	323	+	Upstream	Standalone	Spliced Reads	222.47
AAEL006301-RA	supercont1.199	701795	701823	28	+	Upstream	Extension	Spliced Reads	88.4344
AAEL006301-RA	supercont1.199	722177	723505	1328	+	Internal	Standalone	Spliced Reads	1314.4
AAEL006291-RA	supercont1.199	1216172	1216350	178	+	Upstream	Standalone	Distance	20.2733
AAEL006291-RA	supercont1.199	1216393	1216609	216	+	Upstream	Standalone	Distance	22.6513
AAEL006289-RA	supercont1.199	1853724	1853906	182	+	Internal	Standalone	Spliced Reads	21.4408
AAEL006289-RA	supercont1.199	1876695	1876905	210	+	Downstream	Standalone	Distance	8.71382
NEWGENE497	supercont1.2	2236208	2236607	399	unknown	Internal	Standalone	Distance	76.1477
AAEL000153-RA	supercont1.2	2360736	2361738	1002	-	Internal	Extension	Distance	587.181
AAEL000153-RA	supercont1.2	2401973	2402574	601	-	Upstream	Standalone	Spliced Reads	1276.93
AAEL000137-RA	supercont1.2	1157134	1157442	308	+	Upstream	Standalone	Spliced Reads	200.372
AAEL000134-RA	supercont1.2	5623143	5623418	275	+	Downstream	Standalone	Distance	31.0987
AAEL000134-RA	supercont1.2	5639915	5640059	144	+	Downstream	Standalone	Distance	19.8849
AAEL000128-RA	supercont1.2	193606	193710	104	-	Internal	Extension	Distance	105.082
AAEL000128-RA	supercont1.2	194484	194792	308	-	Internal	Extension	Spliced Reads	116.122
AAEL000128-RA	supercont1.2	194861	194965	104	-	Internal	Extension	Spliced Reads	41.3454
AAEL000127-RA	supercont1.2	4758232	4758425	193	+	Upstream	Extension	Distance	94.2073
AAEL000118-RA	supercont1.2	5099593	5099697	104	+	Internal	Extension	Distance	87.0691
NEWGENE52	supercont1.20	3638843	3639867	1024	unknown	Internal	Standalone	Spliced Reads	1476.82
NEWGENE52	supercont1.20	3639888	3639980	92	unknown	Internal	Standalone	Spliced Reads	125.845
NEWGENE51	supercont1.20	3238323	3239562	1239	unknown	Internal	Standalone	Distance	551.709
NEWGENE51	supercont1.20	3239712	3240876	1164	unknown	Internal	Standalone	Distance	345.987
NEWGENE51	supercont1.20	3240804	3241095	291	unknown	Internal	Standalone	Distance	43.9901
NEWGENE51	supercont1.20	3241023	3241387	364	unknown	Internal	Standalone	Distance	78.9489
NEWGENE51	supercont1.20	3241315	3241533	218	unknown	Internal	Standalone	Distance	17.0213
NEWGENE51	supercont1.20	3241467	3241677	210	unknown	Internal	Standalone	Distance	7.4347
NEWGENE51	supercont1.20	3241607	3241824	217	unknown	Internal	Standalone	Distance	10.3849
NEWGENE51	supercont1.20	3241975	3242260	285	unknown	Internal	Standalone	Distance	40.0021
NEWGENE51	supercont1.20	3242337	3242502	165	unknown	Internal	Standalone	Distance	10.4135
NEWGENE51	supercont1.20	3242575	3243650	1075	unknown	Internal	Standalone	Spliced Reads	239.965
NEWGENE51	supercont1.20	3244116	3244451	335	unknown	Internal	Standalone	Distance	51.2837
NEWGENE51	supercont1.20	3244892	3245091	199	unknown	Internal	Standalone	Spliced Reads	14.9638
NEWGENE51	supercont1.20	3267215	3267548	333	unknown	Internal	Standalone	Spliced Reads	118.365
NEWGENE51	supercont1.20	3267605	3267903	298	unknown	Internal	Standalone	Spliced Reads	97.75
NEWGENE51	supercont1.20	3273973	3274250	277	unknown	Internal	Standalone	Spliced Reads	86.0165
NEWGENE51	supercont1.20	3274306	3274460	154	unknown	Internal	Standalone	Spliced Reads	71.7434
NEWGENE51	supercont1.20	3274523	3274754	231	unknown	Internal	Standalone	Spliced Reads	56.523
NEWGENE51	supercont1.20	3276138	3276576	438	unknown	Internal	Standalone	Spliced Reads	146.77
NEWGENE51	supercont1.20	3304135	3304248	113	unknown	Internal	Standalone	Spliced Reads	12.6645
NEWGENE51	supercont1.20	3304315	3304460	145	unknown	Internal	Standalone	Spliced Reads	22.5263
NEWGENE51	supercont1.20	3304792	3304945	153	unknown	Internal	Standalone	Spliced Reads	39.329
NEWGENE51	supercont1.20	3318512	3318690	178	unknown	Internal	Standalone	Spliced Reads	15.4309
NEWGENE51	supercont1.20	3329782	3329990	208	unknown	Internal	Standalone	Spliced Reads	71.6513
NEWGENE51	supercont1.20	3330174	3330372	198	unknown	Internal	Standalone	Spliced Reads	55.1612
NEWGENE51	supercont1.20	3331052	3331237	185	unknown	Internal	Standalone	Spliced Reads	15.0627
NEWGENE51	supercont1.20	3386439	3386803	364	unknown	Internal	Standalone	Spliced Reads	97.2863
AAEL017422-RA	supercont1.20	2434158	2434364	206	+	Downstream	Standalone	Distance	9.1579
[truncated: 5,565 more rows]
