# Supplementary material for: Comparative analysis of response to selection with three insecticides in the dengue mosquito Aedes aegypti using mRNA sequencing
Source: BMC Genomics. 2014 Mar 5;15:174. doi: 10.1186/1471-2164-15-174 (PMC4029067; doi:10.1186/1471-2164-15-174)
Supplement: Additional file 7: Table S4 — Transcripts differentially expressed after insecticide selection. For each transcript, transcription level (fold) compared to the susceptible strain, adjusted P value and RPKM are indicated. Clusters and biological functions as described in Figure 2 are indicated. [file 1471-2164-15-174-S7.XLSX]

## Sheet: Feuil2
Transcript ID	Description (Vectorbase)	Cluster (figure 2)	Biological function (figure 2)	Fold change Perm-R	Adj P value Perm-R	Fold change Imida-R	Adj P value Imida-R	Fold change Propo-R	Adj P value Propo-R	RPKM Bora	RPKM Imida-R	RPKM Perm-R	RPKM Propo-R
AAEL000085-RA	pupal cuticle protein, putative	5	Cuticle	-1.11	0.00662759	11.06	0	-1.13	0.0016813	47.7371	541.712	44.5319	44.07
AAEL000094-RA	hypothetical protein	5	Unknown	-1.24	7.02229e-05	4.63	0	-1.19	0.00169904	9.29232	44.1056	7.72611	8.11055
AAEL000098-RA	hypothetical protein	4	Unknown	-1.23	0.00299549	5.92	0	-2.18	0	6.43903	39.109	5.40188	3.06999
AAEL000102-RA	conserved hypothetical protein	7	Unknown	-3.41	0	-2.12	0	-1.58	1.00653e-11	11.1434	5.38948	3.35517	7.32309
AAEL000304-RA	conserved hypothetical protein	9	Unknown	-1.12	0	-5.67	0	-1.11	1.5149e-15	259.087	46.8349	239.505	241.754
AAEL000304-RC	conserved hypothetical protein	5	Unknown	-2.45	1.34332e-09	14.52	0	-1.28	0.0700443	3.54558	53.0995	1.47867	2.8659
AAEL000304-RE	conserved hypothetical protein	5	Unknown	-2.45	1.34332e-09	15.23	0	-1.28	0.0700443	3.27122	51.4139	1.36425	2.64413
AAEL000484-RA	conserved hypothetical protein	4	Unknown	-2.61	0	4.89	0	-8.33	0	10.5714	53.1015	4.17315	1.30611
AAEL000611-RA	Cecropin, Anti-Microbial Peptide.	7	Immunity	-10.24	0	-14.19	0	-14.08	0	17.5825	1.19108	1.70076	1.22062
AAEL000621-RA	Cecropin,Anti-Microbial Peptide.	7	Immunity	-5.71	0	-5.22	0	-7.35	0	12.2885	2.34611	2.15651	1.66838
AAEL000653-RA	zinc carboxypeptidase	4	Other enzymes	-1.86	0.000177914	4.61	0	-4.84	4.24421e-14	2.68912	12.8121	1.4813	0.556692
AAEL000665-RA	adult cuticle protein, putative	5	Cuticle	-2.43	0	5.54	0	2.11	0	39.2342	223.105	16.6582	86.2107
AAEL000697-RA	hypothetical protein	7	Unknown	-3.02	0	-3.68	0	-3.62	0	8.60176	2.38697	2.92519	2.46202
AAEL000765-RA	hexamerin 2 beta	1	Intra and extracellular trafficking/Chaperonin	151.19	0	11.79	0	5.5	4.39914e-40	0.558913	6.87833	88.8289	3.24706
AAEL000887-RA	conserved hypothetical protein	5	Unknown	3.92	1.89e-43	125.95	0	18.28	0	2.44636	318.953	9.97333	46.9615
AAEL000890-RA	conserved hypothetical protein	5	Unknown	1.26	0	3.62	0	1.77	0	260.705	966.815	339.069	478.82
AAEL001026-RA	conserved hypothetical protein	4	Unknown	-1.63	0.0136761	5.02	0	-3.18	6.14838e-07	1.85562	9.65535	1.16658	0.587905
AAEL001045-RA	hypothetical protein	4	Unknown	-2.1	4.67208e-06	3.7	4.935e-42	-4.37	4.10673e-14	2.89503	11.0433	1.41011	0.668286
AAEL001054-RA	glutathionetransferase GSTD4	5	Detoxification	1.97	3.80179e-19	4.31	0	1.2	0.056613	8.62549	38.2219	17.5527	10.7526
AAEL001063-RA	hypothetical protein	4	Unknown	-2.27	0	3.34	0	-13.06	0	60.2713	206.239	27.3424	4.78737
AAEL001067-RA	hypothetical protein	4	Unknown	-2.33	0	3.69	0	-14.47	0	8.8661	33.5503	3.92453	0.624251
AAEL001107-RA	hypothetical protein	9	Unknown	-2.73	0	-3.17	0	-2.2	0	713.695	230.531	269.551	337.392
AAEL001237-RA	conserved hypothetical protein	4	Unknown	-1.61	0	8.54	0	-3.03	0	40.7302	356.865	26.0253	13.98
AAEL001290-RA	conserved hypothetical protein	4	Unknown	-1.33	0	3.72	0	-1.95	0	28.3331	108.093	21.9644	15.0904
AAEL001346-RA	conserved hypothetical protein	4	Unknown	-2.95	6.01463e-12	3.84	0	-3.1	3.84854e-12	4.77679	18.8822	1.64775	1.57953
AAEL001488-RA	ribosomal protein L15	2	Structure	3.6	0	3.43	0	2.93	0	30.1536	106.099	112.047	91.8412
AAEL001494-RA	conserved hypothetical protein	4	Unknown	-1.7	0	4.5	0	-2.99	0	12.9506	59.7551	7.83871	4.50057
AAEL001553-RA	conserved hypothetical protein	4	Unknown	-1.93	0	6.03	0	-1.74	0	13.5405	83.7787	7.21848	8.0837
AAEL001584-RA	conserved hypothetical protein	4	Unknown	-1.03	0.540319	3.86	0	-1.37	3.32315e-09	4.72616	18.7336	4.71556	3.59335
AAEL001671-RA	hypothetical protein	4	Unknown	-1.71	0	4.75	0	-1.72	0	5.33949	26.0337	3.21215	3.22542
AAEL001675-RA	Clip-domain serine protease, family A. Protease homologue.	5	Immunity	-1.5	0	6.72	0	-1.25	1.07435e-07	8.07528	55.6733	5.54183	6.7131
AAEL001735-RA	pupal cuticle protein 78E, putative	4	Cuticle	-1.47	0	7.5	0	-2.62	0	83.5281	642.471	58.6173	33.1281
AAEL001743-RA	pupal cuticle protein 78E, putative	4	Cuticle	-1.73	0	6.41	0	-1.96	0	67.129	441.375	40.0289	35.5754
AAEL001763-RA	hypothetical protein	7	Unknown	-3	0	-3.62	0	-4.47	0	13.6817	3.85417	4.68823	3.16435
AAEL001788-RA	hypothetical protein	7	Unknown	-3.19	0	-1.83	1.01815e-10	-2	2.96239e-13	4.45767	2.49123	1.43022	2.30953
AAEL001807-RA	cytochrome P450 CYP9M9	2	Detoxification	1.91	0	4.26	0	5.21	0	60.6398	265.075	119.166	328.472
AAEL001887-RA	glutamine synthetase 1, 2 (glutamate-amonia ligase) (gs)	7	Other enzymes	-7.25	0	-4.21	0	-10.26	0	9.60859	2.33575	1.36029	0.966484
AAEL001888-RB	hypothetical protein	1	Unknown	4.54	1.248e-27	-1.32	0.250223	3.96	5.91177e-21	0.71705	0.55191	3.41262	3.00093
AAEL001888-RD	hypothetical protein	7	Unknown	-3.63	0	-1.26	6.13697e-09	-3.77	0	12.2925	9.97241	3.48453	3.38166
AAEL001960-RB	cytochrome P450	7	Detoxification	-4.7	0	-3.32	0	-3.01	0	10.1689	3.13455	2.21924	3.50738
AAEL001980-RA	protein serine/threonine kinase, putative	5	Kinases/Phosphatases	-2.23	0	4.69	0	1.38	8.19633e-18	74.0972	356.633	34.2712	106.506
AAEL001981-RA	protein serine/threonine kinase, putative	5	Kinases/Phosphatases	-1.58	0	4.75	0	1.07	0.136515	53.0606	258.284	34.6231	59.1782
AAEL001987-RA	protein serine/threonine kinase, putative	3	Kinases/Phosphatases	-4.02	0	2.43	0	1.39	1.03141e-18	52.3965	130.562	13.4267	75.8028
AAEL001988-RA	protein serine/threonine kinase, putative	3	Kinases/Phosphatases	-6.86	0	3.5	0	1.3	1.96533e-11	72.2681	259.233	10.8205	97.8805
AAEL001991-RA	protein serine/threonine kinase, putative	6	Kinases/Phosphatases	-3.72	0	-1.06	0.000252565	1.59	0	584.256	566.269	161.929	963.823
AAEL002001-RA	protein serine/threonine kinase, putative	3	Kinases/Phosphatases	-4.62	0	2.06	0	-1.06	0.169787	100.252	211.919	22.3512	98.7648
AAEL002004-RA	protein serine/threonine kinase, putative	4	Kinases/Phosphatases	-4.73	0	4.36	0	-1.19	0.00168447	50.4563	225.708	10.9469	44.2331
AAEL002007-RA	protein serine/threonine kinase, putative	3	Kinases/Phosphatases	-5.47	0	1.95	0	-1.48	0	69.6219	139.394	13.0932	48.9215
AAEL002015-RA	protein serine/threonine kinase, putative	6	Kinases/Phosphatases	-5.42	0	-1.44	0	1.24	0	586.409	418.577	111.589	757.867
AAEL002017-RA	protein serine/threonine kinase, putative	3	Kinases/Phosphatases	-6.5	0	2.16	0	-1.25	4.55029e-10	107.262	238.036	16.9679	88.9857
AAEL002029-RA	protein serine/threonine kinase, putative	6	Kinases/Phosphatases	-3.1	0	-1.38	0	1.24	0	499.744	371.4	166.416	643.993
AAEL002038-RA	protein serine/threonine kinase, putative	5	Kinases/Phosphatases	-3.33	0	4.33	0	1.92	0	141.696	628.492	43.8386	283.444
AAEL002060-RA	hypothetical protein	7	Unknown	-3.39	0	-2.11	6.48575e-11	-1.71	9.51155e-07	2.41547	1.16967	0.726964	1.4637
AAEL002062-RA	BethaFtz transcription factor isoform A, nuclear receptor	5	Transcription factor	2.01	9.90202e-09	8.08	0	1.97	7.22662e-08	0.828642	6.92602	1.72735	1.7035
AAEL002110-RA	cuticle protein, putative	3	Cuticle	-6.47	0	3.44	0	2.19	2.83175e-28	12.1802	43.0421	1.90394	27.8281
AAEL002111-RA	cuticle protein, putative	5	Cuticle	-1.05	0.000100864	4.38	0	1.48	0	192.059	862.722	188.786	295.069
AAEL002126-RA	Clip-domain serine protease, family A. Protease homologue.	4	Immunity	-2.71	0	4.38	0	-7.12	0	5.40338	24.3184	2.05353	0.781391
AAEL002177-RA	serine-type enodpeptidase,	5	Other enzymes	-1.47	0.0128972	4.12	0	1.17	0.283203	3.13627	13.3207	2.19097	3.8326
AAEL002291-RA	conserved hypothetical protein	4	Unknown	-1.52	0.000617508	6.17	0	-2.45	7.13743e-11	3.62576	23.0349	2.45649	1.52953
AAEL002566-RA	hypothetical protein	4	Unknown	-3.66	0	5.19	0	-3.54	0	3.05632	16.3167	0.851866	0.889547
AAEL002567-RA	conserved hypothetical protein	4	Unknown	-1.81	7.40999e-06	5.43	0	-2.47	4.3526e-10	2.93788	16.4375	1.66594	1.22683
AAEL002598-RA	odorant-binding protein 56e, putative	4	Structure	-3.27	4.84243e-14	3.41	0	-4.92	0	4.41644	15.5148	1.37208	0.909418
AAEL002853-RA	ccaat/enhancer binding protein	4	Transcription factor	-1.36	0.0078584	3.23	0	-1.49	0.000963147	3.89774	12.9646	2.94961	2.7128
AAEL002949-RA	Osiris, putative	5	Structure	-1.71	2.72234e-13	9.41	0	-1.37	1.84438e-05	15.48	149.636	9.31187	11.7868
AAEL002952-RA	hypothetical protein	4	Unknown	-2.86	1.97574e-11	4.32	0	-7.28	0	4.51663	20.1045	1.61017	0.616172
AAEL002955-RA	conserved hypothetical protein	5	Unknown	1.14	0.209062	16.5	0	2.06	3.53873e-18	4.73299	80.4348	5.55812	10.1839
AAEL002955-RB	conserved hypothetical protein	5	Unknown	-2.68	1.9844e-15	10.23	0	-1.63	2.11533e-05	3.41054	35.9077	1.30363	2.16933
AAEL002957-RA	lactoylglutathione lyase	4	Detoxification	-2.06	0	4.8	0	-10.14	0	13.3445	65.6588	6.67997	1.35791
AAEL002960-RA	conserved hypothetical protein	5	Unknown	-1.55	0	9.62	0	1.07	0.0847616	45.5627	449.373	30.3056	50.6373
AAEL002962-RA	conserved hypothetical protein	4	Unknown	-1.82	0	4.64	0	-6.05	0	155.392	739.176	88.1123	26.7244
AAEL002965-RA	conserved hypothetical protein	5	Unknown	-1.07	0.0920455	11.72	0	1.29	1.29247e-12	36.0276	433.019	34.6789	48.4855
AAEL002997-RA	Clip-domain serine protease, family D.	5	Immunity	-1.2	0.0960008	6.36	0	-1.39	0.00487943	1.92002	12.5713	1.64475	1.43858
AAEL003030-RA	hypothetical protein	4	Unknown	-2.49	0	3.13	0	-3.82	0	4.98065	15.975	2.06129	1.35318
AAEL003102-RA	glucosyl/glucuronosyl transferases	2	Detoxification	1.03	0.473447	3.07	0	2.99	0	25.1248	79.2249	26.6225	78.0649
AAEL003112-RA	conserved hypothetical protein	4	Unknown	-1.72	0	6.35	0	-2.87	0	53.9797	351.411	32.399	19.5363
AAEL003122-RA	conserved hypothetical protein	7	Unknown	-3.02	0	-2.28	0	-1.62	0	22.1339	9.95024	7.53643	14.2483
AAEL003210-RB	tetraspanin 29fa	6	Structure	-2.72	0	-2.22	0	3.04	0	6.37081	2.93623	2.4083	20.1816
AAEL003210-RC	tetraspanin 29fa	4	Structure	-1.65	0	1.2	9.81955e-13	-3.61	0	62.2572	76.2724	38.8976	17.9086
AAEL003216-RA	conserved hypothetical protein	4	Unknown	-2.22	0	3.09	0	-1.18	1.13463e-08	67.034	212.679	31.1234	58.9898
AAEL003218-RA	conserved hypothetical protein	9	Unknown	-2.4	0	-3.35	0	-1.49	0	75.6592	23.1454	32.4393	52.9295
AAEL003222-RA	conserved hypothetical protein	7	Unknown	-3.35	0	-2.94	0	-1.56	0	66.6642	23.2343	20.4763	44.3352
AAEL003222-RB	conserved hypothetical protein	7	Unknown	-3.36	0	-2.94	0	-1.56	0	61.4839	21.43	18.8785	40.8852
AAEL003269-RA	conserved hypothetical protein	4	Unknown	-1.99	9.32841e-13	4.32	0	-3.12	0	5.09648	22.6273	2.63007	1.68886
AAEL003286-RA	alkaline phosphatase	2	Kinases/Phosphatases	3.26	0	5.47	0	5.11	0	3.19868	18.0385	10.8124	17.0966
AAEL003297-RA	alkaline phosphatase	1	Kinases/Phosphatases	3.34	1.6552e-38	1.14	0.352679	1.01	0.957837	1.74995	2.04206	6.06442	1.8375
AAEL003317-RA	alkaline phosphatase	2	Kinases/Phosphatases	3.4	1.94909e-18	6.82	0	7.94	0	1.12596	7.99172	3.99516	9.44477
AAEL003358-RA	hypothetical protein	4	Unknown	-3.41	0	3.19	0	-8.05	0	4.67924	15.3273	1.40466	0.590904
AAEL003425-RB	conserved hypothetical protein	5	Unknown	-1.04	0.0628147	5.86	0	1.67	0	61.487	369.241	60.9401	106.627
AAEL003474-RB	conserved hypothetical protein	7	Unknown	-3.07	0	-2.21	0	-1.5	3.2429e-09	10.1721	4.71585	3.40657	7.04072
AAEL003522-RA	protein arginine n-methyltransferase	9	Other enzymes	-2	1.40039e-10	-3.06	0	-1.45	0.000379307	3.72985	1.2391	1.91336	2.66444
AAEL003527-RA	conserved hypothetical protein	9	Unknown	-2.32	0	-3.54	0	-1.64	0	13.4765	3.88973	5.98705	8.52914
AAEL003581-RB	amidophosphoribosyltransferase	6	Other enzymes	-3.04	0	-4.86	0	-1.4	6.5264e-08	7.34227	1.53899	2.48637	5.44854
AAEL003589-RA	transcription factor, putative	5	Transcription factor	1.7	0.00270802	4.91	1.51251e-33	-1.31	0.252922	1.16037	5.92724	2.0501	0.91511
AAEL003593-RA	hypothetical protein	9	Unknown	-2.41	1.2368e-13	-8.76	0	-2.53	3.55586e-14	6.64038	0.749708	2.82706	2.70728
AAEL003603-RA	transcription factor, putative	5	Transcription factor	2.44	5.20793e-08	6.17	0	1.01	0.983983	1.14267	7.34904	2.91638	1.1959
AAEL003653-RA	serine protease inhibitor (serpin) homologue - unlikely to be inhibitory.	4	Other enzymes	-2.96	0	3.24	0	-2.48	0	13.5313	44.9394	4.7125	5.67543
AAEL003667-RA	hypothetical protein	1	Unknown	4.37	0	1.38	0.00158204	1.7	2.45589e-08	4.59597	6.52685	20.8225	8.16404
AAEL003667-RC	hypothetical protein	3	Unknown	-26.86	0	-1.74	0	-1.23	0.000110249	23.6883	13.9585	0.884151	20.0276
AAEL003712-RA	C-Type lysozyme (Lys-E).	3	Immunity	-4.14	0	2.88	1.56123e-32	1.26	0.0496713	7.73419	22.9287	1.8922	10.1778
AAEL003772-RA	hypothetical protein	4	Unknown	-1.49	9.7983e-10	4.73	0	-1.68	5.20921e-14	7.26013	35.2363	5.00407	4.49566
AAEL003832-RA	Defensin-C Precursor	9	Immunity	-3.7	0	-7.77	0	-6.45	0	20.5753	2.64376	5.67721	3.25386
AAEL003841-RA	Defensin-A Precursor (AaDef)	9	Immunity	-2.86	0	-5.77	0	-5.86	0	15.9273	2.76092	5.7025	2.76259
AAEL003857-RA	Defensin,Anti-Microbial Peptide.	9	Immunity	-3.38	0	-16.51	0	-19.22	0	36.1193	2.16772	10.9757	1.88006
AAEL003957-RC	conserved hypothetical protein	8	Unknown	1.13	0.000683806	-1.58	0	-3.98	0	26.6206	17.2392	30.8984	6.93805
AAEL003986-RA	conserved hypothetical protein	7	Unknown	-4.57	0	-3.96	0	-5.31	0	78.4832	20.2983	17.6732	15.3649
AAEL003986-RB	conserved hypothetical protein	2	Unknown	3.7	0	4.45	0	3.34	0	4.7475	21.7551	18.1777	16.5464
AAEL003986-RC	conserved hypothetical protein	2	Unknown	4.66	0	5.59	0	4.14	0	3.85404	22.1977	18.5885	16.6529
AAEL003986-RD	conserved hypothetical protein	2	Unknown	3.52	0	4.21	0	3.11	0	5.28936	22.8823	19.2475	17.1439
AAEL003986-RE	conserved hypothetical protein	2	Unknown	3.5	0	4.19	0	3.09	0	5.35667	23.0899	19.4128	17.2767
AAEL004002-RA	glucose dehydrogenase	4	Other enzymes	-1.72	0	3.65	0	-2.08	0	5.13539	19.2339	3.06906	2.56151
AAEL004003-RA	glucose dehydrogenase	4	Other enzymes	-2.12	0	4.59	0	-1.23	0.0147577	3.26288	15.3822	1.58271	2.76088
AAEL004036-RA	glucose dehydrogenase	4	Other enzymes	-1.91	5.57966e-08	3.56	0	-1.24	0.0597701	1.96151	7.18228	1.05754	1.63717
AAEL004042-RA	conserved hypothetical protein	4	Unknown	-1.32	0	1.07	0.00890863	-3.23	0	53.6193	59.0024	41.9841	17.2504
AAEL004088-RA	aldo-keto reductase	3	Other enzymes	-21.88	0	1.14	0.00645634	1.01	0.892973	15.1451	17.7513	0.698019	15.8883
AAEL004088-RB	aldo-keto reductase	1	Other enzymes	4.54	0	1.17	0.00159161	1.01	0.827595	15.483	18.563	72.5	16.3264
AAEL004088-RC	aldo-keto reductase	3	Other enzymes	-18.51	0	1.14	0.00767304	1	0.989834	14.6614	17.113	0.801892	15.2651
AAEL004088-RD	aldo-keto reductase	3	Other enzymes	-18.13	0	1.14	0.00760731	1	0.994157	14.4739	16.8935	0.808527	15.0643
AAEL004188-RA	conserved hypothetical protein	7	Unknown	-5.17	0	-1.35	2.209e-06	-1.1	0.128065	6.70963	5.09543	1.32919	6.32433
AAEL004280-RA	Osiris, putative	4	Structure	-2.11	0	5.12	0	-14.21	0	249.454	1310.18	121.84	18.2509
AAEL004406-RA	conserved hypothetical protein	2	Unknown	2.48	2.2331e-36	2.17	4.77069e-24	4.01	0	5.4677	12.1652	14.0244	22.8913
AAEL004500-RA	eukaryotic translation elongation factor	7	Transcription factor	-3.65	0	-2.64	0	-2.37	0	59.154	22.9381	16.6864	25.9744
AAEL004564-RA	conserved hypothetical protein	4	Unknown	-4.14	0	4.06	0	-6.09	0	7.21113	30.0228	1.78559	1.21903
AAEL004703-RA	conserved hypothetical protein	5	Unknown	-1.41	8.62158e-05	8.18	0	-1.2	0.0471931	8.21687	69.1138	5.98958	7.13538
AAEL004744-RB	ccaat-binding transcription factor subunit a	7	Transcription factor	-3.57	0	-1.62	6.421e-08	-1.75	8.519e-10	10.2779	6.48041	2.95022	6.1111
AAEL004746-RA	structural contituent of cuticle	3	Cuticle	-4.64	0	1.54	4.63558e-08	2.47	1.949e-40	8.29356	13.0769	1.81991	21.3173
AAEL004747-RA	pupal cuticle protein, putative	5	Cuticle	-5.92	1.14764e-09	13.86	0	3.63	1.26573e-20	3.38567	48.8918	0.541565	12.9392
AAEL004748-RA	pupal cuticle protein, putative	5	Cuticle	-4.27	0	4.31	0	1.53	3.92752e-05	9.84346	43.6657	2.33128	15.7432
AAEL004760-RA	pupal cuticle protein, putative	3	Cuticle	-7.67	0	3.89	0	2.05	1.01653e-36	17.2223	68.8476	2.28194	36.848
AAEL004764-RA	pupal cuticle protein, putative	3	Cuticle	-7.81	0	2.52	0	1.67	3.83888e-17	17.7363	45.8697	2.30781	30.8767
AAEL004765-RA	pupal cuticle protein, putative	3	Cuticle	-3.03	0	1.94	0	1.53	3.52109e-25	55.4912	110.465	18.8471	88.3968
AAEL004767-RA	pupal cuticle protein, putative	3	Cuticle	-3.77	0	1.67	1.672e-42	1.28	1.701e-09	34.2684	58.675	9.34254	45.6547
AAEL004769-RA	pupal cuticle protein, putative	6	Cuticle	-3.17	0	-2.26	0	1.38	2.78438e-09	26.0479	11.7818	8.43701	37.3034
AAEL004770-RA	conserved hypothetical protein	5	Unknown	-1.23	0.392508	19.15	0	3.87	4.52594e-19	1.85993	37.2866	1.552	7.605
AAEL004776-RA	pupal cuticle protein, putative	5	Cuticle	-3.61	0	5.05	0	1.81	0	43.2878	224.321	12.3396	81.3311
AAEL004781-RA	pupal cuticle protein, putative	3	Cuticle	-4.47	0	3.34	0	1.4	1.98139e-10	27.4533	93.9883	6.29975	40.0559
AAEL004782-RA	pupal cuticle protein, putative	5	Cuticle	-5.04	9.73771e-10	11.23	0	3.86	3.37322e-26	3.93297	45.9136	0.757446	15.9681
AAEL004846-RA	conserved hypothetical protein	5	Unknown	5.17	0	12.65	0	4.21	8.40941e-37	1.67301	21.9545	9.01308	7.40454
AAEL004903-RA	conserved hypothetical protein	4	Unknown	-1.15	0.373066	3.82	5.7544e-41	-1.24	0.200314	6.83479	26.9538	6.11402	5.73983
AAEL004949-RA	elongase, putative	9	Other enzymes	-1.98	1.61673e-14	-3.41	0	-1.92	5.41938e-13	8.98804	2.6868	4.66534	4.85429
AAEL005130-RA	zinc finger protein	5	Transcription factor	1.15	0.173059	4.76	0	-1.1	0.413245	1.90078	9.31952	2.26007	1.7919
AAEL005156-RA	hypothetical protein	5	Unknown	1.2	1.83812e-16	4.59	0	2.39	0	140.341	660.868	173.96	349.073
AAEL005159-RA	latent nuclear antigen, putative	5	Other enzymes	1.17	8.19735e-05	7.04	0	2.85	0	51.8773	374.454	62.4728	153.722
AAEL005165-RB	chaperone protein DNAj	9	Intra and extracellular trafficking/Chaperonin	-3.53	0	-8.71	0	-5.73	0	67.2419	7.90044	19.6327	12.1937
AAEL005236-RA	hypothetical protein	7	Unknown	-3.26	0	-3.25	0	-2.24	0	102.514	32.195	32.3223	47.6337
AAEL005248-RA	conserved hypothetical protein	7	Unknown	-3.58	0	-2.12	1.98314e-08	-1.78	8.18163e-06	3.51204	1.68879	0.99659	2.0411
AAEL005252-RA	Pro-corazonin Precursor (Crz)	7	Structure	-3.07	0	-3.05	0	-1.64	8.90491e-06	5.40263	1.80016	1.8023	3.42348
AAEL005316-RA	conserved hypothetical protein	5	Unknown	-1.84	1.43335e-05	7.75	0	-1.16	0.308921	2.78192	22.2268	1.54857	2.50254
AAEL005325-RA	dopachrome-conversion enzyme (DCE) isoenzyme, putative	5	Other enzymes	-1.36	0.00757041	3.06	0	1.37	0.00174455	2.35747	7.41945	1.78423	3.37025
AAEL005335-RA	conserved hypothetical protein	5	Unknown	1.06	0.678515	3.64	0	-1.3	0.056613	2.02547	7.59972	2.20856	1.61462
AAEL005416-RA	oxidase/peroxidase	4	Detoxification	-1.77	0	5.25	0	-2.94	0	19.775	106.437	11.5174	6.99646
AAEL005440-RA	conserved hypothetical protein	7	Unknown	-3.32	0	-2.19	9.89163e-16	-2.23	0	2.72888	1.27059	0.84211	1.26591
AAEL005504-RA	conserved hypothetical protein	7	Unknown	-3.65	0	-2.17	3.97098e-10	-1.95	3.65277e-08	3.24825	1.5275	0.907644	1.72742
AAEL005504-RB	conserved hypothetical protein	7	Unknown	-3.65	0	-2.17	3.97098e-10	-1.95	3.65277e-08	3.12416	1.46914	0.872968	1.66143
AAEL005546-RA	conserved hypothetical protein	2	Unknown	1.13	0.48677	2.37	2.03257e-10	3.92	2.19547e-31	5.98451	14.6485	6.99707	24.6247
AAEL005641-RA	C-Type lectin (CTL) - galactose binding.	7	Immunity	-5.45	0	-3.35	0	-5.98	0	8.44817	2.55141	1.56273	1.43065
AAEL005703-RA	short-chain dehydrogenase	4	Other enzymes	-1.73	8.44241e-05	4.09	0	-1.78	7.35925e-05	3.27591	13.7924	1.93885	1.90803
AAEL005770-RA	odorant-binding protein 99c, putative	7	Structure	-3.37	0	-1.28	0.0127121	-1.37	0.00188076	5.62319	4.4933	1.70885	4.26706
AAEL005779-RB	CRAL/TRIO domain-containing protein	4	Intra and extracellular trafficking/Chaperonin	-1.79	0	3.67	0	-1.83	0	52.2323	196.28	30.1496	29.7551
AAEL005784-RA	hypothetical protein	7	Unknown	-3.17	0	-2.86	0	-2.08	0	6.38332	2.28093	2.06656	3.18118
AAEL005841-RA	hypothetical protein	4	Unknown	-2	0.00196512	6.69	0	-2.65	6.75487e-05	1.36865	9.52382	0.693989	0.521912
AAEL005917-RA	conserved hypothetical protein	4	Unknown	-1.42	0.000382673	3.51	0	-1.26	0.0201176	7.25107	26.1667	5.27713	5.9655
AAEL005941-RA	hypothetical protein	4	Unknown	-2.63	0	5.05	0	-8.47	0	31.1711	161.555	12.203	3.80887
AAEL005960-RA	conserved hypothetical protein	5	Unknown	1.24	1.2041e-14	10.1	0	-1.5	0	49.356	511.275	63.2658	34.2293
AAEL006014-RA	heme peroxidase	4	Detoxification	-1.06	0.0702479	3.17	0	-1.25	5.31682e-12	22.8375	74.2472	22.236	19.0542
AAEL006084-RA	conserved hypothetical protein	4	Unknown	-1.3	0.00176001	3.16	0	-1.06	0.533586	1.76257	5.71951	1.39444	1.73003
AAEL006104-RA	hypothetical protein	9	Unknown	-3.48	0	-14.1	0	-5.68	0	7.29096	0.517388	2.15142	1.3239
AAEL006122-RA	conserved hypothetical protein	4	Unknown	-2.06	0	4.07	0	-3.46	0	21.705	90.6633	10.8691	6.52014
AAEL006170-RA	forked protein	4	Structure	-1.54	0.000346766	3.5	0	-1.78	5.92422e-06	3.02007	10.8791	2.02102	1.76221
AAEL006213-RA	tartan protein, putative	7	Structure	-3.42	0	-2.8	6.59102e-14	-3.09	1.5149e-15	2.25569	0.81704	0.672342	0.751258
AAEL006319-RA	hypothetical protein	4	Unknown	-2.39	0	4.6	0	-7.44	0	8.11576	38.2641	3.49819	1.12938
AAEL006338-RA	sulfotransferase (sult)	7	Detoxification	-3.65	0	-2.67	0	-1.55	1.88887e-08	8.0775	3.08728	2.26722	5.42953
AAEL006582-RB	calcium-transporting ATPase sarcoplasmic/endoplasmic reticulum type	7	Intra and extracellular trafficking/Chaperonin	-3.17	0	-3.33	0	-2.28	0	38.8253	11.9402	12.6173	17.6896
AAEL006627-RA	serine-type enodpeptidase,	2	Other enzymes	1.88	0	2.95	0	3.66	0	784.54	2374.22	1521.78	2986.9
AAEL006693-RA	uroporphyrinogen decarboxylase	9	Other enzymes	-1.15	0.0149217	-9.93	0	-1.09	0.158173	11.1519	1.13597	9.97037	10.6265
AAEL006693-RB	uroporphyrinogen decarboxylase	9	Other enzymes	-1.12	0.0549317	-6.73	0	-1.09	0.160128	9.68122	1.46274	8.94351	9.24862
AAEL006745-RA	hypothetical protein	7	Unknown	-6.06	0	-6.19	0	-3.13	0	46.2915	7.65728	7.87244	15.3769
AAEL006773-RA	hypothetical protein	7	Unknown	-3.32	0	-3.2	0	-2.56	0	53.2059	17.0352	16.4812	21.5752
AAEL006888-RA	hypothetical protein	4	Unknown	-1.19	7.51074e-08	4	0	-1.17	2.54219e-06	10.8023	44.331	9.37369	9.62423
AAEL006980-RA	lipase	4	Other enzymes	-1.86	3.81341e-07	3.45	0	-5.93	0	3.48848	12.3758	1.92167	0.595573
AAEL007199-RA	hypothetical protein	7	Unknown	-3.18	0	-2.61	0	-1.98	0	53.1078	20.8303	17.1937	27.8308
AAEL007305-RA	conserved hypothetical protein	4	Unknown	-4.67	0	3.62	0	-9.36	0	10.1881	37.8741	2.24281	1.12149
AAEL007318-RA	hypothetical protein	7	Unknown	-3.34	0	-1.78	2.3603e-06	-1.97	4.98845e-08	3.37393	1.94039	1.03133	1.77398
AAEL007375-RC	pyruvate dehydrogenase	7	Other enzymes	-5.48	0	-1.13	0.0860793	-1.29	0.000595443	6.72366	6.08212	1.25329	5.43976
AAEL007379-RA	conserved hypothetical protein	7	Unknown	-4.91	0	-2.47	2.85583e-12	-2.77	1.59897e-14	3.72239	1.53086	0.767518	1.3844
AAEL007383-RA	secreted ferritin G subunit precursor, putative	2	Intra and extracellular trafficking/Chaperonin	11.78	0	15.83	0	20.91	0	1.84268	30.2228	22.6175	40.5163
AAEL007383-RC	secreted ferritin G subunit precursor, putative	2	Intra and extracellular trafficking/Chaperonin	11.81	0	15.86	0	20.94	0	1.61105	26.4646	19.8277	35.4826
AAEL007383-RD	secreted ferritin G subunit precursor, putative	2	Intra and extracellular trafficking/Chaperonin	11.37	0	15.17	0	19.87	0	1.96783	30.9185	23.3206	41.123
AAEL007397-RC	Ecdysone-inducedprotein 75B isoform A,Nuclear receptor	4	Hormone and neurotransmitter signalling	-3.16	0	4.86	0	-2.99	0	3.12519	15.5832	1.0138	1.08247
AAEL007415-RA	multicopper oxidase	4	Detoxification	-1.69	0	4.74	0	-1.42	0	8.41002	40.8789	5.1389	6.14068
AAEL007531-RA	hypothetical protein	4	Unknown	-3.07	0	4.18	0	-2.08	1.01127e-11	1.94125	8.34056	0.647526	0.965659
AAEL007557-RA	asparagine synthetase	7	Other enzymes	-2.21	7.73603e-12	-3.06	0	-3.47	0	2.62901	0.873276	1.22283	0.779727
AAEL007575-RA	conserved hypothetical protein	4	Unknown	-1.82	9.03074e-08	3.28	0	-1.08	0.502123	3.85018	12.9804	2.17167	3.70406
AAEL007579-RA	conserved hypothetical protein	4	Unknown	-3.22	0	3.65	0	-5.03	0	4.99998	18.7552	1.59592	1.02792
AAEL007699-RC	60S ribosomal protein L9	3	Structure	-8.03	0	1.2	0	1.6	0	541.037	666.288	69.448	898.633
AAEL007739-RA	pupal cuticle protein, putative	4	Cuticle	-1.71	0	8.1	0	-6.26	0	17.7826	147.887	10.7213	2.93227
AAEL007793-RA	alkyldihydroxyacetonephosphate synthase	9	Kinases/Phosphatases	-1.33	5.01926e-10	-3.66	0	-1.48	0	14.6266	4.0859	11.3774	10.2991
AAEL007800-RA	cytidine and deoxycytidylate deaminase zinc-binding region	7	Other enzymes	-4.1	0	-4.04	0	-2.28	2.90862e-09	2.6535	0.660842	0.656047	1.20403
AAEL007897-RA	Spaetzle-likecytokine.	4	Immunity	-2.8	0	3.03	0	-3.32	0	5.91617	18.429	2.16957	1.84094
AAEL007913-RA	sulfotransferase (sult)	9	Detoxification	-2.71	0	-3.95	0	-2.5	0	10.5132	2.71669	3.98565	4.36119
AAEL007932-RA	hypothetical protein	4	Unknown	-1.44	0	4.04	0	-2.85	0	21.9054	90.7555	15.709	7.98565
AAEL007942-RA	fibrinogen and fibronectin	7	Structure	-6.08	0	-1.83	4.12004e-05	-3.83	8.8633e-15	3.27055	1.81651	0.535872	0.869646
AAEL007972-RA	apolipoprotein D, putative	4	Intra and extracellular trafficking/Chaperonin	-2	0.000391274	3.59	1.75671e-27	-1.89	0.0014376	1.70641	6.3298	0.872104	0.930056
AAEL007989-RA	hypothetical protein	5	Unknown	-1.58	4.81792e-08	7.47	0	-1.19	0.0440621	1.66531	12.7809	1.08313	1.45905
AAEL007999-RA	conserved hypothetical protein	9	Unknown	-1.91	3.10863e-11	-3.65	0	-1.55	5.84515e-06	6.87768	1.91348	3.69587	4.61278
AAEL008045-RA	hexamerin 2 beta	1	Intra and extracellular trafficking/Chaperonin	10.14	0	3.19	0	3.61	0	18.0079	58.8489	188.473	67.6947
AAEL008083-RA	40S ribosomal protein SA	5	Structure	-1.2	0.000105133	7.53	0	5.75	0	19.7625	152.6	16.9667	118.346
AAEL008205-RA	conserved hypothetical protein	4	Unknown	-2.81	0	3.41	0	-3.5	0	6.56375	23.0053	2.39155	1.9322
AAEL008247-RA	DNA polymerase alpha catalytic subunit	4	Other enzymes	-1.8	0	5.18	0	-5.87	0	33.4593	177.819	19.1509	5.92356
AAEL008284-RA	pupal cuticle protein 78E, putative	3	Cuticle	-9.06	0	1.53	3.0446e-05	-1.07	0.632017	7.64087	12.0312	0.831456	7.44551
AAEL008288-RA	pupal cuticle protein 78E, putative	3	Cuticle	-9.74	0	1.39	0.00176558	-2.14	1.72509e-08	9.45242	13.4836	0.953225	4.56489
AAEL008294-RA	pupal cuticle protein 78E, putative	3	Cuticle	-17.57	0	1.18	0.0409522	1.21	0.0173539	17.8372	21.6092	0.997123	22.5354
AAEL008295-RA	pupal cuticle protein 78E, putative	3	Cuticle	-6.42	0	2.86	0	1.37	4.05203e-14	54.3481	159.6	8.68478	77.5065
AAEL008363-RD	transcription initiation factor TFIID subunit 12	8	Transcription factor	3.12	1.504e-36	-1.31	0.0563414	-1.26	0.100608	2.24118	1.75485	7.25495	1.84155
AAEL008414-RA	hypothetical protein	4	Unknown	-3.61	0	3.1	0	-7.82	0	6.39154	20.3292	1.82123	0.84645
AAEL008556-RA	prp4	7	Kinases/Phosphatases	-4.02	0	-2.26	0	-1.2	0.000292317	6.19846	2.80244	1.5871	5.36075
AAEL008586-RA	hypothetical protein	9	Unknown	-2.39	1.52462e-14	-3.14	0	-1.83	3.76535e-08	10.5201	3.4045	4.51743	5.96396
AAEL008598-RA	conserved hypothetical protein	1	Unknown	6.13	0	2.32	0	2.28	0	7.29842	17.3301	46.1908	17.3395
AAEL008624-RB	ABC transporter	9	Detoxification	-1.58	1.42368e-09	-5.08	0	-1.43	2.75822e-06	4.93509	0.985874	3.22525	3.59239
AAEL008726-RA	hypothetical protein	5	Unknown	-1	0.99686	5.89	0	2.46	3.25797e-12	1.16792	7.12705	1.20401	3.00691
AAEL008752-RA	hypothetical protein	4	Unknown	-2.08	0	3.98	0	-4.37	0	3.34635	13.6881	1.65282	0.790204
AAEL008759-RA	hypothetical protein	5	Unknown	-1.13	0.0391228	14.56	0	2.16	0	4.79013	71.5922	4.36062	10.7593
AAEL008775-RA	hypothetical protein	7	Unknown	-3.03	0	-2.58	0	-1.77	0	19.2938	7.65905	6.56015	11.3031
AAEL008866-RA	pupal cuticle protein 78E, putative	4	Cuticle	-1.96	0	5.17	0	-6.79	0	45.4246	240.974	23.8418	6.91575
AAEL008869-RA	pupal cuticle protein 78E, putative	4	Cuticle	-1.75	4.19131e-06	6.98	0	-3.49	0	10.1976	73.3444	6.00473	3.00415
AAEL008872-RA	pupal cuticle protein 78E, putative	4	Cuticle	-1.5	0.00340875	6.12	0	-2.07	1.54909e-06	7.56544	47.7376	5.18063	3.77932
AAEL008873-RA	pupal cuticle protein 78E, putative	4	Cuticle	-1.35	0.0169179	6.55	0	-2.01	3.89319e-07	8.69797	58.7116	6.63426	4.47068
AAEL008878-RD	diacylglycerol o-acyltransferase	6	Other enzymes	-2.67	0	-3.02	0	1.16	3.10182e-09	56.4639	19.1324	21.7623	67.9308
AAEL008888-RA	conserved hypothetical protein	5	Unknown	-2.02	0	3.82	0	1.07	0.0944338	6.90662	27.0258	3.51527	7.72164
AAEL008968-RA	conserved hypothetical protein	5	Unknown	1.18	0.641854	21.79	0	3.48	4.45273e-07	1.30319	30.6468	1.60081	4.89889
AAEL008970-RA	conserved hypothetical protein	4	Unknown	-1.62	0.0159636	3.3	6.8972e-21	-2.55	2.80241e-05	1.26566	4.32578	0.802143	0.505435
AAEL008975-RA	conserved hypothetical protein	5	Unknown	-2.44	0.017115	10	0	1.22	0.54726	1.50728	16.0471	0.60182	1.9272
AAEL008976-RA	conserved hypothetical protein	5	Unknown	-1.4	0.465946	9.55	4.30714e-25	1.19	0.696692	0.921188	9.64704	0.663036	1.15636
AAEL008983-RA	adult cuticle protein, putative	5	Cuticle	-1.42	0.00188995	5.59	0	-1.47	0.00101675	9.51941	54.733	6.895	6.71725
AAEL008990-RA	conserved hypothetical protein	5	Unknown	-2.64	1.04158e-05	9.87	0	3.39	9.7437e-22	4.42079	45.3264	1.68647	15.7469
AAEL008993-RA	conserved hypothetical protein	3	Unknown	-4.95	1.90757e-12	3.59	5.99278e-30	3.47	4.47828e-28	5.80689	21.5419	1.15737	21.1148
AAEL009001-RA	adult cuticle protein, putative	5	Cuticle	-1.42	1.35825e-08	12.55	0	1.54	2.88638e-17	32.8103	422.613	23.8582	52.5526
AAEL009003-RA	conserved hypothetical protein	5	Unknown	-3.05	0.00200647	18.29	0	2.69	5.62916e-06	1.96336	38.0883	0.619078	5.61575
AAEL009004-RA	conserved hypothetical protein	5	Unknown	-1.52	0.0597538	13.69	0	-1.51	0.0744499	3.64761	52.0343	2.4641	2.49308
AAEL009007-RA	conserved hypothetical protein	5	Unknown	-1.47	0.0330314	3.12	1.13537e-21	1.56	0.00293498	5.42052	17.4678	3.79116	8.82452
AAEL009008-RA	conserved hypothetical protein	5	Unknown	-1.26	0.184316	11.23	0	1.49	0.00593835	5.7177	66.4876	4.68465	8.9261
AAEL009009-RA	conserved hypothetical protein	5	Unknown	-2.39	1.33711e-14	6.51	0	2.04	1.9084e-20	18.0929	121.217	7.77753	38.5562
AAEL009010-RA	conserved hypothetical protein	5	Unknown	-2.4	0.00754628	6.24	1.90403e-29	2.14	0.000631378	1.95826	12.8685	0.806572	4.44671
AAEL009054-RA	conserved hypothetical protein	4	Unknown	-2.61	0	6	0	-1.73	0	14.8204	91.2619	5.83681	8.9235
AAEL009117-RA	cytochrome P450 CYP6M5	7	Detoxification	-7.89	0	-1.74	0	-1.04	0.404556	17.6681	10.3863	2.29769	17.636
AAEL009121-RA	cytochrome P450 CYP6N9	5	Detoxification	-1.19	2.88086e-07	3.49	0	4.26	0	30.1678	107.956	26.1617	133.693
AAEL009125-RA	cytochrome P450 CYP6M10	7	Detoxification	-4.03	0	-1.49	0	-1.02	0.573164	24.7719	17.0125	6.3309	25.1809
AAEL009131-RA	cytochrome P450 CYP6Z8	5	Detoxification	-1.42	0	6.57	0	8.5	0	44.4087	298.969	32.2635	392.598
AAEL009162-RA	hypothetical protein	7	Unknown	-3.48	0	-3.07	0	-2.94	0	16.6149	5.54293	4.91715	5.87823
AAEL009184-RA	hypothetical protein	4	Unknown	-2.13	0.00350608	4.03	5.92028e-21	-2.49	0.000922854	1.25945	5.29343	0.597532	0.508898
AAEL009186-RA	hypothetical protein	4	Unknown	-1.41	6.55369e-06	7.39	0	-2.32	0	7.31391	55.4812	5.33328	3.26639
AAEL009236-RA	glycoside hydrolases	9	Other enzymes	-2.14	0	-3.16	0	-1.7	0	9.64967	3.12114	4.64877	5.88394
AAEL009251-RA	hypothetical protein	4	Unknown	-2.21	0	3.34	0	-1.09	0.222529	8.54815	29.3442	3.98032	8.12873
AAEL009484-RA	conserved hypothetical protein	5	Unknown	-1.2	1.19565e-07	6.82	0	1.21	2.16682e-09	35.2399	246.512	30.3139	44.3444
AAEL009484-RB	conserved hypothetical protein	5	Unknown	-1.2	1.25275e-07	6.82	0	1.21	2.0501e-09	35.2852	246.891	30.3588	44.4175
AAEL009577-RA	conserved hypothetical protein	5	Unknown	-1.6	0	5.28	0	1.2	2.13007e-10	43.5338	235.49	27.9718	54.4978
AAEL009580-RA	conserved hypothetical protein	5	Unknown	1.14	0.446067	5.46	0	1.52	0.0080653	2.34257	13.2544	2.76684	3.72044
AAEL009670-RA	C-Type Lysozyme (Lys-D).	9	Immunity	-2.4	0	-5.82	0	-2.39	0	281.172	49.4604	120.626	122.455
AAEL009700-RA	beta lactamase domain	9	Other enzymes	-1.25	6.12472e-06	-3.17	0	-1.6	0	18.9014	6.09427	15.5517	12.2516
AAEL009723-RA	fibrinogen and fibronectin	4	Structure	-1.36	0.0245806	3.23	3.26029e-38	-1.09	0.572407	4.08575	13.6074	3.09178	3.90569
AAEL009764-RB	xaa-pro aminopeptidase	2	Other enzymes	4.56	0	6.23	0	5.06	0	4.14572	26.5347	19.5202	21.8589
AAEL009773-RC	geminin, putative	2	Other enzymes	4.03	6.15285e-16	4.7	3.07322e-20	4.47	1.49663e-18	0.829513	4.09212	3.53123	3.94578
AAEL009783-RA	cuticle protein, putative	9	Cuticle	1.66	1.33321e-16	-3.16	0	-1.23	0.00970772	11.7903	3.80604	20.2152	9.99388
AAEL009800-RA	cuticle protein, putative	3	Cuticle	-4.85	0	1.59	4.95907e-06	-2.03	1.45703e-07	7.04466	11.4768	1.46774	3.58525
AAEL009861-RA	conserved hypothetical protein	9	Unknown	-1.6	0	-7.33	0	-1.07	0.0559087	37.9675	5.29493	24.3884	36.9429
AAEL009953-RA	Niemann-Pick Type C-2, putative	1	Structure	6.09	0	3.02	0	3.3	0	25.4343	78.7441	160.062	87.3747
AAEL009954-RA	Niemann-Pick Type C-2, putative	1	Structure	4.05	0	2.47	3.66094e-16	2.26	7.75575e-13	4.07766	10.366	17.1583	9.63292
AAEL009956-RA	conserved hypothetical protein	1	Unknown	4.62	0	2.68	2.26113e-32	1.93	9.63773e-13	9.03741	24.9537	43.2109	18.1674
AAEL010347-RA	hypothetical protein	5	Unknown	1.23	0.078804	6.82	0	-1.32	0.0472106	1.93958	13.6478	2.4666	1.53101
AAEL010382-RA	aldehyde oxidase	2	Detoxification	1.13	4.2889e-28	2.6	0	3.38	0	82.38	219.27	96.2873	290.042
AAEL010518-RA	hypothetical protein	5	Unknown	-1.77	0	3.88	0	1.42	5.61696e-25	9.05019	35.9979	5.26857	13.391
AAEL010552-RA	conserved hypothetical protein	5	Unknown	-1.87	0	5.94	0	-1.12	0.000424141	86.9001	529.76	47.8021	80.5772
AAEL010576-RA	modifier of mdg4	9	Other enzymes	-1.33	2.55734e-07	-3.44	0	-1.92	0	11.0562	3.28151	8.57944	5.97514
AAEL010576-RK	modifier of mdg4	9	Other enzymes	-1.32	2.29939e-07	-3.43	0	-1.92	0	9.74233	2.90584	7.60194	5.27834
AAEL010627-RA	conserved hypothetical protein	4	Unknown	-1.9	8.28782e-08	5.09	0	-4.87	0	3.33852	17.5018	1.802	0.698985
AAEL011037-RA	conserved hypothetical protein	4	Unknown	-3.64	5.97463e-12	7.41	0	-2.11	1.36689e-05	3.59433	27.514	0.995939	1.75714
AAEL011078-RA	C-Type lectin (CTL) - galactose binding.	5	Immunity	-1.1	0.00533374	3.76	0	1.17	1.08562e-06	77.7289	299.488	73.0071	94.3116
AAEL011112-RA	alcohol dehydrogenase	2	Detoxification	1.82	5.2343e-36	2.15	0	6.67	0	11.1257	24.5182	20.9143	77.2614
AAEL011169-RA	hexamerin 2 beta	1	Intra and extracellular trafficking/Chaperonin	21.67	0	1.91	2.22926e-06	1.36	0.0501517	0.854189	1.68143	19.3037	1.21337
AAEL011194-RA	hypothetical protein	7	Unknown	-4.43	0	-1.09	0.228583	-1.84	0	8.70629	8.20296	2.01414	4.91524
AAEL011404-RA	C-Type lectin (CTL).	3	Immunity	-3.12	0	1.09	0.0746173	1.38	1.46014e-12	43.717	49.0408	14.4288	62.5671
AAEL011440-RA	conserved hypothetical protein	4	Unknown	-2.77	0	3.33	0	-1.12	0.0244798	15.0483	51.3867	5.58417	13.9166
AAEL011445-RA	conserved hypothetical protein	7	Unknown	-3.64	0	-3.8	0	-2.55	0	4.85806	1.29974	1.36631	1.97665
AAEL011471-RD	60S ribosomal protein L17	3	Structure	-12.28	0	1.22	4.47353e-08	1.23	4.31886e-09	38.4649	47.9891	3.20773	49.3582
AAEL011488-RA	short-chain dehydrogenase	4	Other enzymes	-1.93	0.000133733	3.04	2.64788e-24	-3.13	5.00866e-09	1.64776	5.178	0.874376	0.535312
AAEL011500-RC	Cdc42 protein, putative	7	Kinases/Phosphatases	-4.72	0	-1.76	0	-3.82	0	6.9952	4.06794	1.52108	1.89769
AAEL011504-RA	pupal cuticle protein, putative	5	Cuticle	-1.36	0	4.33	0	1.93	0	121.301	538.249	91.7973	243.577
AAEL011689-RB	acyl carrier protein precursor, putative	9	Intra and extracellular trafficking/Chaperonin	-1.73	3.69893e-09	-3.59	0	-3.72	0	9.10814	2.57651	5.41023	2.52237
AAEL011722-RA	zinc carboxypeptidase	4	Other enzymes	-3.58	0	2.6	1.61224e-35	-8.42	0	4.37565	11.6937	1.24491	0.522365
AAEL011830-RF	Probable methylthioribulose-1-phosphate dehydratase (MTRu-1-P dehydratase)(EC 4.2.1.109)	9	Other enzymes	-2.2	0	-11.91	0	-1.68	0	14.6027	1.24327	6.84176	9.04911
AAEL011962-RC	conserved hypothetical protein	4	Unknown	-3.41	0	1.26	5.8473e-05	-3.35	0	9.97594	12.9383	3.00125	3.08686
AAEL012013-RA	hypothetical protein	4	Unknown	-5.01	0	4.32	0	-22.29	0	15.0078	66.5557	3.08038	0.687278
AAEL012082-RA	NF-180, putative	5	Structure	-1.51	0	7.01	0	-1.4	1.9437e-13	14.6572	105.351	9.98267	10.9222
AAEL012103-RA	hypothetical protein	7	Unknown	-3.92	0	-2.76	6.90955e-12	-2.18	3.03757e-08	4.0853	1.49759	1.0572	1.93377
AAEL012148-RA	conserved hypothetical protein	4	Unknown	-2.96	0	3.66	0	-9.19	0	41.5595	155.836	14.4553	4.68252
AAEL012164-RA	Spaetzle-likecytokine.	4	Immunity	-3.54	0	4.11	0	-24.41	0	15.2931	64.4781	4.44771	0.632645
AAEL012194-RA	cysteine-rich venom protein, putative	7	Structure	-5.03	0	-2.81	0	-1.24	0.00592523	9.67452	3.50924	1.96468	8.08094
AAEL012204-RA	cysteine-rich venom protein, putative	3	Structure	-3.15	0	1.72	1.22502e-08	1.1	0.410495	5.81308	10.263	1.87979	6.68073
AAEL012262-RB	conserved hypothetical protein	7	Unknown	-3	0	-2.44	0	-1.86	8.98611e-14	3.56331	1.49165	1.21928	1.98749
AAEL012262-RC	conserved hypothetical protein	7	Unknown	-3	0	-2.44	0	-1.86	8.98611e-14	3.78655	1.5851	1.29567	2.112
AAEL012344-RA	lipase 1 precursor	2	Other enzymes	3.05	0	2.64	0	3.31	0	68.9638	186.395	216.661	237.313
AAEL012434-RA	conserved hypothetical protein	5	Unknown	1.26	0.172402	12.66	0	1.52	0.00876282	0.713797	9.384	0.92894	1.13594
AAEL012526-RA	hypothetical protein	5	Unknown	1.23	0.0537924	7.56	0	1.61	1.21169e-06	7.24838	56.4153	9.18701	12.1621
AAEL012530-RA	conserved hypothetical protein	5	Unknown	-1.31	0.111219	6.32	0	-1.34	0.102433	2.47617	16.1807	1.94531	1.92239
AAEL012533-RA	hypothetical protein	4	Unknown	-2.76	1.11323e-10	6.02	0	-1.29	0.0793119	3.80543	23.6151	1.40485	3.07133
AAEL012573-RA	serine protease, putative	5	Other enzymes	-1.04	0.888547	5.74	2.35601e-28	1.89	0.00430206	1.22373	7.38127	1.21207	2.43465
AAEL012575-RA	serine protease, putative	5	Other enzymes	-1.18	0.567521	4.22	6.06484e-16	1.57	0.0668048	1.67135	7.40846	1.45125	2.76372
AAEL012648-RA	conserved hypothetical protein	4	Unknown	-1.82	9.11266e-13	5.87	0	-2.09	0	8.13152	49.0023	4.58784	4.04354
AAEL012736-RA	ribosomal protein L15	5	Structure	1.77	0	7.81	0	1.73	0	299.692	2398.33	546.746	538.108
AAEL012736-RB	ribosomal protein L15	9	Structure	1.77	0	-199.49	0	1.73	0	270.493	1.36261	493.988	486.388
AAEL012736-RC	ribosomal protein L15	9	Structure	1.75	0	-76.48	0	1.71	0	234.336	3.11771	423.564	417.697
AAEL012736-RD	ribosomal protein L15	9	Structure	1.77	0	-176.53	0	1.73	0	300.965	1.71728	549.597	541.181
AAEL012736-RE	ribosomal protein L15	9	Structure	1.74	0	-58.18	0	1.7	0	182.849	3.20398	328.537	324.256
AAEL012828-RA	conserved hypothetical protein	5	Unknown	1.39	0.00400829	24	0	4.22	0	5.57069	137.958	7.99319	24.5988
AAEL013030-RA	hypothetical protein	1	Unknown	3.07	0	1.39	0	-1.05	0.0239106	100.024	142.093	316.805	98.6863
AAEL013088-RA	conserved hypothetical protein	7	Unknown	-3.26	0	-1.54	0.000672603	-2.26	1.98811e-09	2.26103	1.5027	0.706824	1.03113
AAEL013252-RA	hypothetical protein	7	Unknown	-4.7	0	-1.33	3.44129e-06	-1.24	0.000424383	12.8624	9.88207	2.80903	10.7482
AAEL013281-RA	serine-type enodpeptidase,	5	Other enzymes	-1.31	0.420894	5.29	1.44256e-18	-1.27	0.5041	0.658652	3.69328	0.513772	0.534585
AAEL013323-RA	conserved hypothetical protein	4	Unknown	-2.15	2.67596e-10	4.55	0	-4.32	0	4.33225	20.2943	2.06994	1.02741
AAEL013324-RA	high affinity nuclear juvenile hormone binding protein, putative	4	Hormone and neurotransmitter signalling	-1.54	0.000137282	3	0	-1.7	8.3469e-06	4.07897	12.5976	2.72057	2.48953
AAEL013353-RA	profilin	7	Structure	-5.11	0	-4.33	0	-4.99	0	179.11	42.4132	36.1056	37.342
AAEL013353-RB	profilin	2	Structure	65.89	0	76.78	0	65.98	0	0.558781	44.9914	38.837	39.232
AAEL013377-RA	conserved hypothetical protein	4	Unknown	-1.83	0	7.16	0	-6.8	0	41.1861	302.715	23.2	6.24796
AAEL013380-RA	adult cuticle protein, putative	5	Cuticle	-1.66	1.22496e-05	8.39	0	-1.4	0.00381444	9.8522	85.0763	6.09508	7.2863
AAEL013614-RA	clathrin heavy chain	8	Intra and extracellular trafficking/Chaperonin	4.96	0	-1.38	1.9499e-07	-1.4	3.67141e-08	2.60496	1.93848	13.3371	1.92807
AAEL013614-RC	clathrin heavy chain	7	Intra and extracellular trafficking/Chaperonin	-4.21	0	-1.04	0.00747662	-1.12	0	53.3627	52.7511	13.0593	49.7758
AAEL013627-RA	conserved hypothetical protein	9	Unknown	-1.63	2.54035e-14	-2.12	0	-3.08	0	6.53717	3.1583	4.13701	2.20025
AAEL013630-RA	mitochondrial ornithine transporter	7	Intra and extracellular trafficking/Chaperonin	-6.27	0	-4.21	0	-7.63	0	4.61622	1.10476	0.738187	0.606306
AAEL013718-RA	conserved hypothetical protein	4	Unknown	-1.55	1.12635e-09	5.68	0	-5.16	0	12.4916	72.861	8.30766	2.49816
AAEL013748-RA	C-Type lectin (CTL).	4	Immunity	-1.26	0.0992057	4.06	0	-3.18	1.50348e-11	2.92378	12.2493	2.38357	0.939095
AAEL013754-RA	hypothetical protein	4	Unknown	-1.96	0.00023483	3.35	8.81939e-27	-3.4	6.52221e-09	2.77487	9.61741	1.44601	0.824971
AAEL013757-RA	hexamerin 2 beta	1	Intra and extracellular trafficking/Chaperonin	29.09	0	7.01	0	2.58	1.56916e-09	0.539843	3.94358	16.4889	1.46568
AAEL013759-RA	hexamerin 2 beta	1	Intra and extracellular trafficking/Chaperonin	35.93	0	5.29	0	2.19	4.0512e-10	0.965043	5.28356	36.1399	2.21407
AAEL013768-RA	glial maturation factor	7	Structure	-3.1	0	-1.82	4.13646e-09	-2.13	6.28753e-13	4.53066	2.54096	1.49519	2.19879
AAEL013792-RA	conserved hypothetical protein	5	Unknown	-1.77	0	7.08	0	-1.68	2.44669e-14	23.6377	171.91	13.769	14.6393
AAEL013793-RA	conserved hypothetical protein	5	Unknown	-1.64	0	5.51	0	-1.01	0.793505	63.2054	357.286	39.7575	64.9628
AAEL013837-RA	conserved hypothetical protein	1	Unknown	6.16	0	2.65	0	3.75	0	121.001	329.297	769.159	472.349
AAEL013853-RA	C-Type lectin (CTL) - galactose binding.	4	Immunity	-1.14	0.00934954	3.31	0	-1.05	0.410863	19.1442	64.9697	17.2897	19.018
AAEL013853-RB	C-Type lectin (CTL) - galactose binding.	4	Immunity	-1.14	0.0107593	3.3	0	-1.05	0.369692	19.2717	65.2962	17.4376	19.067
AAEL013865-RA	conserved hypothetical protein	7	Unknown	-5.05	0	-2.07	3.40178e-09	-1.83	5.06633e-07	10.0879	4.95686	2.02377	5.69989
AAEL013878-RA	conserved hypothetical protein	5	Unknown	-1.65	0.184066	6.94	9.67632e-24	1.84	0.0365345	1.34409	9.9738	0.817348	2.6278
AAEL013910-RA	conserved hypothetical protein	9	Unknown	-2.37	2.68806e-13	-3.4	0	-1.45	0.000849668	3.24407	0.966832	1.40544	2.32842
AAEL013910-RB	conserved hypothetical protein	9	Unknown	-2.38	4.68631e-13	-3.4	0	-1.44	0.00130527	3.23131	0.961742	1.3898	2.33634
AAEL013913-RA	stretch regulated skeletal muscle protein, putative	6	Structure	-2.1	2.14402e-09	-4.23	0	1.17	0.165793	11.8579	2.82322	5.80694	14.3887
AAEL014026-RA	1-acylglycerol-3-phosphate acyltransferase	7	Other enzymes	-3.17	0	-2.63	0	-2.43	0	19.2563	7.4925	6.25813	8.24069
AAEL014097-RA	hypothetical protein	7	Unknown	-3.88	0	-1.89	2.90685e-06	-1.47	0.00307842	3.54316	1.91546	0.925955	2.49225
AAEL014135-RA	conserved hypothetical protein	4	Unknown	-1.66	0	6.04	0	-2.13	0	4.88311	30.2809	3.02451	2.38542
AAEL014231-RA	conserved hypothetical protein	1	Unknown	3.11	8.15336e-17	-1.08	0.718371	1.07	0.758071	1.09893	1.04019	3.56237	1.2257
AAEL014339-RA	conserved hypothetical protein	6	Unknown	-5.45	0	-5.68	0	-1.38	0.000702935	9.20576	1.6328	1.71845	6.91797
AAEL014356-RA	C-Type lectin (CTL) - selectin like.	4	Immunity	-1.45	1.24487e-14	6.51	0	-2.53	0	7.68004	51.2937	5.4584	3.15077
AAEL014357-RA	conserved hypothetical protein	5	Unknown	-1.52	0.179445	9	0	-2.13	0.0278747	1.86345	17.7436	1.24221	0.874502
AAEL014369-RA	conserved hypothetical protein	5	Unknown	-1.02	0.649481	4.54	0	-1.19	3.13035e-07	37.182	173.193	37.7094	32.412
AAEL014432-RA	fibrinogen and fibronectin	4	Structure	-2	1.3285e-08	3.97	0	-3.23	0	3.31191	13.5246	1.69808	1.05558
AAEL014433-RA	conserved hypothetical protein	4	Unknown	-1.9	0	5.92	0	-6.13	0	116.02	704.062	62.8752	19.6944
AAEL014520-RA	follistatin	4	Structure	-1.33	6.54041e-05	6.17	0	-5.13	0	5.44805	34.5187	4.22691	1.09562
AAEL014543-RA	maltose phosphorylase	7	Other enzymes	-3.21	0	-1.29	6.61764e-05	-1.19	0.00909447	5.82494	4.61137	1.86589	5.11071
AAEL014544-RA	Prophenoloxidase	4	Other enzymes	-1.37	7.68332e-06	3.1	0	-1.22	0.00556019	5.54482	17.6466	4.17768	4.72445
AAEL014570-RA	oviductin	5	Other enzymes	-1.12	0.229358	3.29	0	1.18	0.0552147	5.26409	17.7712	4.86237	6.46792
AAEL014591-RA	filamin, putative	5	Structure	1.2	0.00253904	3.03	0	1.84	1.91168e-31	3.05493	9.50017	3.77267	5.83962
AAEL014599-RA	hypothetical protein	9	Unknown	-2.25	3.08001e-12	-6.71	0	-2.02	1.67069e-09	9.67054	1.43821	4.40312	4.95983
AAEL014623-RA	hypothetical protein	5	Unknown	1.44	0.0294391	11.81	0	2.05	3.14107e-06	2.94842	36.2181	4.4155	6.33138
AAEL014624-RA	conserved hypothetical protein	4	Unknown	-1.74	0.0120708	5.08	1.70973e-39	-1.49	0.0774946	0.87891	4.64025	0.515272	0.609775
AAEL014629-RA	hypothetical protein	9	Unknown	-2.5	0	-3.05	0	-2.21	5.20921e-14	23.6049	7.86962	9.67203	11.0719
AAEL014655-RA	hypothetical protein	4	Unknown	-1.06	0.474365	3.56	0	-2.52	0	3.46042	12.6672	3.35613	1.42075
AAEL014663-RA	AMP dependent coa ligase	7	Other enzymes	-3.03	0	-1.49	0	-1.89	0	20.4056	14.0115	6.93633	11.2182
AAEL014727-RA	conserved hypothetical protein	5	Unknown	1.15	0.221111	19.15	0	1.76	3.6182e-09	4.59535	90.6888	5.43691	8.42092
AAEL014767-RA	hypothetical protein	4	Unknown	-1.75	1.64589e-07	3.58	0	-1.87	1.64446e-08	5.23225	19.2754	3.07711	2.89922
AAEL014893-RA	cytochrome P450 CYP6BB2	2	Detoxification	2.21	0	5.35	0	5.51	0	14.3272	78.6183	32.6326	82.1771
AAEL014936-RA	sarcosine dehydrogenase	5	Other enzymes	1.54	1.27686e-09	4.42	0	1.48	9.62087e-08	2.77141	12.5809	4.39354	4.26638
AAEL014956-RA	internalin A, putative	7	Structure	-3.14	0	-1.62	4.60944e-09	-1.55	9.14368e-08	4.39009	2.76561	1.4368	2.93893
AAEL014974-RA	conserved hypothetical protein	5	Unknown	-1.32	0.543977	8.41	3.09416e-21	1.11	0.822752	0.928809	8.5542	0.713406	1.08213
AAEL014977-RA	conserved hypothetical protein	5	Unknown	-1.05	0.851044	12.58	0	1.48	0.0672116	2.12262	27.9545	2.08802	3.28954
AAEL014982-RA	adult cuticle protein, putative	5	Cuticle	-3.27	8.01928e-07	9.62	0	1.94	2.54736e-05	3.28029	32.7947	0.999786	6.67267
AAEL014986-RA	conserved hypothetical protein	5	Unknown	-1.93	0.0429917	7.48	1.66586e-36	2.51	2.47852e-05	1.56511	12.3788	0.813106	4.18337
AAEL014988-RA	conserved hypothetical protein	5	Unknown	-1.97	0.000560619	3.8	3.94487e-30	2.04	4.15011e-07	5.66321	22.2462	2.93284	12.0887
AAEL014994-RA	conserved hypothetical protein	5	Unknown	-4.08	0	4.76	0	1.6	1.90605e-40	30.7317	149.922	7.75699	51.0179
AAEL015018-RA	toll	7	Immunity	-3.21	0	-2.37	9.89163e-16	-1.78	1.465e-08	2.4603	1.05886	0.783773	1.43743
AAEL015020-RA	glycoside hydrolases	7	Other enzymes	-2.44	0	-1.96	0	-3.16	0	13.9632	7.30039	5.89906	4.59347
AAEL015109-RA	Clip-domain serine protease, family D.	5	Immunity	-1.06	0.592686	6.89	0	-1.55	5.95587e-05	4.92485	34.8945	4.79524	3.29509
AAEL015119-RA	cuticle protein, putative	5	Cuticle	1.11	0.272807	3.16	0	1.28	0.00800908	4.27561	13.8807	4.91526	5.71327
AAEL015216-RA	serine/threonine-protein kinase vrk	7	Kinases/Phosphatases	-4.33	0	-3.11	0	-1.32	0.000978122	3.80325	1.24781	0.898632	2.99303
AAEL015254-RA	conserved hypothetical protein	4	Unknown	-2.3	5.99167e-11	5.08	0	-5.23	0	5.06996	26.5342	2.26311	0.986126
AAEL015353-RA	ninjurin a	7	Structure	-4.72	0	-2.05	4.24637e-08	-4.24	0	4.5825	2.27836	0.982246	1.10323
AAEL015354-RA	oxidase/peroxidase	4	Detoxification	-1.65	0	4.1	0	-1.02	0.480196	23.7399	99.8062	14.8528	24.1653
AAEL015503-RA	conserved hypothetical protein	5	Unknown	-1.66	5.08771e-05	4.17	0	1.59	3.54084e-06	9.00504	38.7064	5.58642	14.9299
AAEL015559-RA	zinc carboxypeptidase	4	Other enzymes	-1.75	1.01605e-09	2.68	0	-3.79	0	6.59324	18.1705	3.86781	1.79502
AAEL015672-RA	conserved hypothetical protein	9	Unknown	-3.66	0	-4.83	0	-2.4	2.14776e-12	4.98464	1.03877	1.3875	2.14904
AAEL016361-RA	no description	4	Unknown	-1.76	0	4.64	0	-3.79	0	47.8933	228.137	28.1014	13.1327
AAEL016367-RA	no description	7	Unknown	-4.39	0	-2.78	3.81228e-11	-2.69	1.08434e-10	7.33786	2.67401	1.68838	2.80464
AAEL016660-RA	no description	5	Unknown	1.13	0.209328	8.98	0	2.79	0	12.0284	111.091	13.9686	35.0223
AAEL016742-RA	no description	9	Unknown	-1.87	0.000626993	-12.24	0	-2.45	6.10498e-06	7.63152	0.554259	4.18009	3.18419
AAEL016976-RA	no description	7	Unknown	-3.9	0	-3.62	0	-2.04	0	21.8349	6.16701	5.75639	11.1057
AAEL016994-RA	no description	7	Unknown	-3.63	0	-3.61	0	-4.4	0	6.14119	1.72603	1.73246	1.43549
AAEL017015-RA	no description	4	Unknown	-1.46	0	4.89	0	-1.55	0	97.7333	489.95	69.2526	65.695
AAEL017025-RA	no description	5	Unknown	-1.84	0	7.3	0	-1.99	0	108.893	815.2	61.1527	57.0423
AAEL017154-RA	no description	7	Unknown	-4.52	0	-1.47	3.24961e-08	-1.08	0.300949	27.9499	19.445	6.34183	26.9858
AAEL017199-RA	no description	7	Unknown	-5.89	0	-3.69	0	-3.1	0	5.93074	1.63009	1.02287	1.97586
AAEL017209-RA	no description	2	Unknown	1.14	0.261093	3.54	0	2.94	5.74404e-36	1.26794	4.61866	1.49496	3.89706
AAEL017222-RA	no description	7	Unknown	-3.3	0	-2.34	3.82325e-11	-1.69	1.24873e-05	4.68547	2.04061	1.44782	2.86749
AAEL017231-RA	no description	7	Unknown	-7.05	0	-7.43	0	-4.36	0	50.8321	6.95562	7.38739	12.0682
AAEL017279-RA	no description	7	Unknown	-3.35	0	-1.83	4.8373e-15	-1.06	0.447824	58.5988	32.746	17.9662	57.4635
AAEL017284-RA	no description	7	Unknown	-3.09	0	-2.44	0	-2.05	0	22.7368	9.54079	7.57482	11.5276
AAEL017297-RA	cytochrome P450 CYP6M9	7	Detoxification	-4.75	0	-1.85	0	-1.07	0.226894	13.1817	7.28376	2.84873	12.8248
AAEL017340-RA	no description	7	Unknown	-3.62	0	-3.14	0	-1.8	0	37.9125	12.3857	10.7966	21.8768
AAEL017352-RA	no description	7	Unknown	-3.47	0	-2.25	0	-2.17	0	15.7873	7.19372	4.68533	7.57678
AAEL017367-RA	no description	5	Unknown	-1.36	0.156686	4.7	2.05829e-33	1	0.990728	1.19777	5.8546	0.902773	1.25021
AAEL017380-RA	no description	4	Unknown	-1.16	0.00102547	1.11	0.0185236	-3.05	0	25.2607	28.672	22.5216	8.58682
AAEL017413-RA	no description	9	Unknown	-4.47	0	-6.03	0	-3.87	0	6372.82	1083.23	1470.87	1713.36
AAEL017425-RA	no description	9	Unknown	-2.95	0	-3.34	0	-2.37	0	91.6187	28.0705	31.9395	40.1151
AAEL017453-RA	no description	5	Unknown	1.54	7.42106e-09	3.3	0	1.82	1.64111e-16	2.47621	8.3928	3.93982	4.68721
AAEL017464-RA	no description	4	Unknown	-1.46	0	4.37	0	-1.11	5.47656e-12	164.583	737.874	116.457	154.283
AAEL017490-RA	no description	5	Unknown	-1.88	0.000126132	7.21	0	1.21	0.206577	1.76907	13.1789	0.960873	2.22541
AAEL017508-RB	no description	5	Unknown	2.06	2.41898e-12	3.32	4.91599e-39	1.54	0.000238991	2.00789	6.86391	4.2852	3.21486
AAEL017646-RA	no description	9	Unknown	-2.02	3.51277e-08	-5.18	0	-6.99	0	24.7527	4.7771	12.5663	3.56419
