# Supplementary material for: Comparative analysis of response to selection with three insecticides in the dengue mosquito Aedes aegypti using mRNA sequencing
Source: BMC Genomics. 2014 Mar 5;15:174. doi: 10.1186/1471-2164-15-174 (PMC4029067; doi:10.1186/1471-2164-15-174)
Supplement: Additional file 8: Table S5 — Differential SNPs linked to insecticide selection. For each SNP, allele frequency variations in each strain compared to the susceptible strain are indicated together with the affected transcript, the cDNA position, the amino-acid position and the amino acid change as compared to the reference genome. Clusters and biological functions as described in Figure 4 are indicated. [file 1471-2164-15-174-S8.XLSX]

## Sheet: Feuil3
SNP allele description						Frequency variation versus Bora-Bora				Predicted genic effect (vectorbase annotation)									Cluster (Figure 4)	Biological function (Figure 4)
Supercontig	Position	Reference allele	Variant Allele	coverage (reads)		Perm-R	Imida-R	Propo-R		Strand	Transcript	Description	Consequence	Exon Number	Position in cDNA	Position in Protein	AA Change
1.1	532675	C	T	210		-50.2957	-12.4253	-6.7957		-	AAEL000081-RA	peroxisome assembly factor-2 (peroxisomal-type ATPase 1)	Synonymous	5	1884	628	R>R		6	Other enzymes
1.1	566501	G	A	119		53.5714	37.0879	21.9112		-	AAEL000049-RA	three prime repair exonuclease 1, putative	Synonymous	2	607	95	L>L		2	Other enzymes
1.1	631811	C	G	121		28.7059	50.9128	1.06952		-	AAEL003922-RA	conserved hypothetical protein	Non synonymous	4	1504	485	E>Q		1	Unknown
1.1	662514	C	T	115		-2.78638	54.4534	-14.5511		-	AAEL003911-RA	conserved hypothetical protein	Synonymous	1	21	7	E>E		1	Unknown
1.1	688405	C	A	346		16.3467	52.5858	21.22		+	AAEL003903-RA	acid phosphatase-1	Non synonymous	3	981	281	T>K		1	Kinases/Phosphatases
1.1	709165	T	C	317		25.5682	45.0535	53.1596		-	AAEL003906-RA	endonuclease iii	Intronic
1.1	709165	T	C	317		25.5682	45.0535	53.1596		+	AAEL003921-RA	ubiquitin, putative	Synonymous	2	169	23	I>I		2	Intra and extracellular trafficking/Chaperonin
1.1	846781	G	A	111		40.9524	50.8772	11.1111					Intergenic
1.1	2999450	G	A	4371		-3.76008	-30.9714	-50.4675		-	AAEL000085-RA	pupal cuticle protein, putative	Synonymous	3	390	130	A>A		5	Cuticle
1.1	4284119	C	T	124		53.2959	51.5217	15.781		+	AAEL000090-RA	secretory carrier-associated membrane protein (scamp)	3' UTR	5	2581
1.1	4284184	T	A	73		67.1096	19.8569	1.39535		+	AAEL000090-RA	secretory carrier-associated membrane protein (scamp)	3' UTR	5	2646
1.1	5118955	G	A	118		-3.97436	51.3287	4.35898		-	AAEL000044-RA	ornithine decarboxylase	3' UTR	2	1376
1.1004	120115	A	G	160		21.8992	53.7356	11.6667					Intergenic
1.1004	120117	A	T	166		-16.7617	-57.5797	-31.3392					Intergenic
1.101	506746	G	T	161		52.6876	38.6525	46.4956		+	AAEL003928-RA	pdgf/vegf receptor	Synonymous	2	516	172	A>A		2	Immunity
1.101	651112	C	T	251		54.5681	15.0168	22.8768					Intergenic
1.101	1876777	C	A	118		0	-54.8387	0		+	AAEL017464-RA		3' UTR	2	984
1.1015	127747	G	A	252		-52.5641	-22.1043	-9.23077					Intergenic
1.1019	132557	T	C	156		-50	5.26316	5.17241		-	AAEL014146-RA	conserved hypothetical protein	Synonymous	2	747	182	K>K		6	Unknown
1.102	853174	A	T	149		7.35294	-38.6364	-50					Intergenic
1.1025	249291	T	C	91		-6.06061	66.6667	-6.06061		-	AAEL014168-RA	conserved hypothetical protein	3' UTR	6	2691
1.1028	108584	A	G	72		61.3953	-8.60465	14.7287					Intergenic
1.1028	109043	G	T	143		51.7308	-1.71053	10.2778					Intergenic
1.1028	109045	A	G	146		51.7308	-3.86364	10.2778					Intergenic
1.1036	109287	C	T	230		50.3925	-4.30839	13.092		-	AAEL014207-RA	sugar transporter	Synonymous	4	684	228	T>T		2	Intra and extracellular trafficking/Chaperonin
1.1038	104871	G	T	104		-51.7544	-23.3333	-20.8333		-	AAEL014214-RA	conserved hypothetical protein	Intronic
1.104	1081265	A	T	55		81.8182	52.5499	-18.1818					Intergenic
1.1047	48789	C	T	83		-14.4231	-55.4945	-46.1538		+	AAEL014244-RA	glucosyl/glucuronosyl transferases	Synonymous	3	675	225	P>P		8	Detoxification
1.1047	49356	G	A	116		-49.3734	-58.5034	-6.87831		+	AAEL014244-RA	glucosyl/glucuronosyl transferases	Synonymous	3	1242	414	R>R		6	Detoxification
1.105	119760	G	A	93		21.2121	54.902	-9.52381		-	AAEL014256-RA	ATP-dependent RNA helicase	Synonymous	1	1128	376	D>D		1	Other enzymes
1.105	119769	G	C	100		-0.129869	50.8271	10.4762		-	AAEL014256-RA	ATP-dependent RNA helicase	Synonymous	1	1119	373	R>R		1	Other enzymes
1.105	120642	G	A	209		-55.5643	-31.1374	-21.5278		-	AAEL014256-RA	ATP-dependent RNA helicase	Synonymous	1	246	82	H>H		7	Other enzymes
1.105	1802815	A	G	89		24.026	50	41.0714		+	AAEL004002-RA	glucose dehydrogenase	Synonymous	3	531	77	E>E		2	Other enzymes
1.106	385745	C	T	139		52.4887	21.8574	-0.607288		-	AAEL004075-RA	RNA binding motif protein	Non synonymous	2	570	169	E>K		2	Structure
1.106	635402	T	A	81		55.0505	5.84416	-8.44156		+	AAEL004045-RA	conserved hypothetical protein	3' UTR	8	5245
1.106	635402	T	A	81		55.0505	5.84416	-8.44156		-	AAEL004055-RA	conserved hypothetical protein	3' UTR	3	1638
1.106	2429707	C	T	1231		-14.9357	-5.75674	57.9344		+	AAEL004059-RB	cystathionine beta-lyase	Synonymous	4	790	209	A>A		3	Other enzymes
1.1061	122603	G	A	139		-51.0427	-54.2816	-55.4073		-	AAEL014296-RA	major sperm protein	Synonymous	4	600	200	F>F		8	Structure
1.107	419441	G	A	120		45.8333	51.9608	-5.20834					Intergenic
1.107	2041024	T	C	193		20.557	55.1724	5.17241		-	AAEL004117-RA	ATP-dependent RNA helicase	Synonymous	3	1842	614	A>A		1	Other enzymes
1.107	2305292	G	A	218		14.6759	55.4167	36.8981		-	AAEL004092-RA	deoxyribonuclease I, putative	Synonymous	2	629	204	Y>Y		3	Other enzymes
1.107	2316464	A	G	94		13.7931	55.1724	41.8391		+	AAEL004103-RA	deoxyribonuclease I, putative	Synonymous	2	537	179	G>G		3	Other enzymes
1.107	2419593	G	A	196		-45.2433	-62.2818	-6.41975		-	AAEL004090-RA	conserved hypothetical protein	Synonymous	2	981	327	D>D		6	Unknown
1.109	1181223	C	T	102		-65.2778	1.38889	-5.77778		-	AAEL004188-RA	conserved hypothetical protein	Intronic
1.109	1181315	C	T	103		-54.5455	6.99301	1.97628		-	AAEL004188-RA	conserved hypothetical protein	Intronic
1.109	1182746	A	T	125		61.9048	-0.2574	10.3896		-	AAEL004188-RA	conserved hypothetical protein	Synonymous	1	225	75	L>L		2	Unknown
1.109	1183381	A	T	139		-53.6585	3.00813	12.2989					Intergenic
1.109	1915065	T	C	927		0.274727	-52.1843	-46.5253		+	AAEL004149-RA	hypothetical protein	Intronic
1.109	1915072	C	A	561		-0.142975	-77.3007	-71.6225		+	AAEL004149-RA	hypothetical protein	Intronic
1.109	1915072	C	T	561		5.69853	-2.19042	-3.125		+	AAEL004149-RA	hypothetical protein	Intronic
1.109	1915074	T	C	844		-0.470734	-72.4522	-63.2943		+	AAEL004149-RA	hypothetical protein	Intronic
1.109	1916086	G	C	2498		-1.02041	-42.4138	-51.5625		+	AAEL004149-RA	hypothetical protein	3' UTR	2	1675
1.109	1916176	C	T	3174		0.854217	-71.6003	-68.5284		+	AAEL004149-RA	hypothetical protein	3' UTR	2	1765
1.109	1916193	C	T	1532		7.45679	-74.0477	-73.6095		+	AAEL004149-RA	hypothetical protein	3' UTR	2	1782
1.109	1916292	C	T	1943		-7.39539	-74.8622	-88.083		+	AAEL004149-RA	hypothetical protein	3' UTR	2	1881
1.109	1916752	A	G	2081		-5.19481	-63.0849	-74.427		+	AAEL004149-RA	hypothetical protein	3' UTR	2	2341
1.109	1916757	T	A	2148		-4.54546	-62.2034	-75.7143		+	AAEL004149-RA	hypothetical protein	3' UTR	2	2346
1.109	1919105	G	A	3265		-0.661888	-60.1482	-51.97		+	AAEL004149-RA	hypothetical protein	3' UTR	2	4694
1.109	2112356	A	C	155		-75.7143	-43.8961	-61.7143		-	AAEL017081-RA		3' UTR	3	488
1.109	2112356	A	C	155		-75.7143	-43.8961	-61.7143		-	AAEL017081-RB		3' UTR	3	496
1.109	2112381	A	T	260		-50.0679	-26.5569	-44.4826		-	AAEL017081-RA		3' UTR	3	463
1.109	2112381	A	T	260		-50.0679	-26.5569	-44.4826		-	AAEL017081-RB		3' UTR	3	471
1.109	2319192	C	G	424		-9.8189	-18.854	-65.802		-	AAEL004167-RA	zinc finger protein	Synonymous	6	1285	402	V>V		5	Transcription factor
1.109	2319375	C	T	162		-0.427353	-6.69975	-60.389		-	AAEL004167-RA	zinc finger protein	Synonymous	6	1102	341	L>L		5	Transcription factor
1.109	2319414	G	A	177		1.71165	-8.5034	-70.0186		-	AAEL004167-RA	zinc finger protein	Synonymous	6	1063	328	N>N		5	Transcription factor
1.109	2319606	T	C	264		-6.90559	-8.21183	-53.5173		-	AAEL004167-RA	zinc finger protein	Synonymous	5	961	294	Q>Q		5	Transcription factor
1.1092	250339	G	T	157		60.0134	39.7284	-10.4032		-	AAEL014371-RA	glucosyl/glucuronosyl transferases	Synonymous	2	789	263	I>I		2	Detoxification
1.1095	87297	G	T	159		51.721	28.5985	-11.0119					Intergenic
1.1097	37967	A	G	530		62.27	-9.22171	-3.98569		-	AAEL014392-RA	hypothetical protein	Non synonymous	2	809	270	L>P		4	Unknown
1.1097	242540	G	A	197		-33.3333	-67.5791	-29.1667		+	AAEL017490-RA		Synonymous	2	1050	350	E>E		8	Unknown
1.11	611715	T	C	116		51.8256	-6.95187	1.99241		-	AAEL004215-RA	hypothetical protein	Synonymous	2	444	148	V>V		4	Unknown
1.11	612157	C	T	78		-35.7143	-50	-27.7778		-	AAEL000567-RA	Facilitated trehalose transporter Tret1	3' UTR	7	2923
1.11	1966943	A	G	80		-50.3118	-1.08108	-21.0811					Intergenic
1.11	3905782	C	T	88		-1.14942	30.7346	51.2315		+	AAEL000590-RA	Defense repressor 1 DNR1	Synonymous	2	672	224	N>N		3	Immunity
1.11	4503570	G	A	109		-7.27273	-36.25	-60		+	AAEL000575-RA	apyrase, putative	Synonymous	1	1029	343	A>A		5	Other enzymes
1.11	4503573	T	C	116		-6.09319	-54.4592	-63.0376		+	AAEL000575-RA	apyrase, putative	Synonymous	1	1032	344	Y>Y		8	Other enzymes
1.1117	67432	G	A	95		-27.193	-60.5263	-8.67446		+	AAEL014436-RA	conserved hypothetical protein	Synonymous	2	258	86	L>L		9	Unknown
1.113	275082	T	A	7068		38.0117	1.44747	68.7021		-	AAEL004280-RA	Osiris, putative	3' UTR	3	1770
1.113	281797	A	G	12745		-16.3598	2.19464	-59.1464		-	AAEL004280-RA	Osiris, putative	Synonymous	2	213	71	T>T		5	Structure
1.113	1041286	T	C	155		-53.2468	-26.9841	-11.9691					Intergenic
1.113	1643242	A	G	182		-54.8795	-19.1024	-13.2749		-	AAEL004288-RA	protein phsophatase-2a	5' UTR	1	91
1.113	1934288	A	C	162		54.6564	26.085	24.8945					Intergenic
1.113	1934296	C	T	190		50.6312	22.9328	23.1853					Intergenic
1.114	497230	A	T	218		60.6422	2.46038	27.7851					Intergenic
1.114	497366	G	A	254		50.4579	5.21978	5.76923					Intergenic
1.114	994838	T	C	101		72.4528	33.3619	19.7256					Intergenic
1.114	994980	A	G	743		64.2228	32.0979	16.3617					Intergenic
1.114	994980	A	T	743		-64.2228	-32.7691	-16.3616					Intergenic
1.114	997053	C	T	3818		27.8761	51.0231	23.904		-	AAEL004313-RA	fk506-binding protein	Synonymous	3	339	113	G>G		1	Hormone and neurotransmitter signalling
1.114	1663074	C	T	151		-50.5247	-9.14543	-4.772		+	AAEL004319-RA	epidermal growth factor receptor	Synonymous	4	1389	463	P>P		6	Kinases/Phosphatases
1.114	1978858	T	C	205		53.1915	5.88235	0		-	AAEL004308-RA	proteasome subunit alpha type	Synonymous	4	785	216	E>E		2	Other enzymes
1.114	1978858	T	C	205		53.1915	5.88235	0		-	AAEL004308-RB	proteasome subunit alpha type	Synonymous	4	692	216	E>E		2	Other enzymes
1.1146	103921	T	C	215		51.0972	-2.78788	-12.1212		+	AAEL014520-RA	follistatin	Synonymous	4	675	225	C>C		4	Structure
1.115	2104949	T	C	191		-15.2979	49.6977	56.713					Intergenic
1.1152	156912	A	G	195		38.6064	23.0508	58.6606					Intergenic
1.1152	157046	G	A	194		45.1613	10.9508	51.5716					Intergenic
1.1152	206709	A	T	92		-3.57143	7.53968	67.8572		-	AAEL014528-RA	nuclear protein skip	3' UTR	2	1872
1.1156	90797	G	A	127		50.3367	-27.6353	-23.1481		+	AAEL014543-RA	maltose phosphorylase	5' UTR	1	11
1.1156	90817	C	T	198		0	-24.3243	-50		+	AAEL014543-RA	maltose phosphorylase	5' UTR	1	31
1.1159	126991	C	T	275		10.3448	-65.2649	-62.0236		+	AAEL014548-RA	Thioredoxin Peroxidase. TPX3	Synonymous	2	357	119	F>F		8	Detoxification
1.1159	127015	C	A	460		9.0909	-52.0202	-54.1166		+	AAEL014548-RA	Thioredoxin Peroxidase. TPX3	Synonymous	2	381	127	T>T		8	Detoxification
1.116	1689283	T	G	96		58.3612	35.2843	14.1304		-	AAEL004378-RA	eukaryotic translation initiation factor 1A (eIF-1A)	3' UTR	2	986
1.116	1689299	A	C	114		58.2237	36.1403	12.5506		-	AAEL004378-RA	eukaryotic translation initiation factor 1A (eIF-1A)	3' UTR	2	970
1.117	15812	A	G	97		-27.619	-50.8075	-18.0952		-	AAEL004393-RA	afadin (af-6 protein)	Synonymous	12	2727	909	F>F		8	Structure
1.1171	120284	C	T	61		-67.3913	-27.3913	32.6087					Intergenic
1.1174	71859	A	G	78		51.6667	29.2982	21.1111					Intergenic
1.1174	108689	C	T	659		-57.9555	-7.66921	-40.8036		+	AAEL014582-RA	step ii splicing factor slu7	Synonymous	3	1572	524	A>A		7	Other enzymes
1.118	1294753	T	A	62		0	100	0					Intergenic
1.118	2162884	G	A	71		-21.4286	4.54546	-50					Intergenic
1.1188	71307	A	G	274		58.9336	20.1522	1.73951		-	AAEL017366-RA		Synonymous	1	658	220	L>L		2	Unknown
1.1188	73069	A	C	103		51.581	11.8841	-19.7826					Intergenic
1.1188	111320	T	G	105		63.3333	-4.375	-20		-	AAEL014604-RA	cytochrome P450	Non synonymous	2	526	176	T>P		4	Detoxification
1.12	154433	A	G	128		52.4721	-5.82751	-8.3089		-	AAEL014640-RA	Peptidoglycan Recognition Protein (Long) PGRPLC	Synonymous	3	885	295	V>V		4	Other enzymes
1.12	1890669	G	A	111		50.2104	29.13	-15.1882		-	AAEL004469-RA	adaptin, alpha/gamma/epsilon	Synonymous	3	1944	648	T>T		2	Intra and extracellular trafficking/Chaperonin
1.121	2066517	A	C	342		-60.9375	0	-67.9012		+	AAEL004501-RA	s-adenosylmethionine synthetase	3' UTR	8	2384
1.121	2066527	T	A	515		-66.875	0	-69.5652		+	AAEL004501-RA	s-adenosylmethionine synthetase	3' UTR	8	2394
1.1212	117943	T	C	305		56.1866	12.8626	43.6782					Intergenic
1.1212	118150	C	G	196		67.6901	-11.6202	9.93151		+	AAEL014663-RA	AMP dependent coa ligase	Non synonymous	1	46	16	L>V		2	Other enzymes
1.1215	22703	A	G	98		6.32754	15.6682	62.0968					Intergenic
1.122	147895	G	T	175		-6.88889	51.1111	5.11111		-	AAEL004538-RA	n-acetylgalactosaminyltransferase	Synonymous	2	381	127	R>R		1	Other enzymes
1.122	188529	G	A	180		27.6682	21.2698	61.7625		+	AAEL004530-RA	zinc finger protein	Non synonymous	2	565	189	D>N		2	Transcription factor
1.122	1775422	A	G	142		38.0174	60.5042	25.2228		-	AAEL004529-RA	glyoxylate/hydroxypyruvate reductase	Non synonymous	2	953	304	S>P		1	Other enzymes
1.122	1784784	T	A	147		18.9423	59.9145	12.6923		-	AAEL004532-RA	glyoxylate/hydroxypyruvate reductase	Synonymous	2	968	262	I>I		1	Other enzymes
1.122	1815939	C	A	118		18.5185	69.6296	37.3219		+	AAEL004521-RA	conserved hypothetical protein	5' UTR	1	231
1.122	1815948	C	G	129		12.2519	61.7735	30.9654		+	AAEL004521-RA	conserved hypothetical protein	5' UTR	1	240
1.124	182305	G	A	124		100	94.9367	86.2069					Intergenic
1.124	182725	G	A	67		28.5714	73.0769	0		-	AAEL014727-RA	conserved hypothetical protein	Synonymous	2	477	159	L>L		1	Unknown
1.124	188098	C	T	784		-54	-50.5463	-54		-	AAEL014727-RA	conserved hypothetical protein	Synonymous	1	252	84	E>E		8	Unknown
1.124	981316	A	C	107		16.6792	-11.3208	51.1792					Intergenic
1.124	1451988	C	A	64		14.7619	-43.5714	-55.2381		+	AAEL004589-RA	small calcium-binding mitochondrial carrier, putative	3' UTR	6	1823
1.124	1853997	T	C	170		22.6437	33.1565	52.6437		+	AAEL004595-RA	conserved hypothetical protein	Synonymous	3	966	322	T>T		2	Unknown
1.124	1869664	T	C	88		-50	-60.6061	16.6667		+	AAEL004596-RA	conserved hypothetical protein	Synonymous	4	1323	441	A>A		6	Unknown
1.124	1869667	C	T	87		-45.8333	-59.0909	16.6667		+	AAEL004596-RA	conserved hypothetical protein	Synonymous	4	1326	442	A>A		6	Unknown
1.124	2277513	G	A	322		-85.7814	-36.6253	-34.8527		-	AAEL004588-RA	conserved hypothetical protein	5' UTR	1	71
1.1244	45487	C	A	87		39.4958	51.2605	34.9206					Intergenic
1.1244	105060	C	T	95		36.8298	33.0681	51.6026					Intergenic
1.1247	80937	C	T	120		-30	-50.5882	-20.4762		-	AAEL014746-RA	o-linked n-acetylglucosamine transferase, ogt	3' UTR	3	2947
1.125	1331171	C	G	100		19.0588	-8.49673	-52.9412		-	AAEL004634-RA	condensin	Synonymous	3	2097	699	V>V		5	Other enzymes
1.125	1331231	G	A	253		-5.43237	-9.93837	-59.0909		-	AAEL004634-RA	condensin	Synonymous	3	2037	679	N>N		5	Other enzymes
1.125	1369655	T	C	503		-6.82227	-12.8546	-50.3546		+	AAEL004607-RA	Adenylyltransferase and sulfurtransferase MOCS3 (Molybdenum cofactor synthesis protein 3)	Synonymous	2	733	206	N>N		5	Other enzymes
1.125	1930351	T	C	125		-41.5591	-86.8421	-86.8421		-	AAEL004613-RA	phenylalanyl-tRNA synthetase beta chain	Synonymous	3	1697	511	E>E		8	Other enzymes
1.125	1930360	G	A	193		33.5563	63.0435	63.0435		-	AAEL004613-RA	phenylalanyl-tRNA synthetase beta chain	Synonymous	3	1688	508	A>A		2	Other enzymes
1.125	1930519	C	A	310		-17.7713	-2.36301	63.9286		-	AAEL004613-RA	phenylalanyl-tRNA synthetase beta chain	Synonymous	3	1529	455	T>T		3	Other enzymes
1.125	1930549	C	T	273		-17.1032	-15.508	52.7273		-	AAEL004613-RA	phenylalanyl-tRNA synthetase beta chain	Synonymous	3	1499	445	K>K		3	Other enzymes
1.125	1930555	G	A	322		-21.3531	-16.9158	55.4651		-	AAEL004613-RA	phenylalanyl-tRNA synthetase beta chain	Synonymous	3	1493	443	N>N		3	Other enzymes
1.125	1930657	A	G	172		-24.4692	-26.9669	58.1395		-	AAEL004613-RA	phenylalanyl-tRNA synthetase beta chain	Synonymous	3	1391	409	A>A		3	Other enzymes
1.125	1930949	G	A	175		-0.44709	21.7454	50.0984		-	AAEL004613-RA	phenylalanyl-tRNA synthetase beta chain	Non synonymous	3	1099	312	S>F		3	Other enzymes
1.125	1956988	C	T	192		8.18619	6.12245	85.7143		-	AAEL004613-RA	phenylalanyl-tRNA synthetase beta chain	Synonymous	2	233	23	E>E		3	Other enzymes
1.125	2426724	G	A	8228		10.7669	17.2492	61.0331		-	AAEL004631-RA	actin	Synonymous	1	894	298	I>I		3	Structure
1.125	2427003	G	A	1796		3.67776	50.2773	15.2424		-	AAEL004631-RA	actin	Synonymous	1	615	205	A>A		1	Structure
1.125	2451917	G	C	1971		-1.75846	13.6898	51.0362		-	AAEL004616-RA	actin	Synonymous	2	702	234	S>S		3	Structure
1.125	2451941	T	C	1665		9.37475	12.3858	54.8447		-	AAEL004616-RA	actin	Synonymous	2	678	226	Q>Q		3	Structure
1.125	2452371	A	G	3861		1.01668	13.6456	57.4605		-	AAEL004616-RA	actin	Synonymous	1	306	102	H>H		3	Structure
1.125	2452374	C	T	3721		-3.21542	-13.9472	-59.3565		-	AAEL004616-RA	actin	Synonymous	1	303	101	E>E		5	Structure
1.125	2452394	G	A	1875		3.68456	7.84105	69.2405		-	AAEL004616-RA	actin	Synonymous	1	283	95	L>L		3	Structure
1.126	115957	G	A	99		61.9048	14.9068	21.4286		-	AAEL014762-RA	zinc transporter	3' UTR	4	1538
1.126	235685	A	T	96		-40.7609	-36.1556	-69.5652		-	AAEL004654-RA	sodium/nucleoside cotransporter	3' UTR	5	1770
1.126	2283039	T	A	98		61.8182	49.2308	55					Intergenic
1.126	2283391	A	G	294		30	52.2712	19.5294		+	AAEL004680-RA	nuclear lamin L1 alpha, putative	Synonymous	1	195	65	T>T		1	Structure
1.1261	70987	C	T	189		62.7907	25	5.55556					Intergenic
1.1261	71344	T	A	218		50.3175	18.4524	-8.87446					Intergenic
1.1265	103677	T	G	93		15.9722	36.0577	29.0441					Intergenic
1.1265	103677	T	A	93		-37.1528	-51.6827	-53.4926					Intergenic
1.1265	129452	A	G	99		-11.5789	-62	-46.6667		+	AAEL014767-RA	hypothetical protein	Synonymous	3	876	292	A>A		8	Unknown
1.1266	133606	T	G	167		-56.0624	-34.6101	-25.2511		-	AAEL014771-RA	conserved hypothetical protein	Synonymous	2	39	13	A>A		7	Unknown
1.127	933848	G	A	93		53.5714	20.6767	-15.873					Intergenic
1.127	2151571	G	A	586		-36.3636	-36.0851	-59.867		+	AAEL004703-RA	conserved hypothetical protein	Non synonymous	4	831	277	M>I		8	Unknown
1.127	2151628	G	T	611		-21.425	-28.4039	-61.3596		+	AAEL004703-RA	conserved hypothetical protein	Non synonymous	4	888	296	E>D		8	Unknown
1.1279	133865	T	C	161		59.7297	35.2853	6.3964		+	AAEL014815-RA	vacuolar protein sorting-associated protein (vps13)	Synonymous	7	4235	1411	T>T		2	Intra and extracellular trafficking/Chaperonin
1.128	1439474	T	C	162		16.476	59.253	9.02256					Intergenic
1.128	1439776	A	G	120		35.2989	58.7838	-0.831599					Intergenic
1.128	1454614	C	A	157		-31.1329	-27.228	-50.2119					Intergenic
1.1286	17275	G	A	121		50	28.5714	0		-	AAEL014837-RA	prophenoloxidase PPO9	Synonymous	4	1284	428	L>L		2	Other enzymes
1.129	189746	T	G	112		-0.86956	-60.8696	9.40071		-	AAEL004748-RA	pupal cuticle protein, putative	Synonymous	2	348	116	A>A		9	Cuticle
1.129	235075	T	A	309		50	-50	-27.2727		+	AAEL004747-RA	pupal cuticle protein, putative	Synonymous	2	225	75	A>A		4	Cuticle
1.129	249762	A	G	142		22.2222	-77.7778	-28.8889		-	AAEL004782-RA	pupal cuticle protein, putative	Synonymous	2	63	21	Y>Y		8	Cuticle
1.129	267619	C	A	118		3.57143	-71.4286	-52.9101		+	AAEL004770-RA	conserved hypothetical protein	Non synonymous	1	130	44	H>N		8	Unknown
1.129	328523	G	C	85		10	40	50.8475		+	AAEL004751-RA	pupal cuticle protein, putative	Non synonymous	2	554	178	V>L		3	Cuticle
1.129	328523	G	C	85		10	40	50.8475		-	AAEL004761-RA	serine/threonine-protein kinase MAK	Intronic
1.129	434628	A	G	223		19.4938	56.5368	23.5788		-	AAEL004755-RA	3-2-trans-enoyl-CoA isomerase, putative	5' UTR	1	35
1.129	966715	A	G	105		-51.7081	-44.6429	-12.1429		-	AAEL004763-RA	conserved hypothetical protein	Synonymous	5	1082	351	V>V		8	Unknown
1.129	994325	A	G	145		-31.4394	-52.476	-22.1445		-	AAEL004763-RA	conserved hypothetical protein	Synonymous	1	87	20	L>L		8	Unknown
1.129	1030762	T	C	132		57.6389	25.4167	21.5278		+	AAEL004743-RB	multidrug resistance protein 2 (ATP-binding cassette protein c)	3' UTR	12	4249
1.129	1757862	C	T	124		-52.1739	-33.255	-28.6445					Intergenic
1.129	1757897	C	T	158		-57.5758	-12.2506	-25.3686					Intergenic
1.129	2199984	T	C	122		-50.7576	-17.1554	-46.0474		+	AAEL004778-RA	acyl-coa dehydrogenase	Non synonymous	3	1300	419	I>T		7	Other enzymes
1.1294	7785	G	T	141		4.81481	24.8485	52.5		-	AAEL014851-RA	mediator complex subunit rgr-1	Intronic
1.13	1065146	A	T	172		22.569	52.9296	36.4858		+	AAEL000642-RA	alpha-amylase	Non synonymous	3	1424	468	T>S		1	Other enzymes
1.13	1065548	A	G	92		38.0952	51.0417	5.55555		+	AAEL000642-RA	alpha-amylase	Synonymous	4	1759	579	E>E		1	Other enzymes
1.13	3986434	G	A	108		-25	-40.3061	-50.7576		+	AAEL000665-RA	adult cuticle protein, putative	3' UTR	2	508
1.131	576559	G	A	84		-8.33334	-30.303	-54.1667		-	AAEL004804-RA	hexaprenyldihydroxybenzoate methyltransferase	Non synonymous	2	235	39	H>Y		5	Other enzymes
1.131	1848941	T	C	121		62.2222	7.07071	22.2222					Intergenic
1.132	1248115	G	T	126		48.366	52.7778	1.91571					Intergenic
1.132	1248379	A	G	362		36.1765	57.7901	23.8329					Intergenic
1.132	1608821	G	A	163		28.5628	52.5794	-0.206856		+	AAEL004832-RA	conserved hypothetical protein	Synonymous	1	243	81	P>P		1	Unknown
1.132	1618378	G	A	135		13.2616	54.7146	-2.61137		+	AAEL004832-RA	conserved hypothetical protein	Synonymous	2	930	310	K>K		1	Unknown
1.132	1618393	A	T	173		-21.4158	-52.4544	4.6526		+	AAEL004832-RA	conserved hypothetical protein	Synonymous	2	945	315	R>R		9	Unknown
1.132	1618468	G	A	172		-46.0909	-52.9091	-6.44444		+	AAEL004832-RA	conserved hypothetical protein	Synonymous	2	1020	340	E>E		6	Unknown
1.132	1620787	C	A	91		-55	-68	-5					Intergenic
1.132	1715673	A	G	265		10.989	-56.658	-5.33752		-	AAEL004845-RA	conserved hypothetical protein	Non synonymous	3	776	259	S>P		8	Unknown
1.1327	47989	T	C	238		39.1026	29.8781	51.2376		-	AAEL014893-RA	cytochrome P450 CYP6BB2	Non synonymous	1	25	9	T>A		2	Detoxification
1.1327	85820	G	A	78		-28.3333	-53.3333	-53.3333		-	AAEL017061-RA		Synonymous	2	1987	663	L>L		8	Unknown
1.133	2248956	G	A	147		54.4325	23.34	40.3907					Intergenic
1.133	2248994	C	T	106		56.746	31.015	45.1299					Intergenic
1.133	2249509	C	T	124		54.7619	7.5188	13.354					Intergenic
1.133	2249972	G	A	122		52.668	14.697	13.3636					Intergenic
1.1334	86376	A	G	93		0	-100	0		+	AAEL014909-RA	conserved hypothetical protein	5' UTR	1	368
1.1335	46913	T	G	1188		8.49256	-55.3196	-28.284		+	AAEL014916-RA	lipase 1 precursor	Non synonymous	2	431	144	I>S		8	Other enzymes
1.1335	47530	T	C	2182		14.3626	-54.3512	-22.4097		+	AAEL014916-RA	lipase 1 precursor	Synonymous	3	987	329	N>N		8	Other enzymes
1.134	1843202	C	T	199		-24.9845	-57.9932	-52.2573		-	AAEL004897-RA	brain chitinase and chia	Synonymous	6	2490	830	L>L		8	Other enzymes
1.1348	20388	G	A	280		60.6197	30.4513	7.72114		-	AAEL014936-RA	sarcosine dehydrogenase	Synonymous	2	156	52	G>G		2	Other enzymes
1.1348	68896	T	C	1249		63.4646	17.8719	-2.96114		-	AAEL014935-RA	cytochrome b5, putative	Synonymous	2	159	51	G>G		4	Detoxification
1.1348	81190	A	C	206		50	36.0465	18.5714					Intergenic
1.135	2113821	C	T	156		-57.0175	-22.4638	-13.8889		-	AAEL004936-RA	conserved hypothetical protein	Synonymous	5	1020	340	E>E		7	Unknown
1.135	2113833	A	C	117		54.1507	33.7566	27.4929		-	AAEL004936-RA	conserved hypothetical protein	Synonymous	5	1008	336	S>S		2	Unknown
1.135	2159692	A	T	207		51.9648	19.4444	24.5726					Intergenic
1.1351	3200	G	A	141		-11.1429	-28.5455	-56.6087		-	AAEL014947-RA	cdp-diacylglycerol--serine o-phosphatidyltransferase	Synonymous	3	1476	492	G>G		5	Other enzymes
1.1351	8124	A	G	169		-20.7342	-15.4487	-57.3617		-	AAEL014947-RA	cdp-diacylglycerol--serine o-phosphatidyltransferase	Synonymous	1	36	12	D>D		5	Other enzymes
1.136	15694	T	A	561		25.9552	51.1635	-13.3979		-	AAEL014960-RA	conserved hypothetical protein	Synonymous	1	384	128	V>V		1	Unknown
1.136	299567	A	G	131		-47.9021	1.63636	-50.2525		-	AAEL004968-RA	ABC transporter	Synonymous	11	3255	1085	D>D		7	Detoxification
1.136	950840	G	C	108		-20.6926	52.3232	9.32806		+	AAEL004957-RA	conserved hypothetical protein	3' UTR	5	876
1.1362	108996	T	C	140		-10.2941	-52.1429	-49.359		+	AAEL014962-RA	conserved hypothetical protein	Intronic
1.137	756278	G	A	241		13.6991	51.9132	17.8539		-	AAEL004986-RA	smg-7 (suppressor with morphological effect on genitalia protein 7)	Synonymous	4	1155	385	Y>Y		1	Structure
1.137	757352	A	T	279		51.4801	11.4205	2.91859		-	AAEL004986-RA	smg-7 (suppressor with morphological effect on genitalia protein 7)	Synonymous	1	168	56	R>R		2	Structure
1.137	772934	T	C	135		29.0698	52.4031	26.4382		+	AAEL004983-RB	Inhibitor of growth proteining, ing4	Synonymous	2	202	35	A>A		1	Intra and extracellular trafficking/Chaperonin
1.137	787913	T	G	213		50.2241	46.0041	13.9496		+	AAEL004983-RB	Inhibitor of growth proteining, ing4	3' UTR	4	1025
1.137	1235916	T	C	98		-1.20879	-50.7563	-9.28571		-	AAEL004989-RA	RNA-binding protein	Synonymous	4	483	161	Q>Q		9	Structure
1.137	1269266	T	A	110		12.5	36.1111	50					Intergenic
1.137	1318291	A	T	133		64.7343	49.2064	52.7778		-	AAEL004972-RA	hypothetical protein	Intronic
1.137	1419296	A	T	89		19.8142	-51.7544	-24.6711					Intergenic
1.137	1508356	T	C	84		53.4535	0.675674	-8.93971		+	AAEL004969-RA	conserved hypothetical protein	Synonymous	24	11406	3802	L>L		4	Unknown
1.137	1508356	T	C	84		53.4535	0.675674	-8.93971		-	AAEL004974-RB	beta-1,3-glucuronyltransferase s, p	Intronic
1.137	1614226	T	C	258		-54.2553	-27.2712	-14.5728		+	AAEL004980-RA	conserved hypothetical protein	Non synonymous	3	706	111	V>A		7	Unknown
1.137	1614230	T	C	257		-51.5909	-33.2972	-31.0606		+	AAEL004980-RA	conserved hypothetical protein	Synonymous	3	710	112	N>N		7	Unknown
1.137	1616077	C	T	132		-26.1538	-66.6667	-38.5366		+	AAEL004980-RA	conserved hypothetical protein	Synonymous	6	1982	536	R>R		8	Unknown
1.137	1616104	C	T	98		-48.5126	-54.9474	-59.5925		+	AAEL004980-RA	conserved hypothetical protein	Synonymous	6	2009	545	D>D		8	Unknown
1.137	1630666	G	A	130		-11.9658	-73.0769	-33.8612		+	AAEL004980-RA	conserved hypothetical protein	3' UTR	7	2421
1.137	1647414	T	C	120		-16.0985	-54.0793	-29.6761		-	AAEL004990-RA	conserved hypothetical protein	Synonymous	3	249	57	Q>Q		8	Unknown
1.1376	96411	A	G	335		31.0971	71.157	23.8105		+	AAEL014978-RA	adult cuticle protein, putative	Synonymous	2	464	107	G>G		1	Cuticle
1.1384	45286	T	C	160		1.85186	68.5185	65.6614		+	AAEL014994-RA	conserved hypothetical protein	Synonymous	1	408	136	H>H		3	Unknown
1.1384	45292	T	C	134		-9.41177	70.5882	70.5882		+	AAEL014994-RA	conserved hypothetical protein	Synonymous	1	414	138	I>I		3	Unknown
1.1384	45310	T	C	85		23.166	94.5946	94.5946		+	AAEL014994-RA	conserved hypothetical protein	Synonymous	1	432	144	D>D		3	Unknown
1.1384	45337	G	T	353		-29.2089	-58.6207	-58.6207		+	AAEL014994-RA	conserved hypothetical protein	Non synonymous	1	459	153	L>F		8	Unknown
1.139	587373	G	A	147		-6.75676	-14.5161	-50					Intergenic
1.139	766209	A	G	145		-27.9789	-39.5918	-59.5918		-	AAEL005017-RA	conserved hypothetical protein	3' UTR	2	2524
1.139	766784	G	A	162		1.75438	-41.5789	-58.9983		-	AAEL005017-RA	conserved hypothetical protein	3' UTR	2	1949
1.139	766790	C	T	152		-7.35294	-44.8529	-50.6863		-	AAEL005017-RA	conserved hypothetical protein	3' UTR	2	1943
1.139	836040	T	C	114		-13.1818	-36.7532	-50.1818		+	AAEL005013-RA	conserved hypothetical protein	3' UTR	1	1907
1.1393	15737	C	T	182		32.107	5.5336	50.2609		-	AAEL015007-RA	proteasome subunit alpha type	Synonymous	3	858	271	V>V		2	Other enzymes
1.1396	82138	T	C	158		-22.5564	20.696	52.2857		-	AAEL015010-RA	acetyl-coa synthetase	Synonymous	6	1395	465	V>V		3	Other enzymes
1.14	193621	A	G	129		-34.2105	-49.6651	-68.0815		-	AAEL005082-RA	serrate protein	Non synonymous	18	3926	1309	V>A		8	Structure
1.14	627210	A	G	117		20.1087	-62.5	-22.5		-	AAEL005049-RA	heterogeneous nuclear ribonucleoprotein	Synonymous	1	221	47	F>F		8	Intra and extracellular trafficking/Chaperonin
1.14	936288	G	A	96		-13.6054	81.6326	66.248		+	AAEL005048-RB	conserved hypothetical protein	5' UTR	2	309
1.14	936393	A	T	81		-13.0952	78.5714	71.9048		+	AAEL005048-RB	conserved hypothetical protein	5' UTR	2	414
1.14	936488	G	A	185		21.0956	75.641	56.891		+	AAEL005048-RB	conserved hypothetical protein	Synonymous	2	509	27	P>P		3	Unknown
1.14	936494	G	A	173		15.4711	74.2857	60		+	AAEL005048-RB	conserved hypothetical protein	Synonymous	2	515	29	E>E		3	Unknown
1.14	941040	T	G	242		16.4964	68.1818	41.1548		+	AAEL005048-RB	conserved hypothetical protein	Synonymous	3	557	43	L>L		3	Unknown
1.14	941043	A	C	243		17.4407	69.6629	44.6629		+	AAEL005048-RB	conserved hypothetical protein	Synonymous	3	560	44	L>L		3	Unknown
1.14	941097	G	C	181		2.23263	80.3279	-9.67213		+	AAEL005048-RB	conserved hypothetical protein	Synonymous	3	614	62	A>A		1	Unknown
1.14	941121	A	G	314		10.6504	68.5507	55.4839		+	AAEL005048-RB	conserved hypothetical protein	Synonymous	3	638	70	L>L		3	Unknown
1.14	941496	A	C	76		40.3361	61.7647	61.7647		+	AAEL005048-RB	conserved hypothetical protein	3' UTR	3	1013
1.14	941511	A	G	78		42.6374	65.7143	65.7143		+	AAEL005048-RB	conserved hypothetical protein	3' UTR	3	1028
1.14	1159501	T	A	137		-25.7937	-50.7937	-47.09					Intergenic
1.14	1196630	G	T	112		29.7454	70.3704	70.3704		+	AAEL005060-RA	Clip-Domain Serine Protease family B. CLIPB44	Synonymous	6	1350	450	S>S		2	Immunity
1.14	1205551	G	T	329		-30.5447	-59.3583	-38.525		-	AAEL005064-RA	Clip-Domain Serine Protease family B. CLIPB5	Synonymous	4	1056	352	G>G		8	Immunity
1.14	1205623	A	G	360		4.4579	62.3603	34.4482		-	AAEL005064-RA	Clip-Domain Serine Protease family B. CLIPB5	Synonymous	4	984	328	N>N		3	Immunity
1.14	1205626	T	G	388		7.65151	65.8333	40.4365		-	AAEL005064-RA	Clip-Domain Serine Protease family B. CLIPB5	Synonymous	4	981	327	A>A		3	Immunity
1.14	1221050	A	G	340		25.2815	82.7815	51.6703		-	AAEL005064-RA	Clip-Domain Serine Protease family B. CLIPB5	Synonymous	2	361	121	L>L		3	Immunity
1.14	1221054	G	A	329		18.3632	83.7838	54.8949		-	AAEL005064-RA	Clip-Domain Serine Protease family B. CLIPB5	Synonymous	2	357	119	P>P		3	Immunity
1.14	1221725	C	T	124		8.34106	-30.1205	69.8795					Intergenic
1.14	1254672	T	C	394		-30.5556	-52.7778	-50.6944					Intergenic
1.14	1254766	C	T	945		21.4526	57.8462	50.0316					Intergenic
1.14	1287062	C	T	985		20.6026	74.6951	63.8843		+	AAEL005069-RA	ras-related protein Rab-1A, putative	Synonymous	5	588	196	S>S		3	Other enzymes
1.14	1287383	G	A	101		13.2353	88.2353	43.7908					Intergenic
1.14	1287494	G	A	1240		22.5956	52.6736	47.778					Intergenic
1.14	1287611	A	G	433		21.9982	57.2254	54.5588					Intergenic
1.14	1287737	A	G	135		4.99228	-51.7241	14.9425					Intergenic
1.14	1287763	A	G	129		19.4504	95.3125	-4.6875					Intergenic
1.14	1288666	C	A	118		-7.83217	57.3262	14.0909					Intergenic
1.14	1357867	A	G	96		-40.4762	-50	-50		+	AAEL005066-RA	lysosomal trafficking regulator	Synonymous	2	2094	698	K>K		8	Intra and extracellular trafficking/Chaperonin
1.14	1358359	A	G	71		21.4286	54.7619	54.7619		+	AAEL005066-RA	lysosomal trafficking regulator	Intronic
1.14	1358912	C	T	154		-12.381	-52.381	-52.381		+	AAEL005066-RA	lysosomal trafficking regulator	Synonymous	3	3018	1006	N>N		8	Intra and extracellular trafficking/Chaperonin
1.14	1359032	C	T	111		22.2222	70.8333	70.6522		+	AAEL005066-RA	lysosomal trafficking regulator	Synonymous	3	3138	1046	N>N		3	Intra and extracellular trafficking/Chaperonin
1.14	1359128	T	C	95		27.0833	56.25	46.25		+	AAEL005066-RA	lysosomal trafficking regulator	Synonymous	3	3234	1078	F>F		2	Intra and extracellular trafficking/Chaperonin
1.14	1389663	G	A	1923		9.21933	50.1712	47.0667		+	AAEL005062-RA	AMP dependent coa ligase	Synonymous	3	357	119	L>L		3	Other enzymes
1.14	1393083	T	C	580		25.7795	67.7311	66.0428		+	AAEL005062-RA	AMP dependent coa ligase	Synonymous	4	663	221	N>N		2	Other enzymes
1.14	1393108	T	C	998		19.4495	66.0375	62.918		+	AAEL005062-RA	AMP dependent coa ligase	Synonymous	4	688	230	L>L		3	Other enzymes
1.14	1393206	C	G	2281		10.0535	75.3501	63.7357		+	AAEL005062-RA	AMP dependent coa ligase	Synonymous	4	786	262	S>S		3	Other enzymes
1.14	1393233	A	C	1855		14.4652	-12.7835	-1.0188		+	AAEL005062-RA	AMP dependent coa ligase	Synonymous	4	813	271	G>G
1.14	1393233	A	G	1855		4.44363	79.7809	66.0577		+	AAEL005062-RA	AMP dependent coa ligase	Synonymous	4	813	271	G>G		3	Other enzymes
1.14	1393236	T	C	1901		18.3913	66.0897	63.7359		+	AAEL005062-RA	AMP dependent coa ligase	Synonymous	4	816	272	V>V		3	Other enzymes
1.14	1400168	C	G	1182		17.5534	51.7014	49.4658		+	AAEL005062-RA	AMP dependent coa ligase	Synonymous	5	963	321	V>V		3	Other enzymes
1.14	1400519	G	A	5037		18.1868	50.6511	43.771		+	AAEL005062-RA	AMP dependent coa ligase	Synonymous	5	1314	438	V>V		3	Other enzymes
1.14	1400591	T	C	2986		16.7193	65.6511	56.5625		+	AAEL005062-RA	AMP dependent coa ligase	Synonymous	5	1386	462	I>I		3	Other enzymes
1.14	1400609	T	C	2181		18.7476	69.0342	55.2714		+	AAEL005062-RA	AMP dependent coa ligase	Synonymous	5	1404	468	G>G		3	Other enzymes
1.14	1400639	T	C	831		-4.08756	59.1603	9.60278		+	AAEL005062-RA	AMP dependent coa ligase	Synonymous	5	1434	478	D>D		1	Other enzymes
1.14	1400699	T	C	1699		4.2263	54.3568	31.4494		+	AAEL005062-RA	AMP dependent coa ligase	Synonymous	5	1494	498	F>F		3	Other enzymes
1.14	1400921	G	A	2945		22.4211	66.4394	56.6892		+	AAEL005062-RA	AMP dependent coa ligase	Synonymous	5	1716	572	S>S		3	Other enzymes
1.14	1400978	G	A	875		7.18692	88.7469	59.4565		-	AAEL005054-RA	pap-inositol-1,4-phosphatase	3' UTR	2	1404
1.14	1400978	G	A	875		7.18692	88.7469	59.4565		+	AAEL005062-RA	AMP dependent coa ligase	Synonymous	5	1773	591	L>L		3	Other enzymes
1.14	1400981	C	T	825		8.11006	85.6579	57.7807		-	AAEL005054-RA	pap-inositol-1,4-phosphatase	3' UTR	2	1401
1.14	1400981	C	T	825		8.11006	85.6579	57.7807		+	AAEL005062-RA	AMP dependent coa ligase	Synonymous	5	1776	592	S>S		3	Other enzymes
1.14	1401029	A	G	542		-18.3215	51.282	-38.718		-	AAEL005054-RA	pap-inositol-1,4-phosphatase	3' UTR	2	1353
1.14	1401029	A	G	542		-18.3215	51.282	-38.718		+	AAEL005062-RA	AMP dependent coa ligase	Synonymous	5	1824	608	K>K		1	Other enzymes
1.14	1401144	G	A	177		-28.1609	55.1724	9.01857		-	AAEL005054-RA	pap-inositol-1,4-phosphatase	3' UTR	2	1238
1.14	1401744	G	A	137		7.34127	69.8413	42.5685		-	AAEL005054-RA	pap-inositol-1,4-phosphatase	Synonymous	2	638	123	D>D		3	Kinases/Phosphatases
1.14	1401765	T	C	115		6.38418	74.7175	54.4794		-	AAEL005054-RA	pap-inositol-1,4-phosphatase	Synonymous	2	617	116	S>S		3	Kinases/Phosphatases
1.14	1401820	C	T	162		1.68043	82.8125	46.4489		-	AAEL005054-RA	pap-inositol-1,4-phosphatase	Non synonymous	2	562	98	S>N		1	Kinases/Phosphatases
1.14	1401828	T	C	215		3.36562	72.8571	51.9269		-	AAEL005054-RA	pap-inositol-1,4-phosphatase	Synonymous	2	554	95	E>E		3	Kinases/Phosphatases
1.14	1402142	C	G	334		31.4286	59.0566	54.3662		-	AAEL005054-RA	pap-inositol-1,4-phosphatase	Synonymous	1	323	18	V>V		2	Kinases/Phosphatases
1.14	1402175	C	G	255		13.0137	50	46.2963		-	AAEL005054-RA	pap-inositol-1,4-phosphatase	Synonymous	1	290	7	A>A		3	Kinases/Phosphatases
1.14	1409301	C	T	507		-3.88316	53.3333	21.6502		+	AAEL005056-RA	electron transfer flavoprotein beta-subunit	Synonymous	2	186	62	V>V		1	Intra and extracellular trafficking/Chaperonin
1.14	1409379	G	A	1101		14.7431	69.7025	49.1525		+	AAEL005056-RA	electron transfer flavoprotein beta-subunit	Synonymous	2	264	88	E>E		3	Intra and extracellular trafficking/Chaperonin
1.14	1409556	T	C	332		0.995396	67.9245	36.3456		+	AAEL005056-RA	electron transfer flavoprotein beta-subunit	Synonymous	2	441	147	F>F		1	Intra and extracellular trafficking/Chaperonin
1.14	1409559	C	T	238		-1.89317	76.4598	30.4598		+	AAEL005056-RA	electron transfer flavoprotein beta-subunit	Synonymous	2	444	148	A>A		1	Intra and extracellular trafficking/Chaperonin
1.14	1409562	A	C	248		-11.1432	51.0417	-3.95834		+	AAEL005056-RA	electron transfer flavoprotein beta-subunit	Synonymous	2	447	149	S>S		1	Intra and extracellular trafficking/Chaperonin
1.14	1649495	T	C	150		13.6533	56.8966	48.8966					Intergenic
1.14	1675567	C	A	106		13.6513	60.5263	54.644					Intergenic
1.14	1675577	A	T	143		3.99093	55.102	46.7687					Intergenic
1.14	1675650	T	C	188		19.8654	80.8824	62.3638					Intergenic
1.14	1675670	T	A	194		9.99003	81.1765	73.1765					Intergenic
1.14	1675676	C	G	201		13.9112	78.8235	68.4787					Intergenic
1.14	1675813	A	G	386		23.913	50	48.0583					Intergenic
1.14	1823785	C	T	722		12.2926	55.8867	37.4709		+	AAEL005055-RA	conserved hypothetical protein	Non synonymous	3	308	103	A>V		3	Unknown
1.14	1890589	G	A	875		5.36317	53.0058	45.115		+	AAEL005077-RA	segmentation protein cap'n'collar	Non synonymous	5	559	187	A>T		3	Structure
1.14	1891087	A	T	699		14.9802	50.4444	43.5702		+	AAEL005077-RA	segmentation protein cap'n'collar	Non synonymous	5	1057	353	T>S		3	Structure
1.14	1891089	A	T	718		14.6459	51.1628	43.5605		+	AAEL005077-RA	segmentation protein cap'n'collar	Synonymous	5	1059	353	T>T		3	Structure
1.14	1901186	A	G	216		1.28649	65.1163	36.5449		+	AAEL005077-RA	segmentation protein cap'n'collar	Intronic
1.14	1901315	T	A	295		-18.6374	60.4167	32.9167		+	AAEL005077-RA	segmentation protein cap'n'collar	Intronic
1.14	1901608	A	T	1095		5.86272	89.096	47.2137					Intergenic
1.14	1922944	C	T	97		7.48663	52.9412	30.2139		-	AAEL005070-RA	conserved hypothetical protein	Synonymous	2	703	198	K>K		3	Unknown
1.14	1936721	G	C	140		9.89957	80.4878	64.5787		+	AAEL005067-RA	conserved hypothetical protein	Non synonymous	2	343	90	A>P		3	Unknown
1.14	1936826	A	C	129		32.3153	77.1428	70		+	AAEL005067-RA	conserved hypothetical protein	Non synonymous	2	448	125	N>H		2	Unknown
1.14	1936840	T	C	113		46.356	87.0968	78.4011		+	AAEL005067-RA	conserved hypothetical protein	Synonymous	2	462	129	D>D		2	Unknown
1.14	1968909	A	C	138		-4.17021	57.1631	40.7529		+	AAEL005058-RA	conserved hypothetical protein	Synonymous	2	630	178	V>V		3	Unknown
1.14	1969197	A	T	142		8.30999	73.0159	63.0159		+	AAEL005058-RA	conserved hypothetical protein	Synonymous	2	918	274	P>P		3	Unknown
1.14	1969284	T	C	226		19.3887	66.1972	49.8037		+	AAEL005058-RA	conserved hypothetical protein	Synonymous	2	1005	303	T>T		3	Unknown
1.14	1977487	C	T	160		24.4913	65.1163	61.1163		+	AAEL005058-RA	conserved hypothetical protein	Synonymous	3	1044	316	C>C		2	Unknown
1.14	1978438	C	T	129		15	60	36		+	AAEL005058-RA	conserved hypothetical protein	Synonymous	4	1371	425	D>D		3	Unknown
1.14	1998593	C	G	79		41.0256	64.1026	56.9597		-	AAEL005068-RA	S-phase kinase-associated protein 2 (skp2), putative	Synonymous	2	500	121	R>R		2	Kinases/Phosphatases
1.14	1998593	C	G	79		41.0256	64.1026	56.9597		-	AAEL005068-RB	S-phase kinase-associated protein 2 (skp2), putative	Synonymous	1	419	44	R>R		2	Kinases/Phosphatases
1.14	1998854	G	C	266		40.8046	61.828	59.1195		-	AAEL005068-RA	S-phase kinase-associated protein 2 (skp2), putative	Synonymous	2	239	34	V>V		2	Kinases/Phosphatases
1.14	1998854	G	C	266		40.8046	61.828	59.1195		-	AAEL005068-RB	S-phase kinase-associated protein 2 (skp2), putative	5' UTR	1	158
1.14	2025554	C	T	106		-5.80808	63.6364	63.6364		+	AAEL005075-RA	ecsit (evolutionarily conserved signaling intermediate in toll pathways)	Synonymous	1	297	99	L>L		3	Structure
1.14	2025705	C	T	204		0.73016	58.7302	52.6077		+	AAEL005075-RA	ecsit (evolutionarily conserved signaling intermediate in toll pathways)	Synonymous	1	448	150	L>L		3	Structure
1.14	2124648	A	G	241		5.67765	-53.8462	-42.5254		-	AAEL005071-RA	GTP binding protein	3' UTR	2	1997
1.14	2124682	A	T	112		2.42588	-54.717	-44.717		-	AAEL005071-RA	GTP binding protein	3' UTR	2	1963
1.14	2124947	A	G	403		1.42857	-54.4444	-52.7991		-	AAEL005071-RA	GTP binding protein	Synonymous	2	1698	566	R>R		8	Other enzymes
1.14	2134073	C	G	246		-47.4074	-57.4074	-52.6455		-	AAEL005071-RA	GTP binding protein	Synonymous	1	1260	420	V>V		8	Other enzymes
1.14	2134103	T	A	162		-56.0185	-65.0702	-61.2458		-	AAEL005071-RA	GTP binding protein	Synonymous	1	1230	410	L>L		8	Other enzymes
1.14	2134736	A	G	326		-29.0875	-59.596	-53.6436		-	AAEL005071-RA	GTP binding protein	Synonymous	1	597	199	H>H		8	Other enzymes
1.14	2135280	T	C	330		-14.2956	-67.5214	-66.0062		-	AAEL005071-RA	GTP binding protein	Non synonymous	1	53	18	Q>R		8	Other enzymes
1.14	2231446	G	A	3230		-28.0822	-65.2928	-58.493		-	AAEL005052-RA	tubulin beta chain	Synonymous	6	1664	447	H>H		8	Structure
1.14	2233533	T	G	1436		-23.4769	-69.5957	-62.6819		-	AAEL005052-RA	tubulin beta chain	Intronic
1.1402	36666	T	A	206		32.3521	15.4424	60.1299		+	AAEL015020-RA	glycoside hydrolases	Synonymous	3	722	227	V>V		2	Other enzymes
1.1406	18871	C	T	501		-45.4615	-23.2472	-54.3111		-	AAEL017154-RA		Exonic	2
1.1406	26472	T	G	383		62.8788	15.9888	48.9511		-	AAEL017154-RA		Exonic	1
1.1411	33076	G	A	242		65.4213	34.2889	48.5294		-	AAEL015036-RB	protease S51 alpha-aspartyl dipeptidase	Synonymous	3	304	65	T>T		2	Other enzymes
1.1411	33076	G	A	242		65.4213	34.2889	48.5294		-	AAEL015036-RC	protease S51 alpha-aspartyl dipeptidase	Synonymous	3	382	65	T>T		2	Other enzymes
1.1411	33100	G	A	191		-56.8889	-32.6154	-47.7297		-	AAEL015036-RB	protease S51 alpha-aspartyl dipeptidase	Synonymous	3	280	57	D>D		7	Other enzymes
1.1411	33100	G	A	191		-56.8889	-32.6154	-47.7297		-	AAEL015036-RC	protease S51 alpha-aspartyl dipeptidase	Synonymous	3	358	57	D>D		7	Other enzymes
1.1411	50907	C	T	84		55.2273	-7.5	-17.5					Intergenic
1.142	1896652	A	G	320		-22.2222	-75	-63					Intergenic
1.142	1896809	T	A	349		-61.1111	-72.2222	-17.6768					Intergenic
1.142	1896836	T	A	300		-54.1126	-57.1429	-23.8095					Intergenic
1.142	1896860	A	G	331		-42.9858	-81.0811	-47.7477					Intergenic
1.142	1896861	C	T	337		50.0314	77.5459	-8.10811					Intergenic
1.142	1896957	G	A	371		-41.6925	-78.9474	-57.8947					Intergenic
1.142	1896989	A	T	290		47.9037	53.4958	-9.37188					Intergenic
1.142	1897414	C	T	214		-25.7576	-59.0909	-59.0909					Intergenic
1.142	1897487	C	T	174		-15.8537	-65.8537	-65.8537					Intergenic
1.143	141988	T	C	212		-1.41011	14.5542	55.7971		-	AAEL005141-RA	conserved hypothetical protein	3' UTR	4	1264
1.143	141988	T	C	212		-1.41011	14.5542	55.7971		+	AAEL005146-RA	conserved hypothetical protein	Synonymous	2	585	161	R>R		3	Unknown
1.143	142033	G	A	159		-0.65934	-35.1882	-56.0729		-	AAEL005141-RA	conserved hypothetical protein	3' UTR	4	1219
1.143	142033	G	A	159		-0.65934	-35.1882	-56.0729		+	AAEL005146-RA	conserved hypothetical protein	Synonymous	2	630	176	V>V		5	Unknown
1.143	142078	C	A	104		-12.2222	-65	-40		-	AAEL005141-RA	conserved hypothetical protein	3' UTR	4	1174
1.143	142078	C	A	104		-12.2222	-65	-40		+	AAEL005146-RA	conserved hypothetical protein	Synonymous	2	675	191	R>R		8	Unknown
1.143	142087	G	A	106		7.29167	62.8472	40.625		-	AAEL005141-RA	conserved hypothetical protein	3' UTR	4	1165
1.143	142087	G	A	106		7.29167	62.8472	40.625		+	AAEL005146-RA	conserved hypothetical protein	Synonymous	2	684	194	K>K		3	Unknown
1.143	177554	G	A	97		16.4286	58.1579	15.8333		-	AAEL005137-RA	tetraspanin, putative	3' UTR	5	1862
1.143	1027594	T	C	141		12.3087	33.125	53.125		-	AAEL005145-RA	conserved hypothetical protein	Non synonymous	3	962	283	T>A		3	Unknown
1.143	1529241	A	T	119		40.0497	56.7164	23.3831		+	AAEL017315-RA		3' UTR	6	3506
1.143	1772257	T	C	107		12.5598	59.9282	6.45455		+	AAEL005135-RA	conserved hypothetical protein	Synonymous	4	2421	807	S>S		1	Unknown
1.144	24262	C	T	193		50.8271	21.6249	13.4294		-	AAEL015065-RA	spectrin	Synonymous	1	1575	525	K>K		2	Structure
1.145	683135	A	T	293		33.0857	66.2359	16.7452		+	AAEL005181-RA	aspartyl/asparaginyl beta-hydroxylase	Synonymous	2	483	161	S>S		1	Other enzymes
1.145	685865	T	C	184		10.6992	34.3627	63.5294		+	AAEL005181-RA	aspartyl/asparaginyl beta-hydroxylase	Synonymous	5	2175	725	V>V		3	Other enzymes
1.146	1655564	A	G	89		60.6452	13.9785	8.42294		-	AAEL017116-RB		Intronic
1.1462	62164	T	C	82		-55.814	-60	0		-	AAEL015077-RA	WD and tetratricopeptide repeat protein	Synonymous	2	339	113	R>R		6	Other enzymes
1.148	32650	C	T	97		-53.5948	-67.2673	-72.8889		-	AAEL005267-RA	conserved hypothetical protein	Synonymous	4	1506	502	E>E		8	Unknown
1.148	347860	A	G	148		-9.66666	-29.6667	-59.282					Intergenic
1.148	568773	G	A	477		0.724632	-51.9126	-35.4839		-	AAEL005255-RA	PAR-domain protein 1 PDP1	3' UTR	4	849
1.1489	28155	G	A	149		-11.3712	8.01282	63.6501					Intergenic
1.15	57315	C	T	126		23.7374	57.5758	18.1818		-	AAEL005291-RA	UPF0518 protein AAEL005291	Synonymous	6	1272	424	L>L		1	Intra and extracellular trafficking/Chaperonin
1.15	57318	C	T	120		23.0838	54.8485	19.6311		-	AAEL005291-RA	UPF0518 protein AAEL005291	Synonymous	6	1269	423	S>S		1	Intra and extracellular trafficking/Chaperonin
1.15	180479	T	G	144		-1.81819	-35.6757	-60		+	AAEL000727-RA	hypothetical protein	Synonymous	1	663	164	G>G		5	Unknown
1.15	211814	C	T	184		-5.30304	-54.5977	-44.2529		+	AAEL000737-RA	rab6 GTPase activating protein, gapcena (rabgap1 protein)	Synonymous	5	2268	756	S>S		8	Other enzymes
1.15	211814	C	T	184		-5.30304	-54.5977	-44.2529		+	AAEL000737-RB	rab6 GTPase activating protein, gapcena (rabgap1 protein)	Synonymous	5	2268	756	S>S		8	Other enzymes
1.15	211901	G	A	180		-13.1466	-34.0278	-53.4722		+	AAEL000737-RA	rab6 GTPase activating protein, gapcena (rabgap1 protein)	Synonymous	5	2355	785	K>K		8	Other enzymes
1.15	211901	G	A	180		-13.1466	-34.0278	-53.4722		+	AAEL000737-RB	rab6 GTPase activating protein, gapcena (rabgap1 protein)	Synonymous	5	2355	785	K>K		8	Other enzymes
1.15	391454	G	T	137		12.5356	36.6597	57.089		+	AAEL000743-RA	ribosomal protein S6 kinase	Intronic
1.15	689449	G	A	127		-18.8312	-36.3636	-54.5455		+	AAEL000747-RA	conserved hypothetical protein	Synonymous	2	2217	739	V>V		8	Unknown
1.15	736082	C	T	261		-10.1648	-29.501	-54.8942		+	AAEL000735-RA	acyl-CoA oxidase	Synonymous	4	777	246	Y>Y		5	Other enzymes
1.15	736088	C	T	321		-18.0952	-32.809	-56.7442		+	AAEL000735-RA	acyl-CoA oxidase	Synonymous	4	783	248	G>G		8	Other enzymes
1.15	852843	G	C	245		-16.2738	-6.8443	-50.3788		+	AAEL000738-RA	conserved hypothetical protein	Synonymous	2	480	160	S>S		5	Unknown
1.15	4012972	G	A	312		-22.8559	-31.4923	-66.0377		-	AAEL000746-RA	NADP-specific isocitrate dehydrogenase	Synonymous	2	809	206	L>L		8	Other enzymes
1.151	427007	T	C	74		9.0909	-58.1505	-65.9091		-	AAEL005316-RA	conserved hypothetical protein	5' UTR	1	112
1.151	450801	T	A	249		-50.1089	-45.9002	-60.1168		-	AAEL005319-RA	myosin light chain kinase	3' UTR	8	14664
1.151	450836	T	C	984		-2.763	-37.6157	-51.1044		-	AAEL005319-RA	myosin light chain kinase	3' UTR	8	14629
1.151	456751	A	G	650		-13.7129	-44.8037	-53.5232		-	AAEL005319-RA	myosin light chain kinase	Synonymous	4	9328	3110	L>L		8	Kinases/Phosphatases
1.151	456755	A	G	669		-12.5313	-41.6667	-52.2436		-	AAEL005319-RA	myosin light chain kinase	Synonymous	4	9324	3108	D>D		8	Kinases/Phosphatases
1.151	457058	A	G	747		-26.6521	-46.7855	-56.7181		-	AAEL005319-RA	myosin light chain kinase	Synonymous	4	9021	3007	V>V		8	Kinases/Phosphatases
1.151	457079	A	T	607		-25.7131	-48.936	-58.3016		-	AAEL005319-RA	myosin light chain kinase	Synonymous	4	9000	3000	T>T		8	Kinases/Phosphatases
1.151	457229	A	G	473		-13.9841	-41.1792	-50.3304		-	AAEL005319-RA	myosin light chain kinase	Synonymous	4	8850	2950	I>I		8	Kinases/Phosphatases
1.151	459667	C	T	841		-19.4425	-50.5669	-48.9329		-	AAEL005319-RA	myosin light chain kinase	Synonymous	2	7389	2463	R>R		8	Kinases/Phosphatases
1.151	462148	T	A	518		-35.0496	-61.0304	-55.8717		-	AAEL005319-RA	myosin light chain kinase	Synonymous	2	4908	1636	V>V		8	Kinases/Phosphatases
1.151	463398	C	T	364		-16.7702	-48.1398	-54.6538		-	AAEL005319-RA	myosin light chain kinase	Non synonymous	2	3658	1220	V>M		8	Kinases/Phosphatases
1.151	463431	T	C	337		-33.3333	-44.3452	-54.568		-	AAEL005319-RA	myosin light chain kinase	Non synonymous	2	3625	1209	K>E		8	Kinases/Phosphatases
1.151	463469	A	C	370		-11.211	-41.1057	-52.584		-	AAEL005319-RA	myosin light chain kinase	Non synonymous	2	3587	1196	L>R		8	Kinases/Phosphatases
1.151	463692	G	T	393		-13.4159	-48.8997	-54.8626		-	AAEL005319-RA	myosin light chain kinase	Non synonymous	2	3364	1122	L>M		8	Kinases/Phosphatases
1.151	463877	A	G	297		-8.71213	-44.3554	-50.6929		-	AAEL005319-RA	myosin light chain kinase	Non synonymous	2	3179	1060	L>P		8	Kinases/Phosphatases
1.151	465611	A	T	152		-26.7813	-45.4545	-52.3191		-	AAEL005319-RA	myosin light chain kinase	Non synonymous	1	1601	534	I>K		8	Kinases/Phosphatases
1.151	465642	G	C	175		-33.1915	-35.814	-60		-	AAEL005319-RA	myosin light chain kinase	Non synonymous	1	1570	524	Q>E		8	Kinases/Phosphatases
1.151	465652	G	T	187		-68	-69.5652	-85.1351		-	AAEL005319-RA	myosin light chain kinase	Non synonymous	1	1560	520	D>E		8	Kinases/Phosphatases
1.151	465777	T	C	122		-23.499	-63.4461	-54.9275		-	AAEL005319-RA	myosin light chain kinase	Non synonymous	1	1435	479	T>A		8	Kinases/Phosphatases
1.151	466114	T	C	167		-1.78571	-52.2436	-47.9167		-	AAEL005319-RA	myosin light chain kinase	Synonymous	1	1098	366	E>E		8	Kinases/Phosphatases
1.151	491654	G	A	193		-33.4906	-55.8511	-56.1321		-	AAEL005338-RA	novex-3 (titin isoform)	Synonymous	7	7911	2637	H>H		8	Structure
1.151	492224	A	G	282		-43.3929	-50.0431	-64.6591		-	AAEL005338-RA	novex-3 (titin isoform)	Synonymous	7	7341	2447	S>S		8	Structure
1.151	494861	C	T	196		-7.31132	-44.097	-50.6937		-	AAEL005338-RA	novex-3 (titin isoform)	Synonymous	3	6003	2001	T>T		8	Structure
1.151	495311	C	T	222		-17.0996	-54.2393	-55.8201		-	AAEL005338-RA	novex-3 (titin isoform)	Synonymous	3	5553	1851	E>E		8	Structure
1.151	495474	G	A	108		-44	-60	-51.0526		-	AAEL005338-RA	novex-3 (titin isoform)	Non synonymous	3	5390	1797	T>M		8	Structure
1.151	496253	T	C	186		-32.7778	-60.6209	-56.4815		-	AAEL005338-RA	novex-3 (titin isoform)	Synonymous	3	4611	1537	R>R		8	Structure
1.151	497099	C	G	116		-4.6798	-42.8786	-57.8544		-	AAEL005338-RA	novex-3 (titin isoform)	Synonymous	3	3765	1255	P>P		8	Structure
1.151	497585	T	C	131		-32.8889	-69.7143	-53.697		-	AAEL005338-RA	novex-3 (titin isoform)	Synonymous	3	3279	1093	E>E		8	Structure
1.151	497851	T	C	86		-21.4286	-32.2981	-58.3851		-	AAEL005338-RA	novex-3 (titin isoform)	Non synonymous	3	3013	1005	I>V		8	Structure
1.151	499993	G	A	123		-8.33334	-58.2011	-53.3941		-	AAEL005338-RA	novex-3 (titin isoform)	Synonymous	3	871	291	L>L		8	Structure
1.151	527629	T	C	1402		-14.0763	-39.943	-50.1073		-	AAEL005324-RA	titin	3' UTR	12	14561
1.151	547824	T	C	952		-19.8685	-43.0823	-50.8598		-	AAEL005324-RA	titin	Synonymous	6	10935	3645	E>E		8	Structure
1.151	549441	T	A	759		-17.3406	-49.0201	-51.4137		-	AAEL005324-RA	titin	Synonymous	6	9318	3106	A>A		8	Structure
1.151	549594	G	A	564		-22.9819	-41.8129	-52.7472		-	AAEL005324-RA	titin	Synonymous	6	9165	3055	S>S		8	Structure
1.151	551190	G	A	653		-10.774	-51.9449	-38.7247		-	AAEL005324-RA	titin	Synonymous	6	7569	2523	D>D		8	Structure
1.151	551709	A	G	484		-24.9564	-48.9636	-54.4511		-	AAEL005324-RA	titin	Synonymous	6	7050	2350	A>A		8	Structure
1.151	704736	T	C	88		25	-58.3333	-36.5385		-	AAEL005317-RB	titin (connectin)	3' UTR	8	4498
1.151	704744	C	T	66		51.0204	1.02041	-21.7069		-	AAEL005317-RB	titin (connectin)	3' UTR	8	4490
1.151	705037	T	C	147		53.3333	30.7527	53.3333		-	AAEL005317-RB	titin (connectin)	3' UTR	8	4197
1.151	737103	G	A	273		-10.7291	-52.4482	-23.976		-	AAEL005317-RA	titin (connectin)	Intronic
1.151	737103	G	A	273		-10.7291	-52.4482	-23.976		-	AAEL005317-RB	titin (connectin)	Intronic
1.151	841501	T	C	204		-26.2705	-51.9696	-50.2807		-	AAEL005323-RA	kinesin motor protein, putative	Synonymous	2	1215	405	Q>Q		8	Structure
1.151	841591	G	T	198		-33.1092	-55.9184	-52.0635		-	AAEL005323-RA	kinesin motor protein, putative	Synonymous	2	1125	375	I>I		8	Structure
1.151	842098	A	G	137		-15.4286	-39.1705	-56.044		-	AAEL005323-RA	kinesin motor protein, putative	Synonymous	2	618	206	A>A		8	Structure
1.151	842482	A	G	185		-39.3182	-74.8077	-66.1735		-	AAEL005323-RA	kinesin motor protein, putative	Synonymous	2	234	78	A>A		8	Structure
1.151	842518	T	C	176		-41.8182	-72.0143	-64.7969		-	AAEL005323-RA	kinesin motor protein, putative	Synonymous	2	198	66	P>P		8	Structure
1.151	842584	G	T	226		-14.3387	-38.0647	-54.2023		-	AAEL005323-RA	kinesin motor protein, putative	Synonymous	2	132	44	P>P		8	Structure
1.151	1216766	G	A	141		-10.9508	-52.6316	-33.4365		+	AAEL005334-RA	titin	Non synonymous	1	217	73	V>I		8	Structure
1.151	1216846	A	C	114		11.5385	-54.9858	-30.3297		+	AAEL005334-RA	titin	Synonymous	1	297	99	A>A		8	Structure
1.151	1217020	A	G	353		-23.0055	-48.1423	-52.1196		+	AAEL005334-RA	titin	Synonymous	1	471	157	L>L		8	Structure
1.151	1217363	A	C	85		-0.537636	-30.2995	-58.871		+	AAEL005334-RA	titin	Synonymous	1	814	272	R>R		5	Structure
1.151	1217695	C	T	99		-37.6359	-41.9837	-54.6131		+	AAEL005334-RA	titin	Synonymous	1	1146	382	L>L		8	Structure
1.151	1232600	G	A	269		-36.3248	-53.3883	-56.7855		+	AAEL005333-RA	hypothetical protein	Synonymous	2	318	106	P>P		8	Unknown
1.151	1233751	A	C	207		8.55518	-36.3892	-51.9569		+	AAEL005333-RA	hypothetical protein	Non synonymous	2	1469	490	Q>P		5	Unknown
1.151	1248326	A	G	267		-3.73901	-57.867	-60.1936					Intergenic
1.151	1265941	T	A	215		-4.48718	50	48.4114					Intergenic
1.151	1337333	G	C	173		-23.1818	-53.1818	-23.2353		-	AAEL005312-RA	conserved hypothetical protein	Synonymous	3	1002	143	R>R		8	Unknown
1.151	1337333	G	C	173		-23.1818	-53.1818	-23.2353		-	AAEL005312-RB	conserved hypothetical protein	Synonymous	4	556	140	R>R		8	Unknown
1.151	1337333	G	C	173		-23.1818	-53.1818	-23.2353		-	AAEL005312-RC	conserved hypothetical protein	Synonymous	4	700	170	R>R		8	Unknown
1.151	1337333	G	C	173		-23.1818	-53.1818	-23.2353		-	AAEL005312-RD	conserved hypothetical protein	Synonymous	4	817	177	R>R		8	Unknown
1.151	1337333	G	C	173		-23.1818	-53.1818	-23.2353		-	AAEL005312-RE	conserved hypothetical protein	Synonymous	4	682	196	R>R		8	Unknown
1.151	1337333	G	C	173		-23.1818	-53.1818	-23.2353		-	AAEL005312-RF	conserved hypothetical protein	Synonymous	4	559	143	R>R		8	Unknown
1.151	1665788	G	A	87		-13.8889	-56.4565	-58.8889		-	AAEL005325-RA	dopachrome-conversion enzyme (DCE) isoenzyme, putative	Synonymous	3	781	181	Y>Y		8	Other enzymes
1.151	1829984	G	A	85		15.5556	-51.1111	-2.0915		+	AAEL005332-RA	hypothetical protein	5' UTR	1	153
1.151	1830435	A	G	244		-0.27877	-50.97	-51.6049		+	AAEL005332-RA	hypothetical protein	Non synonymous	1	604	50	M>V		8	Unknown
1.151	1830453	G	A	218		10.0392	-52.1509	-41.8462		+	AAEL005332-RA	hypothetical protein	Non synonymous	1	622	56	V>M		8	Unknown
1.151	1868323	T	C	50734		-0.222801	-51.0741	-34.1443		+	AAEL017119-RA		Non synonymous	2	31	11	S>P		8	Unknown
1.151	1868507	G	T	4967		86.2793	43.1074	86.6958		+	AAEL017119-RA		Non synonymous	2	215	72	R>L		2	Unknown
1.151	1868529	A	G	3809		-99.9426	0.057373	-99.9426		+	AAEL017119-RA		Synonymous	2	237	79	L>L		7	Unknown
1.151	1868533	A	G	3821		99.1905	7.30646	99.1905		+	AAEL017119-RA		Non synonymous	2	241	81	I>V		2	Unknown
1.151	1868566	C	T	8374		-66.7976	-52.3281	-66.7976		+	AAEL017119-RA		Non synonymous	2	274	92	P>S		7	Unknown
1.151	1868591	C	A	10757		41.901	46.6713	53.5767		+	AAEL017119-RA		Non synonymous	2	299	100	T>K		2	Unknown
1.151	1868638	G	A	9147		44.6954	38.6848	58.592		+	AAEL017119-RA		Non synonymous	2	346	116	G>R		2	Unknown
1.151	1869051	T	C	5281		-7.9328	-51.419	-46.5233					Intergenic
1.151	1869517	C	T	97585		6.23331	-55.0181	-34.9259					Intergenic
1.151	1880993	T	C	85		-4.16667	-12.5	-50					Intergenic
1.151	1915736	T	C	3732		-25.0554	-50.4194	-41.1949					Intergenic
1.151	2087897	G	A	205		-2.97511	-47.0492	-50.1835		-	AAEL005321-RA	neurexin iv	Synonymous	4	2457	710	G>G		8	Structure
1.151	2087905	A	G	203		-5.58621	-53.0964	-55.051		-	AAEL005321-RA	neurexin iv	Synonymous	4	2449	708	L>L		8	Structure
1.1514	6350	A	T	468		-29.2751	-83.7665	-59.322					Intergenic
1.1514	6352	A	T	455		-28.7174	-85.5088	-58.1106					Intergenic
1.152	729033	G	T	241		50.6329	18.6046	8.10811		-	AAEL005347-RA	hypothetical protein	Synonymous	7	2151	717	G>G		2	Unknown
1.152	1378070	T	C	97		-62.5	-12	-40.9091		-	AAEL005359-RA	inhibitor of kappab kinase epsilon	Synonymous	1	123	41	V>V		7	Kinases/Phosphatases
1.154	1912464	T	C	95		8.09524	17.8261	55.7143		-	AAEL005380-RA	mixed-lineage leukemia protein, mll	Synonymous	2	1197	399	L>L		3	Transcription factor
1.155	391661	A	T	205		-7.97102	-61.4263	-32.971		+	AAEL005416-RA	oxidase/peroxidase	Intronic
1.155	395597	C	G	365		-2.0202	-52.3674	-28.4091		+	AAEL005416-RA	oxidase/peroxidase	Synonymous	3	597	199	R>R		8	Detoxification
1.155	395802	T	C	550		-36.4009	-29.8514	-55.5643		+	AAEL005416-RA	oxidase/peroxidase	Synonymous	3	802	268	L>L		8	Detoxification
1.155	395876	C	T	466		-45.9328	-46.6525	-59.3231		+	AAEL005416-RA	oxidase/peroxidase	Synonymous	3	876	292	H>H		8	Detoxification
1.155	396017	A	G	213		-24.1107	-52.0214	-7.06522		+	AAEL005416-RA	oxidase/peroxidase	Synonymous	3	1017	339	G>G		9	Detoxification
1.155	396922	C	T	479		-34.4038	-45.0317	-58.8971		+	AAEL005416-RA	oxidase/peroxidase	Synonymous	4	1857	619	A>A		8	Detoxification
1.155	396939	A	C	504		-50	-28.2609	-40		+	AAEL005416-RA	oxidase/peroxidase	Non synonymous	4	1874	625	D>A		7	Detoxification
1.155	571890	A	G	166		-10.2273	37.8788	59.0909		+	AAEL005417-RA	annexin x	Synonymous	2	410	77	G>G		3	Structure
1.155	571893	A	G	171		1.1194	36.7255	62.7861		+	AAEL005417-RA	annexin x	Synonymous	2	413	78	K>K		3	Structure
1.155	1105666	A	T	187		16.6456	60.4918	11.4009		+	AAEL005410-RA	erythroblast macrophage protein emp	3' UTR	3	1828
1.155	1484572	T	C	434		27.5947	55.914	-18.8379		-	AAEL005401-RA	conserved hypothetical protein	Synonymous	2	194	28	G>G		1	Unknown
1.155	1484572	T	C	434		27.5947	55.914	-18.8379		-	AAEL005401-RB	conserved hypothetical protein	5' UTR	2	201
1.155	1484575	A	T	451		24.9919	56.7289	-18.6176		-	AAEL005401-RA	conserved hypothetical protein	Synonymous	2	191	27	V>V		1	Unknown
1.155	1484575	A	T	451		24.9919	56.7289	-18.6176		-	AAEL005401-RB	conserved hypothetical protein	5' UTR	2	198
1.155	1762213	C	T	127		-63.3333	-65.4386	-83.3333					Intergenic
1.155	1762279	C	T	95		50	55.4054	0					Intergenic
1.1552	1159	T	C	81		55.1282	44.4444	56.6667		+	AAEL015182-RA	conserved hypothetical protein	Synonymous	2	1038	318	I>I		2	Unknown
1.1553	19197	C	T	681		1.08953	-67.6807	-5.24725					Intergenic
1.156	50014	T	A	101		30.5769	50	28.6325		+	AAEL005441-RA	heterogeneous nuclear ribonucleoprotein (hnrnp)	Intronic
1.16	284536	T	C	279		57.8313	5.55556	100		+	AAEL000765-RA	hexamerin 2 beta	Synonymous	3	1245	415	L>L		2	Intra and extracellular trafficking/Chaperonin
1.16	284737	C	T	394		71.6714	72.4138	54.5455		+	AAEL000765-RA	hexamerin 2 beta	Synonymous	3	1446	482	A>A		2	Intra and extracellular trafficking/Chaperonin
1.16	284761	C	T	193		63.0058	77.7778	0		+	AAEL000765-RA	hexamerin 2 beta	Synonymous	3	1470	490	Y>Y		1	Intra and extracellular trafficking/Chaperonin
1.16	285145	G	A	227		-64.0625	-75.7576	-100		+	AAEL000765-RA	hexamerin 2 beta	Synonymous	3	1854	618	S>S		8	Intra and extracellular trafficking/Chaperonin
1.16	285187	C	T	394		-53.8905	-100	-7.69231		+	AAEL000765-RA	hexamerin 2 beta	Synonymous	3	1896	632	R>R		9	Intra and extracellular trafficking/Chaperonin
1.16	1220881	A	G	129		51.4655	24.5211	29.5716		-	AAEL000767-RA	phospholipid-transporting ATPase 1 (aminophospholipid flippase 1)	Synonymous	4	867	289	I>I		2	Other enzymes
1.16	1220881	A	G	129		51.4655	24.5211	29.5716		-	AAEL000767-RB	phospholipid-transporting ATPase 1 (aminophospholipid flippase 1)	Synonymous	4	867	289	I>I		2	Other enzymes
1.161	382461	T	C	64		-3.25582	-8.9701	54.522		-	AAEL005515-RA	heterogeneous nuclear ribonucleoprotein	Intronic
1.161	382461	T	C	64		-3.25582	-8.9701	54.522		-	AAEL005515-RE	heterogeneous nuclear ribonucleoprotein	3' UTR	5	2070
1.161	387658	A	G	82		-4.20168	-23.8095	-57.1429		-	AAEL005515-RA	heterogeneous nuclear ribonucleoprotein	Intronic
1.161	387658	A	G	82		-4.20168	-23.8095	-57.1429		-	AAEL005515-RB	heterogeneous nuclear ribonucleoprotein	Intronic
1.161	387658	A	G	82		-4.20168	-23.8095	-57.1429		-	AAEL005515-RE	heterogeneous nuclear ribonucleoprotein	Intronic
1.163	643112	C	A	198		12.3279	53.0551	42.3968		+	AAEL005558-RA	conserved hypothetical protein	5' UTR	1	174
1.163	921562	C	A	60		53.125	53.125	33.125					Intergenic
1.163	1069267	A	T	460		12.2027	50.5361	33.208					Intergenic
1.163	1097777	G	A	95		-6.31721	64.5161	34.5161		+	AAEL005586-RA	transient receptor potential channel 4,	Synonymous	3	381	127	E>E		1	Intra and extracellular trafficking/Chaperonin
1.163	1478263	T	C	128		-54.386	-46.0526	-26.0841		-	AAEL005593-RA	conserved hypothetical protein	5' UTR	1	326
1.1635	47542	A	C	381		39.3421	62.1552	69.6429		-	AAEL015235-RA	flotillin-1	3' UTR	6	1320
1.1635	50186	A	G	212		79.2	77.7778	91.6667		-	AAEL015235-RA	flotillin-1	Synonymous	4	987	329	A>A		2	Structure
1.165	1776417	C	T	133		37.2549	-60.0784	37.2549		+	AAEL005621-RA	long wavelength sensitive opsin GPROP5	Non synonymous	1	1121	374	T>M		9	Hormone and neurotransmitter signalling
1.1678	7816	A	G	125		53.1187	10.2616	8.96287		-	AAEL015263-RA	RNA and export factor binding protein	3' UTR	4	1548
1.168	1037465	T	C	117		53.3333	-10	-17.1429		+	AAEL005653-RA	leukocyte receptor cluster (lrc) member 4 protein	Synonymous	6	1452	484	S>S		4	Immunity
1.168	1053090	G	C	115		52.2144	23.9316	1.7094		+	AAEL005646-RA	vitellogenin, putative	Non synonymous	7	857	286	G>A		2	Structure
1.168	1173301	G	C	118		-8.02676	51.861	13.5385		-	AAEL005655-RA	sorting nexin	5' UTR	1	292
1.168	1173301	G	C	118		-8.02676	51.861	13.5385		-	AAEL005655-RB	sorting nexin	5' UTR	1	292
1.168	1267369	C	T	101		50.5102	57.8631	1.59716		+	AAEL005659-RA	conserved hypothetical protein	Synonymous	4	834	259	F>F		1	Unknown
1.169	650255	C	T	70		-59.5745	-49.5745	-26.2411		-	AAEL005672-RA	adenosine deaminase	Synonymous	2	1140	310	E>E		8	Other enzymes
1.1691	3969	T	C	115		-50	-44.1176	-19.5652					Intergenic
1.17	534958	G	A	134		-31.7568	-18.2432	-50		+	AAEL005704-RA	conserved hypothetical protein	Synonymous	5	1188	396	E>E		7	Unknown
1.17	598438	T	C	86		51.4507	-21.2766	-10.1655		+	AAEL005696-RA	cytochrome P450 CYP325X2	Synonymous	4	897	299	F>F		4	Detoxification
1.17	833944	C	A	72		-55.5556	15.873	-33.3333					Intergenic
1.17	1363238	T	C	92		-30.2432	-29.5938	-50.9574		+	AAEL005694-RA	conserved hypothetical protein	Synonymous	2	516	172	N>N		8	Unknown
1.17	1866566	A	T	274		8.13953	29.1667	50					Intergenic
1.17	1930208	T	C	134		6.92853	25.9456	62.0567		+	AAEL005699-RB	membrane protein tms1d	Synonymous	2	868	235	D>D		3	Structure
1.17	1930220	A	G	139		19.0476	8.44156	54.0476		+	AAEL005699-RB	membrane protein tms1d	Synonymous	2	880	239	L>L		2	Structure
1.17	2398926	C	A	131		-14.6667	-52.7778	-60.1449		-	AAEL000829-RA	dimethylaniline monooxygenase	Synonymous	2	1032	344	L>L		8	Other enzymes
1.17	2398928	G	A	131		-14.6667	-52.7778	-60.1449		-	AAEL000829-RA	dimethylaniline monooxygenase	Synonymous	2	1030	344	L>L		8	Other enzymes
1.17	2418823	G	A	123		0	57.1429	14.6341		-	AAEL000813-RA	dimethylaniline monooxygenase	Synonymous	1	85	15	G>G		1	Other enzymes
1.17	2418823	G	T	123		-32.7703	-27.4131	-38.563		-	AAEL000813-RA	dimethylaniline monooxygenase	Synonymous	1	85	15	G>G
1.17	2707813	T	C	420		11.6365	-44.2576	-60.0989		-	AAEL000800-RA	microsomal dipeptidase	3' UTR	4	1556
1.17	2707813	T	C	420		11.6365	-44.2576	-60.0989		+	AAEL000832-RA	cleavage and polyadenylation specificity factor cpsf	3' UTR	7	4454
1.172	258880	C	A	104		50.9091	35.8621	19.0909					Intergenic
1.172	771359	T	A	161		55.0969	5.02152	22.2764					Intergenic
1.172	1196355	T	C	130		-12.1212	-53.8462	-2.7027		-	AAEL005737-RA	conserved hypothetical protein	Synonymous	2	351	117	L>L		9	Unknown
1.172	1580793	C	T	115		-6.92308	-28.4848	-56.9231					Intergenic
1.172	1816706	G	A	81		13.1765	64	36.2857		+	AAEL005741-RA	forkhead protein/ forkhead protein domain	Synonymous	2	168	56	T>T		3	Transcription factor
1.172	1903791	A	C	97		-53.6364	-22.5252	-12.2078		+	AAEL005728-RA	hypothetical protein	3' UTR	4	2440
1.173	1008791	G	A	107		52.834	-3.7594	-7.33083					Intergenic
1.173	1557980	T	C	98		50.4878	5.48781	3.06845		+	AAEL005753-RA	serine protease	Synonymous	3	512	162	Y>Y		2	Other enzymes
1.174	1749997	T	C	79		12.6246	69.7674	32.2674		+	AAEL005784-RA	hypothetical protein	Intronic
1.174	1750013	C	T	78		29.1667	56.0898	-5.44872		+	AAEL005784-RA	hypothetical protein	Intronic
1.175	13549	A	C	154		79.3103	38.2847	25.4642		+	AAEL005815-RA	vitellogenin, putative	Synonymous	1	242	56	A>A		2	Structure
1.175	334023	A	C	464		34.2231	71.9424	4.0853					Intergenic
1.1751	24575	A	G	145		-30.9403	-55.0638	-30.6686		+	AAEL015297-RA	DNA-dependent RNA polymerase, putative	Synonymous	2	714	238	Q>Q		8	Other enzymes
1.1751	25469	A	G	691		-26.2366	-51.4286	-19.9194		+	AAEL015297-RA	DNA-dependent RNA polymerase, putative	Synonymous	2	1608	536	V>V		8	Other enzymes
1.176	200961	A	G	225		18.2977	14.305	53.3854		+	AAEL017034-RA		5' UTR	1	156
1.176	200972	G	A	306		-13.5984	-44.7619	-66.4286		+	AAEL017034-RA		5' UTR	1	167
1.176	224774	T	C	190		21.0602	-5.08474	50.8475		-	AAEL005826-RA	conserved hypothetical protein	Synonymous	3	1527	509	R>R		2	Unknown
1.176	224780	A	T	182		37.9574	15.2112	65.9574		-	AAEL005826-RA	conserved hypothetical protein	Synonymous	3	1521	507	R>R		2	Unknown
1.177	1753967	C	A	163		-55.098	-24.5852	-10.9895		+	AAEL005856-RA	signal recognition particle receptor alpha subunit (sr-alpha)	Synonymous	2	357	119	A>A		7	Structure
1.1778	45054	G	T	293		22.8625	53.4708	21.9178		+	AAEL015308-RA	Class A Scavenger Receptor (SRCR domain) with Lysyl Oxidase domain. SCRAL1	Synonymous	1	36	12	T>T		1	Other enzymes
1.1778	47254	C	T	383		21.7549	52.6774	19.4732		+	AAEL015308-RA	Class A Scavenger Receptor (SRCR domain) with Lysyl Oxidase domain. SCRAL1	Synonymous	3	741	247	I>I		1	Other enzymes
1.178	412560	T	G	72		58.3929	-9.52381	-22.8571					Intergenic
1.178	450521	G	A	494		2.98701	-49.6658	-52.1118		-	AAEL005871-RA	conserved hypothetical protein	Synonymous	6	1155	385	L>L		8	Unknown
1.178	450536	G	A	463		6.94444	-54.5931	-49.1764		-	AAEL005871-RA	conserved hypothetical protein	Synonymous	6	1140	380	H>H		8	Unknown
1.178	804221	C	T	152		-15.9024	-52.9524	-42.4545		-	AAEL005886-RA	angiomotin	Synonymous	5	2502	834	L>L		8	Structure
1.178	806061	T	C	170		2.51831	-40.1312	-50.1603		-	AAEL005886-RA	angiomotin	Synonymous	1	903	301	V>V		8	Structure
1.178	838926	A	T	160		55.3476	-7.54352	1.81818					Intergenic
1.179	1480805	T	A	84		22.5379	52.4721	3.78788		-	AAEL005908-RA	rolling pebbles	Synonymous	8	3771	1257	L>L		1	Structure
1.179	1675833	T	A	146		0	100	100					Intergenic
1.179	1675846	C	G	125		0	100	99.0291					Intergenic
1.1796	16317	A	G	92		24.4378	36.3218	61.6552					Intergenic
1.18	486706	C	T	269		-42.9378	-38.59	-56.5742		-	AAEL005930-RA	ubiquitin-protein ligase	Synonymous	6	3723	1241	E>E		8	Other enzymes
1.18	487744	G	A	105		40.5263	56	15.2941		-	AAEL005930-RA	ubiquitin-protein ligase	Synonymous	6	2685	895	N>N		1	Other enzymes
1.18	640915	A	G	115		-64.3939	-49.3939	-52.7273		-	AAEL000855-RA	mannosyltransferase 1,	Synonymous	4	873	291	R>R		7	Other enzymes
1.18	641077	G	A	206		-37.5	-43.0556	-63.1757		-	AAEL000855-RA	mannosyltransferase 1,	Synonymous	4	711	237	S>S		8	Other enzymes
1.18	689078	T	G	138		68.5185	48.7179	32.1705		+	AAEL005926-RA	ER lumen protein retaining receptor	Synonymous	1	399	100	V>V		2	Intra and extracellular trafficking/Chaperonin
1.18	689078	T	G	138		68.5185	48.7179	32.1705		+	AAEL005926-RB	ER lumen protein retaining receptor	Synonymous	2	376	100	V>V		2	Intra and extracellular trafficking/Chaperonin
1.18	689078	T	G	138		68.5185	48.7179	32.1705		+	AAEL005926-RC	ER lumen protein retaining receptor	Synonymous	2	359	100	V>V		2	Intra and extracellular trafficking/Chaperonin
1.18	3316336	G	T	175		-53.5185	22.3529	-45		-	AAEL000913-RA	conserved hypothetical protein	Non synonymous	2	204	68	H>Q		7	Unknown
1.18	3352661	A	G	306		-51.4681	4.26579	-31.9876					Intergenic
1.18	3352939	C	T	172		-58.4234	-5.18053	-52.8394					Intergenic
1.18	3735068	C	T	84		5.29412	63.0719	7.51634		-	AAEL000883-RA	hypothetical protein	3' UTR	3	2287
1.181	1785481	C	G	111		31.5344	51.8519	40.2357		+	AAEL017124-RA		5' UTR	1	250
1.182	1363491	A	G	1579		66.3228	30.6948	52.2546		+	AAEL005960-RA	conserved hypothetical protein	Synonymous	2	298	56	E>E		2	Unknown
1.182	1363536	G	T	470		41.9404	17.2151	51.7389		+	AAEL005960-RA	conserved hypothetical protein	Synonymous	2	343	71	V>V		2	Unknown
1.182	1363602	A	G	1965		57.9217	17.8195	26.9013		+	AAEL005960-RA	conserved hypothetical protein	Synonymous	2	409	93	V>V		2	Unknown
1.182	1363842	A	G	4567		13.0387	24.8084	52.3637		+	AAEL005960-RA	conserved hypothetical protein	Synonymous	2	649	173	P>P		3	Unknown
1.182	1364001	T	A	2672		36.3886	12.9976	67.8546		+	AAEL005960-RA	conserved hypothetical protein	Synonymous	2	808	226	S>S		2	Unknown
1.182	1918655	C	T	133		55.7955	-9.32551	16.4809		-	AAEL005970-RA	conserved hypothetical protein	Synonymous	3	4581	1527	A>A		2	Unknown
1.182	1949466	G	C	156		51.2281	12.4402	16.9856		-	AAEL005970-RA	conserved hypothetical protein	Non synonymous	1	2013	671	N>K		2	Unknown
1.184	105668	T	C	110		50.5376	21.371	-4.36433		-	AAEL005991-RA	tricarboxylate transport protein	3' UTR	3	1359
1.185	255177	A	T	110		62.1622	60	44.4444					Intergenic
1.185	255177	A	G	110		-62.1622	-60	-44.4444					Intergenic
1.185	278377	G	A	199		76.3242	44.2857	51.6483					Intergenic
1.185	1863038	T	A	137		51.102	16.3924	36.352		-	AAEL005998-RA	rap GTPase-activating protein	Synonymous	1	894	298	G>G		2	Other enzymes
1.185	1863038	T	A	137		51.102	16.3924	36.352		-	AAEL005998-RB	rap GTPase-activating protein	Synonymous	1	894	298	G>G		2	Other enzymes
1.186	1349682	G	A	186		-52.3308	-40.6349	-15.3571		-	AAEL006040-RA	coatomer	Synonymous	12	2712	904	A>A		8	Intra and extracellular trafficking/Chaperonin
1.186	1579418	T	C	154		52.9412	5.4902	10.1749		-	AAEL006020-RA	hypothetical protein	Synonymous	2	1319	261	E>E		2	Unknown
1.1866	2283	T	C	270		-60.5364	2.34776	-30.6753		-	AAEL015342-RA	alpha-tropomyosin 5b, putative	Synonymous	5	1173	391	L>L		7	Structure
1.187	491990	C	T	140		25.8865	52.2988	30.8333		-	AAEL006049-RA	mitochondrial ribosomal protein, S10, putative	Synonymous	2	273	66	E>E		1	Structure
1.187	1201576	C	T	1489		51.7857	-10.4326	9.12377					Intergenic
1.187	1201672	T	C	719		68.2255	-10.1351	26.424					Intergenic
1.188	168841	T	G	198		50.0399	33.1426	35.9133		+	AAEL006065-RA	s-adenosyl-methyltransferase mraw	Synonymous	1	771	257	G>G		2	Other enzymes
1.188	206612	T	C	281		35.989	27.6557	52.3756		-	AAEL006085-RA	methylenetetrahydrofolate dehydrogenase	Synonymous	3	322	38	G>G		2	Other enzymes
1.189	76764	C	T	127		10.7143	14.4737	-52.2727		-	AAEL006091-RA	rab6	3' UTR	7	1958
1.189	76764	C	T	127		10.7143	14.4737	-52.2727		-	AAEL006091-RB	rab6	Intronic
1.189	183385	C	T	79		10.6952	38.6364	58.8745		-	AAEL006101-RA		ESSENTIAL SPLICE SITE
1.189	2001778	C	T	363		52.5939	51.4746	3.30727		+	AAEL006096-RA	Gelsolin precursor	Synonymous	2	837	279	A>A		1	Structure
1.189	2085439	A	G	66		-21.6039	55.3192	-44.6808		+	AAEL006104-RA		Non synonymous	1	389	130	K>R		1	Unknown
1.189	2086470	G	C	63		32.7273	32.7273	61.6162		+	AAEL006104-RA		Non synonymous	2	1356	452	K>N		2	Unknown
1.189	2126110	T	C	130		29.1304	16.7166	54.1304					Intergenic
1.1891	853	T	G	132		-9.7166	-70.8393	-73.542					Intergenic
1.1891	892	T	C	125		-6.06061	-30.9091	-62.3377					Intergenic
1.1891	975	G	T	91		2.08333	-10.1449	-51.9608					Intergenic
1.19	1820590	T	C	140		49.2424	56.1594	50.641					Intergenic
1.19	1839693	T	A	150		41.1805	51.3449	49.1601					Intergenic
1.19	1850051	T	C	202		7.89474	35.6725	50.4873					Intergenic
1.19	3770099	A	T	69		57.6923	45.1923	29.1209		-	AAEL000941-RA	mitochondrial inner membrane protein translocase, 8kD-subunit, putative	3' UTR	2	486
1.191	861770	A	G	623		-24.4369	-35.2785	-50.9897		-	AAEL006122-RA	conserved hypothetical protein	Synonymous	3	1254	418	N>N		8	Unknown
1.1919	2488	A	G	245		51.7013	24.5547	-3.73206		-	AAEL015364-RA	cuticle protein, putative	Synonymous	2	396	132	V>V		2	Cuticle
1.1919	4254	C	T	1876		46.252	36.2649	51.4508		+	AAEL015363-RA	cuticle protein, putative	Synonymous	2	516	160	V>V		2	Cuticle
1.193	248022	T	G	158		-22.921	10.2641	-13.2075		+	AAEL017407-RA		Exonic	1
1.193	248022	T	A	158		51.5723	4.90566	18.8679		+	AAEL017407-RA		Exonic	1
1.193	899212	G	A	96		17.8182	64.6753	46.1039		+	AAEL006178-RA	conserved hypothetical protein	Non synonymous	2	733	245	A>T		3	Unknown
1.194	307306	T	C	171		17.1429	7.22222	50.7895		-	AAEL006196-RA	hemomucin	3' UTR	4	2279
1.194	382754	T	C	781		26.9751	12.8421	55.8805		-	AAEL006189-RA	conserved hypothetical protein	3' UTR	5	1553
1.194	386929	A	G	809		36.4037	20.8345	51.1656		-	AAEL006189-RA	conserved hypothetical protein	Synonymous	4	294	98	N>N		2	Unknown
1.195	82840	C	G	163		37.8462	22.5962	53.8462		-	AAEL006222-RA	talin	Synonymous	9	6651	2217	V>V		2	Structure
1.195	82864	C	G	129		40.3846	30.3846	65.3846		-	AAEL006222-RA	talin	Synonymous	9	6627	2209	S>S		2	Structure
1.195	82867	T	C	204		32.984	28.4005	51.3513		-	AAEL006222-RA	talin	Synonymous	9	6624	2208	L>L		2	Structure
1.196	1045589	C	A	103		25	11.7241	51.6667		-	AAEL006231-RA	paraflagellar rod protein, putative	Synonymous	4	1365	455	P>P		2	Structure
1.196	1252502	T	C	115		57.5	36.0714	41.875		+	AAEL006235-RA	conserved hypothetical protein	Synonymous	5	1671	151	D>D		2	Unknown
1.196	1676552	T	G	164		-51.4286	-7.31092	-29.5536		+	AAEL006233-RA	hypothetical protein	3' UTR	2	915
1.196	1676552	T	G	164		-51.4286	-7.31092	-29.5536		+	AAEL006233-RB	hypothetical protein	3' UTR	2	1163
1.2	976350	G	A	110		-25.6039	-7.50751	-60.3865		-	AAEL006320-RA	protein tyrosine phosphatase 69d, drome	Synonymous	5	2160	720	A>A		5	Kinases/Phosphatases
1.2	1112139	T	G	100		-15.6863	-1.75439	52.3809					Intergenic
1.2	2361778	A	G	552		-52.5	-15.5952	-20.6452		-	AAEL000153-RA	conserved hypothetical protein	Synonymous	3	768	256	N>N		7	Unknown
1.2	2361853	A	G	237		-55.54	-8.35537	-9.44022		-	AAEL000153-RA	conserved hypothetical protein	Synonymous	3	693	231	D>D		6	Unknown
1.2	2402461	C	A	259		-51.1188	-15.6426	-40.6426					Intergenic
1.2	3599926	T	G	123		22.4696	13.5251	70.0658					Intergenic
1.2	3599965	G	A	92		45.2083	16.3194	55.2083					Intergenic
1.2	3600175	G	T	83		7.14286	7.14286	57.1429					Intergenic
1.2	4944748	T	A	153		-35.6275	-20.0859	-61.9737		-	AAEL017533-RA		Synonymous	1	165	55	A>A		7	Unknown
1.2	4944760	T	C	111		-44.5614	-29.5238	-71.9608		-	AAEL017533-RA		Synonymous	1	153	51	Q>Q		8	Unknown
1.201	1245836	A	G	77		2.27273	62.987	9.09091		-	AAEL006340-RA	conserved hypothetical protein	Intronic
1.201	1245836	A	G	77		2.27273	62.987	9.09091		+	AAEL006359-RA	sulfotransferase (sult)	3' UTR	5	1143
1.202	709151	T	C	183		41.9146	6.53908	50.731					Intergenic
1.202	1132664	G	A	144		-13.3419	-41.6042	-53.8647		+	AAEL006383-RA	chymotrypsin, putative	Non synonymous	3	874	281	V>M		8	Other enzymes
1.202	1244003	C	T	144		0.980391	5.28455	52.0833		+	AAEL006380-RA	sphingomyelin phosphodiesterase	Synonymous	3	1634	538	L>L		3	Other enzymes
1.202	1244017	C	T	174		-1.41621	-1.60976	-51.8002		+	AAEL006380-RA	sphingomyelin phosphodiesterase	Synonymous	3	1648	542	R>R		5	Other enzymes
1.204	749364	T	C	95		28.7375	55.5233	28.7375		+	AAEL006420-RA	conserved hypothetical protein	3' UTR	5	1270
1.204	1475648	T	C	109		15.8537	50	30		+	AAEL006409-RA	sialin, sodium/sialic acid cotransporter, putative	Synonymous	1	203	4	P>P		3	Intra and extracellular trafficking/Chaperonin
1.208	987192	T	C	123		7.35027	50.3899	-20.2359					Intergenic
1.208	1260707	C	A	102		-21.0345	-10	-51.1111		+	AAEL006488-RA	nucleoporin, p88, putative	Synonymous	4	438	146	V>V		5	Intra and extracellular trafficking/Chaperonin
1.208	1260713	C	T	100		21.6165	8.22368	50.5848		+	AAEL006488-RA	nucleoporin, p88, putative	Synonymous	4	444	148	I>I		2	Intra and extracellular trafficking/Chaperonin
1.208	1743602	G	C	114		-1.57636	-8.32298	52.0635					Intergenic
1.209	474256	G	A	118		51.6667	42.1429	-6.42857		+	AAEL006531-RA	heat shock protein 70 (hsp70)-interacting protein	Synonymous	3	685	115	E>E		2	Intra and extracellular trafficking/Chaperonin
1.209	1392128	T	C	187		61.1842	1.78572	2.39362		-	AAEL006519-RA	conserved hypothetical protein	Synonymous	2	1407	411	V>V		2	Unknown
1.209	1392136	G	A	240		56.4158	-1.90476	9.00793		-	AAEL006519-RA	conserved hypothetical protein	Synonymous	2	1399	409	L>L		2	Unknown
1.209	1393120	C	A	230		52.2059	-12.2172	-9.06461		-	AAEL006519-RA	conserved hypothetical protein	Non synonymous	2	415	81	A>S		4	Unknown
1.21	219068	C	T	106		9.79311	-3.44827	-55.7721		+	AAEL006539-RA	serine/threonine protein kinase	Synonymous	3	1214	249	D>D		5	Kinases/Phosphatases
1.21	234207	G	A	199		11.1489	50.7215	12.6873		+	AAEL006539-RA	serine/threonine protein kinase	Synonymous	6	2057	530	R>R		1	Kinases/Phosphatases
1.21	263080	T	C	133		-10.5932	56.9994	37.7401		-	AAEL006560-RA	cop-coated vesicle membrane protein P24	3' UTR	3	896
1.21	273661	C	G	696		15.4017	53.3169	18.8003		-	AAEL006560-RA	cop-coated vesicle membrane protein P24	Synonymous	1	224	36	A>A		1	Intra and extracellular trafficking/Chaperonin
1.21	311038	A	G	103		-20.0265	-49.6252	-61.1034					Intergenic
1.21	332685	T	C	190		3.73521	51.6275	41.8872		+	AAEL006552-RA	WD-repeat protein	Synonymous	2	738	246	T>T		3	Other enzymes
1.21	333576	G	A	145		-9.52381	67.1593	40.3274		+	AAEL006552-RA	WD-repeat protein	Synonymous	3	1530	510	T>T		1	Other enzymes
1.21	358349	C	T	143		5.02024	2.5641	51.2997					Intergenic
1.21	359269	A	T	154		11.7486	46.4333	52.7743					Intergenic
1.21	374089	G	A	210		8.20862	-52.3469	-45.1247					Intergenic
1.21	374203	T	A	378		2.85714	58.6147	37.6089					Intergenic
1.21	374452	A	G	438		4.54031	-52.3438	-42.0496					Intergenic
1.21	374684	T	C	245		-14.8169	51.9353	33.5749		-	AAEL006550-RA	rnf5	Synonymous	2	492	164	P>P		3	Intra and extracellular trafficking/Chaperonin
1.21	413269	C	T	119		10.4583	54.2471	50.6757					Intergenic
1.21	426605	A	G	186		-45.979	-55.1072	-44.1392		+	AAEL006538-RA	peroxisomal membrane protein 2, pxmp2	5' UTR	1	90
1.21	471051	C	G	152		-6.02007	-51.8462	-46.3462					Intergenic
1.21	471677	G	A	225		-23.9405	-79.3169	-88.7255					Intergenic
1.21	471716	C	T	242		16.0377	71.1864	70.9677					Intergenic
1.21	1036445	G	A	155		10.1399	62.3377	33.7662		-	AAEL006544-RA	nucleoporin P54	Synonymous	3	441	147	F>F		3	Intra and extracellular trafficking/Chaperonin
1.21	1103547	A	G	65		21.7949	-28.2051	-52.4476					Intergenic
1.21	1164857	T	C	537		-25.3222	-51.5687	-25.19		+	AAEL006564-RA	mitochondrial RNA splicing protein	Synonymous	1	852	284	L>L		8	Other enzymes
1.21	1219330	T	C	312		2.82022	41.0895	51.8571		+	AAEL006551-RA	conserved hypothetical protein	3' UTR	5	649
1.21	1225407	C	T	125		53.3662	50.1916	46.4879		-	AAEL006553-RA	protein disulfide isomerase, putative	Synonymous	4	1158	386	S>S		2	Other enzymes
1.21	1315240	T	C	136		-33.3333	-38.0952	-58.5586		+	AAEL006542-RA	retinoid-inducible serine carboxypeptidase (serine carboxypeptidase	Synonymous	1	1371	457	H>H		8	Other enzymes
1.21	1362952	C	T	207		-7.56303	-57.0136	-51.8854		+	AAEL006549-RA	conserved hypothetical protein	Synonymous	3	1897	600	D>D		8	Unknown
1.21	1363087	C	T	101		-27.9221	-55.6364	-46.395		+	AAEL006549-RA	conserved hypothetical protein	Synonymous	3	2032	645	N>N		8	Unknown
1.21	1519222	A	G	173		-19.4595	-33.9275	-50.3686		-	AAEL006565-RA	conserved hypothetical protein	5' UTR	2	426
1.21	1890544	A	G	121		52.512	-15.9091	2.27273		-	AAEL001046-RA	phosphatase fragment	3' UTR	4	1190
1.21	3346465	C	T	107		-17.9348	-70.8333	-67.0455		+	AAEL001047-RA	adenylate cyclase	Synonymous	3	1047	349	G>G		8	Other enzymes
1.211	1005465	A	T	111		57.3232	-20.4545	4.54545		+	AAEL006573-RA	conserved hypothetical protein	Non synonymous	4	877	293	I>F		4	Unknown
1.211	1794555	G	C	117		-62.8571	-6.45161	-9.0909		+	AAEL006567-RA	max binding protein, mnt	Synonymous	8	2172	724	S>S		6	Structure
1.2126	5761	T	G	196		-51.5669	3.64397	16.9312					Intergenic
1.216	1532712	T	C	120		58.2692	-4.23077	35.9866		+	AAEL006663-RA	conserved hypothetical protein	3' UTR	6	2267
1.217	404421	C	T	388		24.3303	27.8016	54.9052					Intergenic
1.217	937701	T	C	287		-6.01374	55.698	31.865		-	AAEL006703-RA	lumbrokinase-3(1) precursor, putative	Synonymous	1	90	28	Q>Q		1	Kinases/Phosphatases
1.219	531253	A	T	106		-38.1336	-56.3667	-55.9908		+	AAEL006744-RA	exonuclease nef-sp	3' UTR	2	1783
1.219	533594	T	A	163		-26.8116	-53.7037	-28.0142					Intergenic
1.219	664253	A	C	95		-13.9286	-51.4286	2.73809		+	AAEL006723-RA	conserved hypothetical protein	3' UTR	1	1063
1.219	1321957	A	T	146		-42.4947	-50	-7.86241		+	AAEL006747-RA	conserved hypothetical protein	Intronic
1.219	1321957	A	T	146		-42.4947	-50	-7.86241		-	AAEL006754-RA	conserved hypothetical protein	Non synonymous	2	662	221	L>H		6	Unknown
1.22	241343	T	C	199		51.4286	49.2064	19.4962		+	AAEL006778-RA	GPCR Frizzled/Smoothened Family GPRFZ2	Synonymous	1	1677	559	Y>Y		2	Hormone and neurotransmitter signalling
1.22	632196	A	G	101		-51.6667	-25	-27.3077		-	AAEL006769-RA	tryptophanyl-tRNA synthetase	Synonymous	3	893	277	H>H		7	Other enzymes
1.22	1608243	A	T	177		54.7619	44.4196	30.0664					Intergenic
1.22	1804517	T	C	117		0	-66.1539	-100		-	AAEL001063-RA	hypothetical protein	Non synonymous	1	546	173	I>V		5	Unknown
1.22	2945499	G	T	630		15.0709	60.113	58.6262		-	AAEL001061-RC	glutathione transferase GSTD1	Non synonymous	2	375	125	D>E		3	Detoxification
1.22	2945514	T	C	1449		19.8572	55.3422	54.995		-	AAEL001061-RC	glutathione transferase GSTD1	Synonymous	2	360	120	Q>Q		3	Detoxification
1.22	2946704	A	G	511		-13.123	72.8856	52.2478		-	AAEL001061-RA	glutathione transferase GSTD1	Intronic
1.22	2946704	A	G	511		-13.123	72.8856	52.2478		-	AAEL001061-RB	glutathione transferase GSTD1	Synonymous	2	570	190	A>A		3	Detoxification
1.22	2946704	A	G	511		-13.123	72.8856	52.2478		-	AAEL001061-RC	glutathione transferase GSTD1	Intronic
1.22	2946707	C	T	548		-12.362	67.9394	49.5492		-	AAEL001061-RA	glutathione transferase GSTD1	Intronic
1.22	2946707	C	T	548		-12.362	67.9394	49.5492		-	AAEL001061-RB	glutathione transferase GSTD1	Synonymous	2	567	189	E>E		3	Detoxification
1.22	2946707	C	T	548		-12.362	67.9394	49.5492		-	AAEL001061-RC	glutathione transferase GSTD1	Intronic
1.22	2964028	C	T	4259		16.0448	46.4225	52.4771		-	AAEL001061-RA	glutathione transferase GSTD1	Synonymous	1	33	11	P>P		3	Detoxification
1.22	2964028	C	T	4259		16.0448	46.4225	52.4771		-	AAEL001061-RB	glutathione transferase GSTD1	Synonymous	1	33	11	P>P		3	Detoxification
1.22	2964028	C	T	4259		16.0448	46.4225	52.4771		-	AAEL001061-RC	glutathione transferase GSTD1	Synonymous	1	33	11	P>P		3	Detoxification
1.22	2964052	G	A	4564		6.5009	38.9457	52.3792		-	AAEL001061-RA	glutathione transferase GSTD1	Synonymous	1	9	3	F>F		3	Detoxification
1.22	2964052	G	A	4564		6.5009	38.9457	52.3792		-	AAEL001061-RB	glutathione transferase GSTD1	Synonymous	1	9	3	F>F		3	Detoxification
1.22	2964052	G	A	4564		6.5009	38.9457	52.3792		-	AAEL001061-RC	glutathione transferase GSTD1	Synonymous	1	9	3	F>F		3	Detoxification
1.22	3051402	G	A	595		-7.6518	-44	-54.9524		-	AAEL001084-RA	Clip-Domain Serine Protease family B. Protease homologue. CLIPB21	Synonymous	1	549	183	P>P		8	Immunity
1.22	3051768	G	T	701		-30.7041	-48.0051	-51.4709		-	AAEL001084-RA	Clip-Domain Serine Protease family B. Protease homologue. CLIPB21	Synonymous	1	183	61	G>G		8	Immunity
1.22	3051771	G	A	693		-29.3542	-47.7363	-51.1688		-	AAEL001084-RA	Clip-Domain Serine Protease family B. Protease homologue. CLIPB21	Synonymous	1	180	60	D>D		8	Immunity
1.22	3158071	A	G	383		-2.96875	23.6979	54.5922		+	AAEL001077-RA	Clip-Domain Serine Protease family B. Protease homologue. CLIPB45	Synonymous	2	981	327	L>L		3	Immunity
1.22	3158266	T	C	529		-8.71059	19.8295	58.0652		+	AAEL001077-RA	Clip-Domain Serine Protease family B. Protease homologue. CLIPB45	Synonymous	2	1176	392	F>F		3	Immunity
1.22	3158290	T	G	1077		0.948288	26.6375	58.3965		+	AAEL001077-RA	Clip-Domain Serine Protease family B. Protease homologue. CLIPB45	Synonymous	2	1200	400	S>S		3	Immunity
1.22	3158320	C	T	1254		4.39394	28.641	57.8411		+	AAEL001077-RA	Clip-Domain Serine Protease family B. Protease homologue. CLIPB45	Synonymous	2	1230	410	Y>Y		3	Immunity
1.22	3158520	C	G	362		-5.0402	40.6061	59.8814		+	AAEL001077-RA	Clip-Domain Serine Protease family B. Protease homologue. CLIPB45	Non synonymous	3	1369	457	H>D		3	Immunity
1.22	3158531	G	T	582		7.06445	52.7113	74.4196		+	AAEL001077-RA	Clip-Domain Serine Protease family B. Protease homologue. CLIPB45	Synonymous	3	1380	460	T>T		3	Immunity
1.22	3158627	C	T	129		15.0273	42.8051	85.8607		+	AAEL001077-RA	Clip-Domain Serine Protease family B. Protease homologue. CLIPB45	Synonymous	3	1476	492	G>G		3	Immunity
1.22	3158819	G	A	854		-1.72086	13.6415	56.0717		+	AAEL001077-RA	Clip-Domain Serine Protease family B. Protease homologue. CLIPB45	Synonymous	4	1605	535	E>E		3	Immunity
1.22	3377939	A	T	5975		31.7364	25.7352	70.1734		-	AAEL001082-RA	conserved hypothetical protein	3' UTR	4	874
1.22	3378291	A	T	3640		13.1547	1.12201	50.7982		-	AAEL001082-RA	conserved hypothetical protein	3' UTR	4	522
1.22	3631625	A	C	236		26.1023	35.589	54.7619		+	AAEL001091-RA	malic enzyme	Synonymous	2	537	179	T>T		2	Other enzymes
1.22	3631625	A	T	236		-8.55379	-9.3985	-32.1429		+	AAEL001091-RA	malic enzyme	Synonymous	2	537	179	T>T
1.22	3632462	T	C	78		47.5	87.5	82.7381		+	AAEL001091-RA	malic enzyme	Synonymous	2	1374	458	A>A		2	Other enzymes
1.22	3632468	T	C	83		39.6429	77.1428	72.3809		+	AAEL001091-RA	malic enzyme	Synonymous	2	1380	460	G>G		2	Other enzymes
1.22	3633291	C	G	109		14.503	55.8824	55.8824		+	AAEL001091-RA	malic enzyme	3' UTR	4	2083
1.22	3633291	C	T	109		-8.21501	-32.3529	-32.3529		+	AAEL001091-RA	malic enzyme	3' UTR	4	2083
1.22	3658860	T	C	461		-22.9947	-42.1356	-50.0885		-	AAEL001092-RA	udp-glucose pyrophosphatase	Synonymous	2	499	141	G>G		8	Kinases/Phosphatases
1.221	234988	T	C	132		14.3493	-50.3722	-40.6732		+	AAEL006794-RA	dicer-1	Synonymous	9	2406	726	D>D		8	Other enzymes
1.221	247792	G	A	91		-13.4615	-43.1818	-50		+	AAEL006794-RA	dicer-1	Synonymous	10	4347	1373	L>L		8	Other enzymes
1.2213	9934	G	A	114		-28.5714	-50	-38.2353					Intergenic
1.222	506733	A	G	917		-15.8535	-5.83577	-50.9971		+	AAEL006820-RA	lipid storage droplets surface binding protein 2 (lsd2)	Non synonymous	3	1222	285	T>A		5	Intra and extracellular trafficking/Chaperonin
1.223	1706742	G	A	269		-67.085	-53.9277	-17.4923		-	AAEL006851-RA	Eukaryotic translation initiation factor 3 subunit G (eIF3g)(Eukaryotic translation initiation factor 3 subunit 4)(Eukaryotic translation initiation factor 3 RNA-binding subunit)(eIF-3 RNA-binding subunit)	Synonymous	3	692	193	R>R		8	Transcription factor
1.223	1706745	A	T	220		-65.3941	-52.9101	-35.0649		-	AAEL006851-RA	Eukaryotic translation initiation factor 3 subunit G (eIF3g)(Eukaryotic translation initiation factor 3 subunit 4)(Eukaryotic translation initiation factor 3 RNA-binding subunit)(eIF-3 RNA-binding subunit)	Synonymous	3	689	192	I>I		8	Transcription factor
1.224	594143	T	C	146		56.0284	44.9173	33.3617					Intergenic
1.225	166053	A	G	130		-9.23913	-4.09207	50.4831					Intergenic
1.225	167756	T	C	68		-58.6957	1.30436	-8.69565					Intergenic
1.225	307381	T	C	487		-55.873	-29.1649	1.49306					Intergenic
1.225	307387	A	T	450		56.4102	32.6667	-0.59524					Intergenic
1.225	307867	T	C	191		-60	-47.4618	-16.0606		-	AAEL006888-RA	hypothetical protein	Synonymous	7	2997	999	E>E		8	Unknown
1.225	326286	T	A	89		-58.8889	-50.1282	-11.6667		-	AAEL006888-RA	hypothetical protein	Non synonymous	3	1901	634	Y>F		8	Unknown
1.225	327020	G	A	136		-53.3333	-62.2222	-55.1515		-	AAEL006888-RA	hypothetical protein	Synonymous	3	1167	389	F>F		8	Unknown
1.225	1305379	G	A	836		-52.6937	-18.7005	-2.88973		+	AAEL006889-RA	hypothetical protein	Non synonymous	1	428	143	S>N		6	Unknown
1.225	1305416	T	A	710		-51.0762	-26.176	-2.58572		+	AAEL006889-RA	hypothetical protein	3' UTR	1	465
1.225	1305422	T	G	639		-50.5506	-27.7034	0.907684		+	AAEL006889-RA	hypothetical protein	3' UTR	1	471
1.225	1305822	T	C	414		-55.9228	-12.5335	-15.1983					Intergenic
1.225	1305850	G	C	341		-63.6302	-40.0444	-7.51807					Intergenic
1.225	1305919	G	A	1227		-52.4179	-28.031	1.77354					Intergenic
1.225	1305929	A	C	1066		-50.7077	-23.4292	5.19807					Intergenic
1.225	1335439	C	T	160		-57.9373	-25.8721	-25.4091		+	AAEL006879-RA	folate carrier protein	3' UTR	7	1718
1.225	1335439	C	T	160		-57.9373	-25.8721	-25.4091		+	AAEL006879-RB	folate carrier protein	Intronic
1.225	1335467	G	A	278		-58.2049	-24.8715	-11.1811		+	AAEL006879-RA	folate carrier protein	3' UTR	7	1746
1.225	1335467	G	A	278		-58.2049	-24.8715	-11.1811		+	AAEL006879-RB	folate carrier protein	Intronic
1.225	1335534	A	G	457		48.9511	2.77507	61.5385		+	AAEL006879-RA	folate carrier protein	3' UTR	7	1813
1.225	1335534	A	G	457		48.9511	2.77507	61.5385		+	AAEL006879-RB	folate carrier protein	Intronic
1.225	1337045	C	T	102		2.77778	-57.2222	2.77778		+	AAEL006879-RB	folate carrier protein	Intronic
1.225	1337143	T	C	1436		55.2035	16.873	-1.38759		+	AAEL006879-RB	folate carrier protein	Intronic
1.225	1337204	G	A	559		52.6793	15.5602	-3.7788		+	AAEL006879-RB	folate carrier protein	Intronic
1.225	1337245	G	C	478		-54.8997	-10.8521	1.81915		+	AAEL006879-RB	folate carrier protein	Intronic
1.225	1337353	T	C	111		-52.1303	-26.8556	-10.3314		+	AAEL006879-RB	folate carrier protein	Intronic
1.227	584503	G	A	91		53.4591	-0.707547	2.58193		+	AAEL017140-RA		5' UTR	1	337
1.227	739349	G	A	105		12.6452	11.4144	54.5582		+	AAEL006915-RA	conserved hypothetical protein	Synonymous	2	392	72	S>S		3	Unknown
1.228	1470440	C	T	125		-55.3571	-47.5	-29.1667		-	AAEL006927-RA	hypothetical protein	Synonymous	1	1029	343	P>P		8	Unknown
1.229	1145668	G	T	71		-47.7778	5.55556	-59.1503		+	AAEL006956-RA	suppressor of ty	5' UTR	1	26
1.2297	5502	G	T	154		-59.0909	-12.0321	36.3636		-	AAEL015445-RA	cysteine dioxygenase	Synonymous	1	352	118	R>R		6	Other enzymes
1.23	2299225	A	G	94		-12.5	5.55555	53.0303		-	AAEL001151-RA	n-acetylgalactosaminyltransferase	Synonymous	5	1665	555	S>S		3	Other enzymes
1.23	2791387	T	C	1285		23.8209	55.5947	-9.24989		-	AAEL001113-RA	inorganic phosphate cotransporter, putative	3' UTR	5	2055
1.23	3292329	C	T	176		43.774	65.1674	3.09845		-	AAEL001104-RA	conserved hypothetical protein	Synonymous	4	945	315	A>A		1	Unknown
1.23	3527647	T	C	95		40.6072	56.7063	32.8341					Intergenic
1.23	3548228	G	A	139		-44.8938	-48.8294	-53.5806		-	AAEL001147-RA	hypothetical protein	Synonymous	4	4422	1474	N>N		8	Unknown
1.23	3548253	G	A	144		50.2419	51.0753	25.8065		-	AAEL001147-RA	hypothetical protein	Non synonymous	4	4397	1466	T>I		2	Unknown
1.23	3549842	T	G	132		47.1665	56.0117	3.22581		-	AAEL001147-RA	hypothetical protein	Synonymous	4	2808	936	A>A		1	Unknown
1.23	3674561	T	C	238		-22.2826	-2.88461	-59.1049		-	AAEL001103-RA	prefoldin, subunit, putative	Synonymous	3	452	101	E>E		5	Intra and extracellular trafficking/Chaperonin
1.23	3674564	G	A	220		-28.3496	-3.99062	-65.7023		-	AAEL001103-RA	prefoldin, subunit, putative	Synonymous	3	449	100	L>L		5	Intra and extracellular trafficking/Chaperonin
1.231	1304194	G	A	177		-35.7143	-53.5547	-42.517		+	AAEL007011-RA	conserved hypothetical protein	Synonymous	3	284	22	K>K		8	Unknown
1.232	331021	A	T	89		50	18.3333	0					Intergenic
1.233	7632	A	C	198		10.2788	51.1828	27.0161					Intergenic
1.233	11369	C	T	180		-25.9615	-57.2115	-60.3365					Intergenic
1.233	198963	C	A	811		-30.8333	-50.5455	-33.0973					Intergenic
1.233	262694	C	T	211		-30.9091	-57.8571	-27.2549		+	AAEL007046-RA	mitochondrial brown fat uncoupling protein	3' UTR	4	2016
1.233	262694	C	T	211		-30.9091	-57.8571	-27.2549		-	AAEL007058-RA	conserved hypothetical protein	3' UTR	4	2203
1.234	1673861	C	T	602		10	11.3636	50.8621		+	AAEL007080-RA	glycerol-3-phosphate acyltransferase	Synonymous	6	1374	423	V>V		3	Other enzymes
1.235	35791	G	T	220		-57.971	-23.3798	2.36653		-	AAEL007088-RA	ribitol kinase	Synonymous	4	1520	489	A>A		6	Kinases/Phosphatases
1.235	36650	T	A	102		55.0877	4.42105	5.92105		-	AAEL007088-RA	ribitol kinase	Synonymous	2	839	262	A>A		2	Kinases/Phosphatases
1.235	283811	G	A	121		50	11.7647	20		-	AAEL007082-RA	conserved hypothetical protein	3' UTR	14	3308
1.238	1207448	A	T	136		34.0585	64.5796	12.0155		+	AAEL007131-RA	sugar transporter	Non synonymous	4	982	328	I>F		1	Intra and extracellular trafficking/Chaperonin
1.238	1347084	C	A	120		67.4118	12.7451	7.98319					Intergenic
1.239	18421	G	T	153		67.288	14.4144	-10.5856					Intergenic
1.239	18502	G	A	197		62.8819	12.5656	-4.31083					Intergenic
1.239	18505	A	G	193		59.2311	7.91448	-8.58676					Intergenic
1.239	210176	C	T	276		64.3939	6.52958	-3.50539					Intergenic
1.239	210310	G	A	179		52.2222	2	-13.3333					Intergenic
1.239	210340	C	T	129		65	-1.57895	-13.5484					Intergenic
1.239	307285	T	C	91		53.9526	-1.6624	-31.0742					Intergenic
1.239	433660	G	T	149		-56.3158	-8.33333	13.9394					Intergenic
1.239	433843	G	A	207		52.8073	10.9423	-26.7867					Intergenic
1.239	433897	A	T	182		-56.9024	-12.6894	29.3939					Intergenic
1.239	433903	T	C	170		-62.9167	-9.16667	19.0476					Intergenic
1.239	544100	T	C	139		68.5714	14.4048	5.15679		+	AAEL007148-RA	conserved hypothetical protein	Synonymous	2	63	21	D>D		2	Unknown
1.239	544121	G	T	174		70.5882	17.527	4.5505		+	AAEL007148-RA	conserved hypothetical protein	Synonymous	2	84	28	L>L		2	Unknown
1.239	544145	G	A	171		63.9881	-0.297618	-8.06159		+	AAEL007148-RA	conserved hypothetical protein	Synonymous	2	108	36	R>R		4	Unknown
1.239	544404	A	G	127		56.8569	1.62037	-16.7264		+	AAEL007148-RA	conserved hypothetical protein	Synonymous	3	303	101	R>R		4	Unknown
1.239	544458	C	A	197		64.2442	3.5299	-16.113		+	AAEL007148-RA	conserved hypothetical protein	Synonymous	3	357	119	G>G		4	Unknown
1.239	544503	T	A	171		10.8108	0	0		+	AAEL007148-RA	conserved hypothetical protein	Non synonymous	3	402	134	S>R
1.239	544503	T	C	171		50.4504	-4.16667	0.813007		+	AAEL007148-RA	conserved hypothetical protein	Synonymous	3	402	134	S>S		4	Unknown
1.239	544515	T	C	141		78.6364	9.5666	0.401069		+	AAEL007148-RA	conserved hypothetical protein	Synonymous	3	414	138	D>D		2	Unknown
1.239	551803	A	G	214		66.0448	9	-11.6667		+	AAEL007148-RA	conserved hypothetical protein	Synonymous	4	507	169	Q>Q		4	Unknown
1.239	552464	A	T	78		52.0833	14.9038	-20.1389					Intergenic
1.239	552527	C	T	102		58.7963	14.5759	-32.037					Intergenic
1.239	553022	T	C	136		65.7987	-1.05333	-9.29705					Intergenic
1.239	553053	T	G	104		73.5294	1.63399	-16.7421					Intergenic
1.24	228592	G	A	284		63.8624	35.5443	32.2396		-	AAEL007155-RA	conserved hypothetical protein	Synonymous	2	423	141	H>H		2	Unknown
1.241	714680	A	C	92		53.0303	19.697	3.0303		-	AAEL007185-RA	hypothetical protein	Synonymous	1	297	99	V>V		2	Unknown
1.241	1449547	T	C	84		59.5745	-30.4255	-26.1398		+	AAEL007182-RA	hypothetical protein	3' UTR	3	1233
1.2417	6614	C	T	203		-16.2037	-21.9964	-50.3704		+	AAEL015460-RA	conserved hypothetical protein	Synonymous	1	168	56	R>R		8	Unknown
1.243	528006	T	C	481		13.3888	-51.6462	-49.1112		+	AAEL007199-RA	hypothetical protein	Synonymous	1	501	167	L>L		8	Unknown
1.243	1159556	T	C	124		54.2328	-8.62434	39.9471					Intergenic
1.243	1307776	T	C	152		-24.8966	0.550259	-56.8965					Intergenic
1.243	1308875	G	A	75		35.4545	2.12121	52.1212					Intergenic
1.243	1365148	C	T	140		-9.12778	-21.2526	-51.3547		-	AAEL007219-RA	conserved hypothetical protein	Synonymous	2	808	133	E>E		5	Unknown
1.243	1395836	G	C	104		12.037	51.9231	17.1053					Intergenic
1.244	205473	A	G	168		73.8095	2.48447	-16.9841		+	AAEL007240-RA	cdc42 GTPase-activating protein	Synonymous	1	216	72	T>T		4	Other enzymes
1.244	205527	G	A	132		52.3809	-10.4167	-33.3333		+	AAEL007240-RA	cdc42 GTPase-activating protein	Synonymous	1	270	90	L>L		4	Other enzymes
1.244	217086	C	T	161		61.459	-9.89547	-21.1278		+	AAEL007240-RA	cdc42 GTPase-activating protein	Synonymous	4	927	309	G>G		4	Other enzymes
1.244	218642	G	A	240		50.2211	-3.27618	-33.4918		+	AAEL007240-RA	cdc42 GTPase-activating protein	Synonymous	5	2418	806	T>T		4	Other enzymes
1.244	220695	T	C	111		63.1965	5.24194	-26.3757		+	AAEL007240-RA	cdc42 GTPase-activating protein	Synonymous	8	4032	1344	S>S		4	Other enzymes
1.244	221157	G	A	155		69.7155	-1.95122	-11.9512		+	AAEL007240-RA	cdc42 GTPase-activating protein	Synonymous	8	4494	1498	E>E		4	Other enzymes
1.244	221250	G	A	140		56.25	-2.08333	-15.7197		+	AAEL007240-RA	cdc42 GTPase-activating protein	Synonymous	8	4587	1529	K>K		4	Other enzymes
1.244	221866	C	A	99		-77.795	-23.8095	-19.6429		+	AAEL007240-RA	cdc42 GTPase-activating protein	Synonymous	8	5203	1735	R>R		7	Other enzymes
1.244	222108	T	C	203		61.3853	11.6498	-21.3986		+	AAEL007240-RA	cdc42 GTPase-activating protein	Synonymous	8	5445	1815	T>T		4	Other enzymes
1.244	222147	C	T	208		67.4528	11.1702	-16.0714		+	AAEL007240-RA	cdc42 GTPase-activating protein	Synonymous	8	5484	1828	N>N		4	Other enzymes
1.244	235126	A	T	112		86.2069	-0.749625	4.38872					Intergenic
1.244	340546	A	T	92		-59.8496	-15.0877	22.8833		-	AAEL007239-RA	conserved hypothetical protein	Non synonymous	3	974	304	S>T		6	Unknown
1.244	452788	T	A	149		71.7857	6.57295	-23.2143					Intergenic
1.244	453047	A	T	121		58.9964	5.07937	-26.0131					Intergenic
1.244	459397	G	A	175		-74	-13.7059	-36.7451					Intergenic
1.244	460680	G	A	110		73.6842	-1.31579	-17.6201					Intergenic
1.244	461358	G	A	211		62.0776	0	-13.8562					Intergenic
1.244	507850	T	C	86		63.5417	21.6667	22.9167					Intergenic
1.244	513379	C	T	115		60.307	5.20833	-14.881					Intergenic
1.244	513925	T	A	212		65.3637	8.02309	-22.7513					Intergenic
1.244	514432	A	C	169		57.8014	18.3705	-10.7171		+	AAEL007242-RA	conserved hypothetical protein	Synonymous	1	57	19	P>P		4	Unknown
1.244	516508	C	T	110		83.3333	5.07246	-13.964		+	AAEL007242-RA	conserved hypothetical protein	Synonymous	1	2133	711	L>L		4	Unknown
1.244	527723	T	A	117		-62.963	0	24.2424		+	AAEL007242-RA	conserved hypothetical protein	Synonymous	12	4341	1447	I>I		6	Unknown
1.244	527991	G	A	177		-61.9072	-9.42803	21.0688		+	AAEL007242-RA	conserved hypothetical protein	Synonymous	13	4536	1512	V>V		6	Unknown
1.244	531165	T	C	107		62.9098	5.40984	-9.59016		+	AAEL007243-RA	valacyclovir hydrolase	Synonymous	1	135	12	S>S		4	Detoxification
1.244	531167	A	C	107		-62.9098	-5.40984	9.59016		+	AAEL007243-RA	valacyclovir hydrolase	Non synonymous	1	137	13	N>T		6	Detoxification
1.244	531182	A	G	131		67.549	-0.367647	-6.61765		+	AAEL007243-RA	valacyclovir hydrolase	Non synonymous	1	152	18	H>R		4	Detoxification
1.244	531538	T	C	367		77.5951	10.0855	-3.65079		+	AAEL007243-RA	valacyclovir hydrolase	Synonymous	2	447	116	I>I		2	Detoxification
1.244	531714	G	A	651		-63.6364	0.452469	10.7186		+	AAEL007243-RA	valacyclovir hydrolase	Synonymous	3	558	153	A>A		6	Detoxification
1.244	531858	G	A	159		72.7599	-3.08555	-12.5576		+	AAEL007243-RA	valacyclovir hydrolase	Synonymous	3	702	201	L>L		4	Detoxification
1.244	532450	T	C	84		60.3175	-13.1868	-28.5714		+	AAEL007243-RA	valacyclovir hydrolase	Synonymous	4	924	275	N>N		4	Detoxification
1.244	575880	G	A	82		-53.3333	-35.1515	17.2549		-	AAEL007229-RA	conserved hypothetical protein	3' UTR	5	1089
1.244	578077	C	A	242		-54.3098	0.781807	32.5397		-	AAEL007229-RA	conserved hypothetical protein	Synonymous	1	314	50	L>L		6	Unknown
1.244	578128	G	T	277		53.5519	-5.09804	-30.2564		-	AAEL007229-RA	conserved hypothetical protein	Synonymous	1	263	33	I>I		4	Unknown
1.244	838930	T	A	117		68.75	30.0403	12.2283					Intergenic
1.244	839155	C	A	108		-51.243	-5.96562	3.39893					Intergenic
1.244	839175	T	A	91		56.0714	-8.7013	-21.4286					Intergenic
1.244	839411	G	A	84		-10.8333	22.5	50.2778					Intergenic
1.244	840050	G	A	75		61.4973	-29.4118	-21.7195					Intergenic
1.244	844617	C	A	247		68.3198	17.3218	-3.74665		-	AAEL007245-RA	WD40 protein	Synonymous	12	4341	1447	G>G		4	Other enzymes
1.244	859661	G	A	169		-51.0638	-14.3291	-19.4849		-	AAEL007245-RA	WD40 protein	Synonymous	11	4147	1383	L>L		7	Other enzymes
1.244	859737	G	A	166		-50.9804	-16.8341	-21.5686		-	AAEL007245-RA	WD40 protein	Synonymous	10	4131	1377	S>S		7	Other enzymes
1.244	860090	C	T	123		73.75	11.25	-4.64286		-	AAEL007245-RA	WD40 protein	Synonymous	9	3837	1279	K>K		4	Other enzymes
1.244	885089	A	G	201		-51.3258	-25.7576	-6.41296		-	AAEL007245-RA	WD40 protein	Synonymous	4	3168	1056	S>S		6	Other enzymes
1.244	885131	G	A	194		62.2291	10.68	-25.4902		-	AAEL007245-RA	WD40 protein	Synonymous	4	3126	1042	D>D		4	Other enzymes
1.244	1400908	C	A	368		57.301	-3.98429	-26.9789		+	AAEL007232-RA	hypothetical protein	Non synonymous	1	305	102	A>E		4	Unknown
1.244	1402506	G	A	279		-57.448	-10.4478	4.52525		-	AAEL007230-RA	Mediator of RNA polymerase II transcription subunit 30 (Mediator complex subunit 30)	Synonymous	2	793	243	S>S		6	Other enzymes
1.244	1402680	A	G	134		-71.6615	-3.43406	12.7463		-	AAEL007230-RA	Mediator of RNA polymerase II transcription subunit 30 (Mediator complex subunit 30)	Synonymous	2	619	185	R>R		6	Other enzymes
1.244	1402857	A	T	128		-57.8818	-0.193047	15.5462		-	AAEL007230-RA	Mediator of RNA polymerase II transcription subunit 30 (Mediator complex subunit 30)	Synonymous	2	442	126	A>A		6	Other enzymes
1.244	1402905	T	A	233		52.7845	6.35593	-11.1441		-	AAEL007230-RA	Mediator of RNA polymerase II transcription subunit 30 (Mediator complex subunit 30)	Synonymous	2	394	110	L>L		4	Other enzymes
1.244	1437815	G	A	142		60.6229	4.30108	-19.7299		-	AAEL007228-RA	autophagy related gene APG4B	Synonymous	2	264	88	A>A		4	Other enzymes
1.244	1482584	C	A	519		71.1327	-7.17167	-7.28824		-	AAEL007236-RA	conserved hypothetical protein	3' UTR	3	1203
1.244	1482612	G	A	662		59.083	-2.16696	-6.46422		-	AAEL007236-RA	conserved hypothetical protein	3' UTR	3	1175
1.244	1482901	G	A	3215		53.0939	1.08089	-24.7197		-	AAEL007236-RA	conserved hypothetical protein	Synonymous	3	886	234	S>S		4	Unknown
1.244	1483057	G	A	2312		54.1546	17.6518	3.65802		-	AAEL007236-RA	conserved hypothetical protein	Synonymous	3	730	182	D>D		2	Unknown
1.244	1483540	G	A	2880		64.3186	16.6724	-12.3699		-	AAEL007236-RA	conserved hypothetical protein	Synonymous	2	307	41	S>S		4	Unknown
1.244	1483617	T	G	1930		57.7463	3.45018	-17.3017		-	AAEL007236-RA	conserved hypothetical protein	Non synonymous	2	230	16	K>Q		4	Unknown
1.244	1508330	A	C	314		56.8952	1.45306	-22.2714					Intergenic
1.244	1508400	G	A	727		58.6287	9.52108	-13.7697					Intergenic
1.244	1508530	T	A	242		63.9394	12.4579	-11.8182					Intergenic
1.244	1508813	C	A	179		65.201	10.3472	-10.5051					Intergenic
1.244	1509064	C	T	549		-55.5904	-25.6617	-18.8088					Intergenic
1.244	1509313	G	A	134		-61.5385	-19.8718	-19.4332					Intergenic
1.244	1509386	T	A	121		-14.2857	25.7143	50.7143					Intergenic
1.244	1509644	G	A	336		53.0751	-4.49438	-17.1442		-	AAEL007235-RA	mitochondrial uncoupling protein	Synonymous	5	1014	338	I>I		4	Intra and extracellular trafficking/Chaperonin
1.244	1509668	A	T	343		66.2453	0.530973	-13.5284		-	AAEL007235-RA	mitochondrial uncoupling protein	Synonymous	5	990	330	T>T		4	Intra and extracellular trafficking/Chaperonin
1.244	1509722	C	A	320		-62.5805	-17.2316	15.527		-	AAEL007235-RA	mitochondrial uncoupling protein	Synonymous	5	936	312	A>A		6	Intra and extracellular trafficking/Chaperonin
1.244	1513686	C	T	450		69.3647	1.52632	-6.47368		-	AAEL007235-RA	mitochondrial uncoupling protein	Synonymous	2	237	79	Q>Q		4	Intra and extracellular trafficking/Chaperonin
1.244	1513698	C	T	528		57.4074	-1.11111	-15.1572		-	AAEL007235-RA	mitochondrial uncoupling protein	Synonymous	2	225	75	R>R		4	Intra and extracellular trafficking/Chaperonin
1.244	1530859	C	T	348		70.2206	36.4706	-8.77531					Intergenic
1.244	1530975	A	C	402		58.5415	7.33083	-9.16268					Intergenic
1.244	1531018	T	G	915		52.681	19.8535	3.44105					Intergenic
1.244	1531091	T	C	503		50.4605	16.977	10.5171					Intergenic
1.244	1531214	C	A	338		66.2618	10.1484	-6.23825					Intergenic
1.244	1531328	G	T	391		60.7386	19.7573	-13.3615					Intergenic
1.244	1541059	A	G	196		59.6491	12.3373	5.48246		-	AAEL007226-RA	nidogen	Synonymous	10	3894	1298	Y>Y		2	Structure
1.244	1541152	T	C	283		53.2646	6.04238	-8.02572		-	AAEL007226-RA	nidogen	Synonymous	10	3801	1267	E>E		4	Structure
1.244	1541233	C	T	287		56.8362	11.5864	-15.2798		-	AAEL007226-RA	nidogen	Synonymous	10	3720	1240	K>K		4	Structure
1.244	1541278	T	C	547		57.373	26.1422	-4.92122		-	AAEL007226-RA	nidogen	Synonymous	10	3675	1225	G>G		2	Structure
1.244	1541302	T	C	555		55.3818	20.219	-7.78447		-	AAEL007226-RA	nidogen	Synonymous	10	3651	1217	K>K		4	Structure
1.244	1542023	A	G	619		63.089	16.7829	-20.4727		-	AAEL007226-RA	nidogen	Synonymous	9	2989	997	L>L		4	Structure
1.244	1542266	A	G	392		54.8452	3.88994	-32.3013		-	AAEL007226-RA	nidogen	Synonymous	8	2802	934	N>N		4	Structure
1.244	1542471	C	T	1074		55.7379	-2.10526	-24.0199		-	AAEL007226-RA	nidogen	Synonymous	7	2652	884	P>P		4	Structure
1.244	1542600	T	C	707		71.6959	8.94737	-9.15017		-	AAEL007226-RA	nidogen	Synonymous	7	2523	841	E>E		4	Structure
1.244	1542606	A	G	806		60.1274	11.9612	-7.05328		-	AAEL007226-RA	nidogen	Synonymous	7	2517	839	C>C		4	Structure
1.244	1542837	G	A	691		59.3048	15.8731	-17.9679		-	AAEL007226-RA	nidogen	Synonymous	7	2286	762	Y>Y		4	Structure
1.244	1542840	A	G	690		57.5706	15.0142	-19.1437		-	AAEL007226-RA	nidogen	Synonymous	7	2283	761	R>R		4	Structure
1.244	1543872	A	G	348		73.4638	21.9869	-14.24		-	AAEL007226-RA	nidogen	Synonymous	4	1431	477	H>H		4	Structure
1.244	1544142	T	G	330		56.1957	12.9579	-24.4078		-	AAEL007226-RA	nidogen	Synonymous	4	1161	387	G>G		4	Structure
1.244	1544798	A	G	410		74.1348	7.67581	-9.24951		-	AAEL007226-RA	nidogen	Synonymous	2	621	207	F>F		4	Structure
1.244	1544837	C	T	610		65.1605	5.25854	-12.3178		-	AAEL007226-RA	nidogen	Synonymous	2	582	194	K>K		4	Structure
1.244	1544843	G	A	606		53.6685	8.96533	6.29793		-	AAEL007226-RA	nidogen	Synonymous	2	576	192	D>D		2	Structure
1.244	1554791	G	C	562		57.4858	20.8388	9.45946		-	AAEL007226-RA	nidogen	Non synonymous	1	55	19	Q>E		2	Structure
1.244	1554896	T	A	96		50.5791	-15.1351	-31.1351					Intergenic
1.245	1431482	C	T	106		-19.0968	-23.0968	-59.0968		-	AAEL007268-RA	conserved hypothetical protein	Synonymous	4	2070	690	E>E		8	Unknown
1.247	1212972	T	A	76		53.9526	23.0435	27.3292		+	AAEL007300-RA	syntaxin binding protein-1,2,3	3' UTR	2	634
1.249	1266124	T	G	586		59.1519	-12.1874	11.6248		-	AAEL007342-RA	conserved hypothetical protein	Synonymous	3	475	95	R>R		2	Unknown
1.249	1266158	T	A	1000		54.1815	-2.16051	19.7522		-	AAEL007342-RA	conserved hypothetical protein	Synonymous	3	441	83	I>I		2	Unknown
1.2491	2648	C	T	118		26.626	58.3333	58.3333		+	AAEL015467-RA	segmentation protein cap'n'collar	Synonymous	1	102	34	A>A		2	Structure
1.2491	2843	T	G	477		23.3331	73.0337	61.9226		+	AAEL015467-RA	segmentation protein cap'n'collar	Synonymous	1	297	99	V>V		3	Structure
1.2491	3566	C	T	528		8.23899	81.7142	68.9966		+	AAEL015467-RA	segmentation protein cap'n'collar	Synonymous	1	1020	340	D>D		3	Structure
1.2491	3584	G	A	1368		11.352	60.5463	54.6696		+	AAEL015467-RA	segmentation protein cap'n'collar	Synonymous	1	1038	346	K>K		3	Structure
1.25	683015	G	A	90		20.4545	56.1688	-20.0216		+	AAEL007362-RA	regulator of g protein signaling	3' UTR	6	3123
1.25	1795166	A	G	129		9.52381	-35.9307	-53.2213		-	AAEL001204-RA	sterol o-acyltransferase	3' UTR	8	1443
1.25	1795180	G	A	138		0	-36.6667	-59.2593		-	AAEL001204-RA	sterol o-acyltransferase	Synonymous	8	1429	477	L>L		5	Other enzymes
1.25	3606358	C	T	146		11.1437	-22.7273	-54.8701		+	AAEL001195-RA	juvenile hormone-inducible protein, putative	Synonymous	1	378	126	C>C		5	Hormone and neurotransmitter signalling
1.25	3606358	C	T	146		11.1437	-22.7273	-54.8701		-	AAEL001206-RA	threonyl-tRNA synthetase	Intronic
1.25	3607069	C	T	133		-1.34367	-6.40523	-62.0202		+	AAEL001195-RA	juvenile hormone-inducible protein, putative	Non synonymous	2	1027	343	P>S		5	Hormone and neurotransmitter signalling
1.25	3607069	C	T	133		-1.34367	-6.40523	-62.0202		-	AAEL001206-RA	threonyl-tRNA synthetase	Intronic
1.251	297838	A	G	144		50.9804	43.573	24.0573		-	AAEL007381-RA	conserved hypothetical protein	Non synonymous	1	1108	363	Y>H		2	Unknown
1.251	297854	A	T	97		67.5676	48.8176	26.3911		-	AAEL007381-RA	conserved hypothetical protein	Synonymous	1	1092	357	V>V		2	Unknown
1.252	115467	C	G	80		11.9658	17.5214	50.8547					Intergenic
1.252	543413	T	A	71		59.697	58.5859	9.69697					Intergenic
1.253	220031	T	C	115		15.1616	8.20512	-50.3663		+	AAEL007402-RA	Mediator of RNA polymerase II transcription subunit 1 (Mediator complex subunit 1)	Non synonymous	5	3616	1206	S>P		5	Other enzymes
1.253	727718	C	T	141		33.3333	52.4242	-6.46465		+	AAEL007397-RA	Ecdysone-induced protein 75B isoform A Nuclear receptor E75	Synonymous	5	2583	861	D>D		1	Hormone and neurotransmitter signalling
1.253	727718	C	T	141		33.3333	52.4242	-6.46465		+	AAEL007397-RB	Ecdysone-induced protein 75B isoform A Nuclear receptor E75	Exonic	5
1.253	727718	C	T	141		33.3333	52.4242	-6.46465		+	AAEL007397-RC	Ecdysone-induced protein 75B isoform A Nuclear receptor E75	Synonymous	4	2694	898	D>D		1	Hormone and neurotransmitter signalling
1.2539	2331	A	T	126		60.6101	15.1888	29.4745					Intergenic
1.254	172419	T	C	245		28.7901	50.993	5.27497		-	AAEL007407-RA	hypothetical protein	Intronic
1.254	172419	T	C	245		28.7901	50.993	5.27497		-	AAEL007407-RB	hypothetical protein	Synonymous	7	2868	956	Q>Q		1	Unknown
1.254	172419	T	C	245		28.7901	50.993	5.27497		-	AAEL007408-RA	conserved hypothetical protein	Synonymous	2	258	86	Q>Q		1	Unknown
1.255	428469	A	C	76		23.3766	30.5195	59.0909					Intergenic
1.255	1024111	T	C	103		51.1924	48.0392	54.1796		+	AAEL007417-RA	hypothetical protein	Non synonymous	2	263	88	V>A		2	Unknown
1.257	353808	G	A	143		-2.99043	-17.0821	-54.3939		-	AAEL007476-RA	makorin	Synonymous	2	753	251	N>N		5	Other enzymes
1.257	864338	G	A	167		-9.42249	-34.5096	-58.1238		+	AAEL007465-RA	conserved hypothetical protein	Synonymous	3	915	305	E>E		5	Unknown
1.257	865508	A	G	235		-8.90443	-35.3346	-53.0475		+	AAEL007465-RA	conserved hypothetical protein	Synonymous	3	2085	695	Q>Q		5	Unknown
1.257	865514	A	C	214		-6.73486	-40.0682	-53.6957		+	AAEL007465-RA	conserved hypothetical protein	Synonymous	3	2091	697	P>P		8	Unknown
1.257	866261	A	C	116		1.58046	-13.6905	-54.8333		+	AAEL007465-RA	conserved hypothetical protein	Synonymous	3	2838	946	T>T		5	Unknown
1.257	1034409	A	T	194		-5.55556	47.076	74.4444		+	AAEL007477-RA	ubiquitin-conjugating enzyme E2 i	Synonymous	3	342	114	I>I		3	Other enzymes
1.257	1189318	A	C	191		29.8901	63.9286	48.0952		+	AAEL007470-RA	staufen	Synonymous	3	2054	675	A>A		2	Intra and extracellular trafficking/Chaperonin
1.257	1189321	A	G	205		24.7306	57.1264	45.3721		+	AAEL007470-RA	staufen	Synonymous	3	2057	676	E>E		2	Intra and extracellular trafficking/Chaperonin
1.257	1210864	G	T	876		6.72305	52.6606	26.6606		+	AAEL007470-RA	staufen	Synonymous	4	2675	882	V>V		1	Intra and extracellular trafficking/Chaperonin
1.257	1210888	T	C	811		3.96117	55.8605	31.4887		+	AAEL007470-RA	staufen	Synonymous	4	2699	890	S>S		3	Intra and extracellular trafficking/Chaperonin
1.257	1211415	C	T	660		9.1052	53.522	34.0205		+	AAEL007470-RA	staufen	Intronic
1.257	1211804	G	A	254		-15.4953	-51.0985	-16.1129		+	AAEL007470-RA	staufen	Intronic
1.257	1212414	C	A	283		-23.7648	-54.5048	-30.7726		+	AAEL007470-RA	staufen	Intronic
1.257	1213696	C	T	523		-25.3039	-57.1251	-49.809		+	AAEL007470-RA	staufen	Intronic
1.257	1213856	C	T	126		-57.8977	-67.2727	-61.3904		+	AAEL007470-RA	staufen	Intronic
1.257	1214009	G	A	273		-28.0496	-50.8274	-33.576		+	AAEL007470-RA	staufen	Intronic
1.257	1301095	C	T	573		2.52413	2.29857	60.5403		+	AAEL007473-RA	cytochrome P450 CYP6AH1	Synonymous	2	294	98	H>H		3	Detoxification
1.257	1301113	T	C	710		-6.27566	-37.7042	-57.311		+	AAEL007473-RA	cytochrome P450 CYP6AH1	Synonymous	2	312	104	F>F		5	Detoxification
1.257	1325432	G	A	3083		-6.6984	-51.556	-44.2649		+	AAEL007473-RA	cytochrome P450 CYP6AH1	Non synonymous	4	1036	346	V>I		8	Detoxification
1.257	1325482	G	A	2634		7.94714	51.0173	52.0469		+	AAEL007473-RA	cytochrome P450 CYP6AH1	Non synonymous	4	1086	362	M>I		3	Detoxification
1.257	1352174	C	T	78		20.4545	59.6154	65.9091		+	AAEL007466-RA	histone-fold protein CHRAC subunit, putative	Synonymous	2	676	189	T>T		3	Transcription factor
1.258	474817	G	T	2594		1.8435	-17.5968	-53.2884		+	AAEL007494-RA	calcineurin b subunit	Synonymous	2	544	129	L>L		5	Kinases/Phosphatases
1.258	487097	A	C	104		-8.69566	-30.4348	-65.2174		-	AAEL007484-RA	protein transport protein sec23	Synonymous	2	920	255	R>R		5	Intra and extracellular trafficking/Chaperonin
1.258	487097	A	C	104		-8.69566	-30.4348	-65.2174		-	AAEL007484-RB	protein transport protein sec23	Synonymous	2	920	255	R>R		5	Intra and extracellular trafficking/Chaperonin
1.258	558401	A	C	124		3.66667	-9.62162	-53.3846		+	AAEL007497-RA	conserved hypothetical protein	Non synonymous	1	811	271	K>Q		5	Unknown
1.259	432879	T	C	108		23.6111	30.6373	54.1667		+	AAEL007505-RA	iroquois-class homeodomain protein irx	Synonymous	5	864	288	N>N		2	Structure
1.26	1405706	C	A	77		-27.5184	2.02703	-55.3259		+	AAEL007507-RA	conserved hypothetical protein	Non synonymous	6	1946	649	T>N		7	Unknown
1.261	374237	T	C	92		51.5151	25.974	29.5455					Intergenic
1.262	44122	T	A	194		-33.8873	-54.5714	-28.1053		+	AAEL007547-RA	chloride channel protein	5' UTR	1	151
1.262	58101	T	C	103		-53.0435	-36.6667	-13.5294		+	AAEL007547-RA	chloride channel protein	Synonymous	3	1356	392	I>I		8	Intra and extracellular trafficking/Chaperonin
1.262	58143	T	C	569		-54.7052	-34.1612	-17.328		+	AAEL007547-RA	chloride channel protein	Synonymous	3	1398	406	D>D		8	Intra and extracellular trafficking/Chaperonin
1.262	313466	T	A	87		-20.6667	6	6		+	AAEL007535-RA	conserved hypothetical protein	Synonymous	3	1284	428	P>P
1.262	313466	T	G	87		52.6667	11	12.6667		+	AAEL007535-RA	conserved hypothetical protein	Synonymous	3	1284	428	P>P		2	Unknown
1.264	1118046	T	G	84		62.2222	15.4386	36.9697		-	AAEL007572-RB	fidipidine	3' UTR	8	2045
1.264	1118046	T	G	84		62.2222	15.4386	36.9697		+	AAEL007576-RA	conserved hypothetical protein	3' UTR	2	428
1.264	1129766	C	G	88		52.4845	31.203	28.5714		+	AAEL007581-RA	Rfc5p, putative	Synonymous	1	648	188	T>T		2	Other enzymes
1.264	1142868	T	C	111		52.1429	7.14286	31.2169		-	AAEL007569-RA	dihydropyridine-sensitive l-type calcium channel	Synonymous	2	1569	523	L>L		2	Intra and extracellular trafficking/Chaperonin
1.265	73064	A	G	35983		-0.532261	65.625	5.40283		+	AAEL007592-RA	conserved hypothetical protein	Synonymous	2	138	37	G>G		1	Unknown
1.267	878945	G	A	128		-10.0079	7.40741	29.6296		+	AAEL007607-RA	conserved hypothetical protein	Synonymous	1	36	12	A>A
1.267	878945	G	C	128		50.197	14.8148	14.8148		+	AAEL007607-RA	conserved hypothetical protein	Synonymous	1	36	12	A>A		2	Unknown
1.267	892308	G	A	117		62.5731	36.6472	5.68421		+	AAEL007607-RA	conserved hypothetical protein	Synonymous	2	141	47	P>P		2	Unknown
1.267	979225	G	T	1071		56.7702	30.6839	1.4721		+	AAEL007615-RA	hypothetical protein	Synonymous	1	622	206	P>P		2	Unknown
1.267	979525	C	T	110		-25.7143	-60.7143	-33.2143		+	AAEL007615-RA	hypothetical protein	Synonymous	1	922	306	F>F		8	Unknown
1.267	979793	G	A	3933		52.2203	22.4659	2.42838		-	AAEL007616-RA	conserved hypothetical protein	3' UTR	2	383
1.267	988217	A	C	89		-76.3636	-9.69696	-63.8636					Intergenic
1.267	988243	G	C	204		57.6923	-5.87045	34.3014					Intergenic
1.267	988575	G	T	403		57.2917	-5.75182	16.9691					Intergenic
1.267	989616	T	C	313		27.3684	2.50088	63.7895					Intergenic
1.267	989685	C	T	296		60.1974	2.60328	60.0284					Intergenic
1.267	990214	T	G	640		1.7278	7.1145	62.8389					Intergenic
1.267	990279	A	C	1173		-20.3963	-23.4184	-68.1444					Intergenic
1.267	990286	C	T	1049		-42.547	-16.0622	-53.3083					Intergenic
1.268	698394	T	C	102		-1.48649	-50.7722	-21.7806		-	AAEL007624-RA	IMD pathway signalling NF-kappaB Relish-like transcription factor REL2	Synonymous	5	1371	457	E>E		8	Transcription factor
1.27	2000926	G	C	81		55	10.7143	4.41177		-	AAEL001235-RA	palmitoyl-protein thioesterase	3' UTR	3	1090
1.27	2000944	A	G	96		51.8939	14.881	0.905798		-	AAEL001235-RA	palmitoyl-protein thioesterase	3' UTR	3	1072
1.27	3427798	A	G	378		12.6693	54.9107	1.96954					Intergenic
1.27	3427822	A	G	353		13.4399	53.088	5.36506					Intergenic
1.27	3735364	A	G	143		-33.4734	-50.4575	-56.4171					Intergenic
1.271	186079	G	A	597		-2.88889	9.00544	56.251		+	AAEL007662-RA	casein kinase	Synonymous	2	799	188	G>G		3	Kinases/Phosphatases
1.271	271628	G	A	853		-53.4068	-30.6464	21.6216		+	AAEL007662-RA	casein kinase	3' UTR	3	1438
1.271	271985	T	C	1054		-25.7238	-12.9623	51.1639		+	AAEL007662-RA	casein kinase	3' UTR	3	1795
1.271	273796	T	C	635		-32.5401	-22.2117	53.1166		+	AAEL007662-RA	casein kinase	3' UTR	3	3606
1.271	329425	T	G	641		-59.2206	-30.0982	9.8081					Intergenic
1.271	626061	T	G	79		61.25	-4.46429	12.8289					Intergenic
1.271	675555	G	A	106		54.0741	33.165	-9.25926		-	AAEL007656-RA	receptor for activated C kinase, putative	Synonymous	2	814	238	S>S		2	Kinases/Phosphatases
1.271	725760	C	T	214		29.7653	24.7917	-53.3333					Intergenic
1.271	726130	C	T	155		52.0563	15.1868	-18.3881					Intergenic
1.271	726137	C	G	134		52.7887	-8.39552	-20.8955					Intergenic
1.271	958649	T	C	459		-21.1111	-39.8276	-58.8112		-	AAEL007653-RA	allantoinase	Non synonymous	3	718	205	S>G		8	Other enzymes
1.273	1030438	G	A	81		54.5455	0	5.88235		+	AAEL007670-RA	tiptop	Synonymous	1	117	39	V>V		2	Structure
1.273	1033830	A	T	110		-61.0294	-20.8333	-10.8333					Intergenic
1.273	1033882	A	G	191		56.6038	7.69231	10.4167					Intergenic
1.273	1033886	C	T	168		56.8627	6.81818	5.12821					Intergenic
1.273	1036266	G	A	121		-55.6936	14.7826	8.97616					Intergenic
1.273	1442737	A	T	340		-47.7273	-20.8754	-59.1679		-	AAEL007673-RA	alpha-amylase	Synonymous	2	1113	371	I>I		7	Other enzymes
1.273	1442737	A	T	340		-47.7273	-20.8754	-59.1679		+	AAEL007674-RA	conserved hypothetical protein	3' UTR	4	1543
1.273	1442740	G	A	334		-44.8795	-14.7071	-58.3853		-	AAEL007673-RA	alpha-amylase	Synonymous	2	1110	370	I>I		7	Other enzymes
1.273	1442740	G	A	334		-44.8795	-14.7071	-58.3853		+	AAEL007674-RA	conserved hypothetical protein	3' UTR	4	1546
1.273	1457493	C	T	1165		45.8769	61.8636	1.81393		+	AAEL007675-RA	alpha-amylase	Synonymous	2	1056	340	F>F		1	Other enzymes
1.273	1457502	C	T	1261		38.1818	51.6667	-4.19753		+	AAEL007675-RA	alpha-amylase	Synonymous	2	1065	343	L>L		1	Other enzymes
1.274	522755	T	A	106		-56.0606	-37.4332	-12.1212					Intergenic
1.274	533675	A	G	302		67.3593	10.3896	69.7707		-	AAEL007693-RA	organic anion transporter	Non synonymous	8	2371	791	S>P		2	Intra and extracellular trafficking/Chaperonin
1.274	533679	G	A	312		69.6581	15.8756	58.7692		-	AAEL007693-RA	organic anion transporter	Synonymous	8	2367	789	S>S		2	Intra and extracellular trafficking/Chaperonin
1.274	983628	C	G	93		-38.961	-57.1429	-50.6912		-	AAEL007690-RA	conserved hypothetical protein	Synonymous	1	288	96	A>A		8	Unknown
1.275	1403822	A	G	102		-35.3147	-23.7762	-54.5455					Intergenic
1.277	956150	A	C	116		84.4444	0.573476	-15.5556		-	AAEL007739-RA	pupal cuticle protein, putative	3' UTR	2	772
1.277	956496	G	C	942		53.9988	-3.09739	-5.34458		-	AAEL007739-RA	pupal cuticle protein, putative	Synonymous	2	426	142	V>V		4	Cuticle
1.28	439436	A	C	226		54.898	30.0331	-5.10204					Intergenic
1.28	2663893	T	C	142		61.7544	30.1754	17.3333		-	AAEL001261-RA	hypothetical protein	Synonymous	2	527	118	S>S		2	Unknown
1.28	3718267	C	T	116		-55.5556	-30.3419	8.45411					Intergenic
1.283	118670	C	G	117		22.6191	53.5714	13.61		+	AAEL007803-RA	lamin b receptor	Synonymous	2	1728	576	T>T		1	Structure
1.283	1118991	C	T	94		-12.5874	35.8974	56.7308					Intergenic
1.283	1118996	A	G	94		-12.5874	35.8974	62.9808					Intergenic
1.283	1213629	T	C	138		-50	-39.6552	-46.2963		+	AAEL007809-RA	potassium channel regulator	Synonymous	3	850	268	L>L		7	Intra and extracellular trafficking/Chaperonin
1.283	1360151	A	G	195		-39.7059	-57.5243	-33.8235		-	AAEL007815-RA	cytochrome P450 CYP4D24	Synonymous	5	1299	433	A>A		8	Detoxification
1.283	1360157	T	C	233		-26.5182	-58.0844	-34.2105		-	AAEL007815-RA	cytochrome P450 CYP4D24	Synonymous	5	1293	431	E>E		8	Detoxification
1.283	1366681	G	A	220		-46.0172	-55.3922	-29.515		-	AAEL007815-RA	cytochrome P450 CYP4D24	Synonymous	1	33	11	L>L		8	Detoxification
1.284	1443982	T	C	129		-56.71	-37.0479	-23.5837		-	AAEL007826-RA	cgmp-dependent protein kinase	Synonymous	2	660	220	Q>Q		7	Kinases/Phosphatases
1.285	694722	T	A	179		-17.8657	-53.4502	-23.58		-	AAEL007833-RA	hypothetical protein	Non synonymous	1	13	5	K>Stop		9	Unknown
1.285	694722	T	A	179		-17.8657	-53.4502	-23.58		-	AAEL007834-RA	conserved hypothetical protein	3' UTR	5	1324
1.285	694722	T	A	179		-17.8657	-53.4502	-23.58		-	AAEL007834-RB	conserved hypothetical protein	3' UTR	6	1564
1.285	701442	G	A	576		34.6906	50.8197	44.3681		-	AAEL007834-RA	conserved hypothetical protein	Synonymous	4	752	185	T>T		2	Unknown
1.285	701442	G	A	576		34.6906	50.8197	44.3681		-	AAEL007834-RB	conserved hypothetical protein	Synonymous	5	992	269	T>T		2	Unknown
1.285	733031	A	G	82		-18.9542	-41.1765	58.8235		-	AAEL007834-RA	conserved hypothetical protein	5' UTR	1	70
1.285	733031	A	G	82		-18.9542	-41.1765	58.8235		-	AAEL007834-RB	conserved hypothetical protein	5' UTR	1	58
1.286	752024	A	G	107		-15.7895	-57.6923	-17.6471		-	AAEL007858-RA	ran GTPase-activating protein	Synonymous	3	1307	398	A>A		9	Other enzymes
1.286	752027	G	A	109		-15	-54.386	-17.6471		-	AAEL007858-RA	ran GTPase-activating protein	Synonymous	3	1304	397	D>D		9	Other enzymes
1.286	752066	C	T	180		-5.76923	-50.7692	-14.2857		-	AAEL007858-RA	ran GTPase-activating protein	Synonymous	3	1265	384	E>E		9	Other enzymes
1.287	16693	A	G	112		6.45161	-1.54839	-93.5484		-	AAEL007880-RA	ornithine decarboxylase	3' UTR	4	1982
1.287	977577	T	G	186		28.1281	66.1793	-1.36452		-	AAEL007888-RA	protein 4.1 homolog (Coracle protein), putative	3' UTR	15	5001
1.288	273483	A	G	267		16.9444	-63.2143	-47.6754					Intergenic
1.288	304773	T	C	274		50.4762	16.338	22.5		+	AAEL007892-RA	xaa-pro aminopeptidase	Synonymous	2	210	70	L>L		2	Other enzymes
1.288	304823	C	G	234		64.7819	22.7675	16.0181		+	AAEL007892-RA	xaa-pro aminopeptidase	Non synonymous	2	260	87	T>S		2	Other enzymes
1.288	750887	T	C	124		12.7273	-10.6061	-57.2727		-	AAEL007910-RA	conserved hypothetical protein	Synonymous	2	345	115	K>K		5	Unknown
1.288	836068	C	G	194		-27.8788	-3.33334	-55.5914		+	AAEL007898-RA	calmin	Non synonymous	7	17788	5930	Q>E		7	Structure
1.288	836679	T	A	100		-18.693	-20.4787	-66.8497		+	AAEL007898-RA	calmin	Non synonymous	7	18399	6133	D>E		5	Structure
1.288	837227	G	A	122		-15.9091	-28.8961	-57.4675		+	AAEL007898-RA	calmin	Non synonymous	7	18947	6316	R>K		8	Structure
1.288	851933	G	A	110		1.66666	-0.925926	-55.9524		+	AAEL007898-RA	calmin	Intronic
1.288	866557	T	A	335		-12.1934	-11.235	-55.2544		+	AAEL007898-RA	calmin	Non synonymous	15	25245	8415	H>Q		5	Structure
1.288	867346	G	A	473		-6.69643	-14.6329	-56.25		+	AAEL007898-RA	calmin	Synonymous	15	26034	8678	E>E		5	Structure
1.288	867364	A	G	408		-18.8278	-16.6763	-55.5714		+	AAEL007898-RA	calmin	Synonymous	15	26052	8684	S>S		5	Structure
1.289	147461	T	C	103		-61.25	-44.1667	-20.4412		+	AAEL007928-RA	eukaryotic translation initiation factor 4 gamma	Non synonymous	4	1984	662	S>P		8	Transcription factor
1.289	867945	C	A	437		25.9128	26.1345	-54.0994		+	AAEL007926-RA	retinoid-inducible serine carboxypeptidase (serine carboxypeptidase	Synonymous	4	867	289	L>L		5	Other enzymes
1.29	355650	C	T	87		22.2222	-73.2323	-35.6725		+	AAEL001289-RA	permease, putative	5' UTR	2	173
1.29	355947	A	T	168		54.0984	24.8301	13.1893		+	AAEL001289-RA	permease, putative	Non synonymous	2	470	26	M>L		2	Other enzymes
1.29	665877	G	T	500		50	10.5541	37.5					Intergenic
1.29	666005	T	A	1024		-39.2857	-61.9347	-70.8333					Intergenic
1.29	666056	A	G	672		-51.8703	-70.3535	-37.2549					Intergenic
1.29	666202	C	T	924		-29.5174	-62.1315	-54.8299					Intergenic
1.29	666497	C	T	788		0.145443	38.2997	58.9916					Intergenic
1.29	666655	G	C	1547		-31.1794	-52.7645	-53.1274					Intergenic
1.29	666857	A	G	1061		23.9778	51.9036	53.2819					Intergenic
1.29	1025594	A	C	174		11.8261	50.4577	25.3261		-	AAEL017391-RA		3' UTR	15	8984
1.29	1072801	G	A	161		-37.6191	-54.9502	-46.2718		-	AAEL017391-RA		Synonymous	5	4464	1488	C>C		8	Unknown
1.29	1373663	C	G	154		51.7103	-8.12411	23.1388					Intergenic
1.29	2657125	A	G	275		15.4925	28.7929	53.7202					Intergenic
1.29	2657133	C	G	276		14.195	30.2945	54.7897					Intergenic
1.29	2699650	C	T	121		9.89975	55.5901	2.74725		+	AAEL001296-RA	hypothetical protein	Synonymous	3	1692	564	D>D		1	Unknown
1.29	2738142	A	G	481		51.8382	-10.9981	-16.8019		+	AAEL001296-RA	hypothetical protein	Synonymous	7	2664	888	E>E		4	Unknown
1.29	2994112	A	G	108		-54.386	0.159489	5.61404		+	AAEL001306-RA	conserved hypothetical protein	3' UTR	4	1166
1.29	3034657	A	C	603		63.908	4.70805	-2.68989		+	AAEL001295-RA	conserved hypothetical protein	5' UTR	1	223
1.29	3211974	A	C	566		-52.7828	6.07931	7.16705		+	AAEL001307-RA	SEC14, putative	Synonymous	2	788	227	R>R		6	Intra and extracellular trafficking/Chaperonin
1.29	3416256	T	C	81		-8.33334	52.3809	5.1282					Intergenic
1.291	625846	G	A	104		10.5263	-55.188	-51.6358					Intergenic
1.291	911555	C	T	163		-52.7273	-23.3962	-38.0645		-	AAEL007962-RA	glutathione transferase GSTE4	Synonymous	1	33	11	L>L		7	Detoxification
1.291	1071025	T	C	158		56.7692	22.2787	30.7692					Intergenic
1.292	45519	A	T	147		57.1429	0.297618	2.95566		-	AAEL007979-RA	tyrosine transporter	3' UTR	10	3720
1.292	445574	A	G	136		-62.1212	16.6667	16.6667		-	AAEL007971-RA	tyrosine transporter	Synonymous	6	1935	645	A>A		6	Intra and extracellular trafficking/Chaperonin
1.292	445657	G	A	248		-53.9367	-7.43316	-27.2985		-	AAEL007971-RA	tyrosine transporter	Synonymous	6	1852	618	L>L		7	Intra and extracellular trafficking/Chaperonin
1.292	446193	T	A	228		54.6167	-5.08475	-5.08475		-	AAEL007971-RA	tyrosine transporter	Synonymous	5	1656	552	A>A		4	Intra and extracellular trafficking/Chaperonin
1.292	446776	G	A	200		-51.3859	14.2857	14.2857		-	AAEL007971-RA	tyrosine transporter	Synonymous	4	1134	378	N>N		6	Intra and extracellular trafficking/Chaperonin
1.292	952258	G	C	146		61.9048	0	0		-	AAEL007967-RA	conserved hypothetical protein	Intronic
1.292	952258	G	C	146		61.9048	0	0		-	AAEL007967-RB	conserved hypothetical protein	Intronic
1.292	960384	T	C	1788		65.2986	2.11915	5.93855		-	AAEL007967-RA	conserved hypothetical protein	Non synonymous	2	734	245	E>G		2	Unknown
1.292	960384	T	C	1788		65.2986	2.11915	5.93855		-	AAEL007967-RB	conserved hypothetical protein	Non synonymous	2	734	245	E>G		2	Unknown
1.292	960557	A	G	835		51.5709	-5.10204	24.3667		-	AAEL007967-RA	conserved hypothetical protein	Synonymous	2	561	187	V>V		2	Unknown
1.292	960557	A	G	835		51.5709	-5.10204	24.3667		-	AAEL007967-RB	conserved hypothetical protein	Synonymous	2	561	187	V>V		2	Unknown
1.293	40752	A	G	609		24.9423	51.887	44.7462					Intergenic
1.293	907355	G	T	90		-7.5	-58.0882	-34.1667					Intergenic
1.293	1037138	T	C	121		-4.16666	-23.3333	-53.9216		+	AAEL007990-RA	conserved hypothetical protein	3' UTR	2	1147
1.293	1037138	T	C	121		-4.16666	-23.3333	-53.9216		+	AAEL007990-RB	conserved hypothetical protein	Intronic
1.293	1041518	T	A	103		-9.23913	-52.3649	-24.3421		+	AAEL007990-RB	conserved hypothetical protein	Intronic
1.293	1164515	G	A	69		-69.0476	-51.6717	-30.1587		+	AAEL007989-RA	hypothetical protein	Non synonymous	1	1858	620	A>T		8	Unknown
1.293	1269312	C	T	144		11.8182	-39.8413	-62.3077		-	AAEL008001-RA	conserved hypothetical protein	Non synonymous	2	415	107	V>I		5	Unknown
1.293	1408671	G	C	85		-49.3507	-23.2143	-68.4729		-	AAEL008007-RA	conserved hypothetical protein	Synonymous	1	274	35	A>A		7	Unknown
1.295	68606	A	G	168		16	18.9744	60					Intergenic
1.295	69016	C	T	94		-56.1403	-27.5689	10.5263					Intergenic
1.297	406397	T	C	558		31.5723	63.8704	29.3466		+	AAEL008045-RA	hexamerin 2 beta	Synonymous	3	1794	598	A>A		1	Intra and extracellular trafficking/Chaperonin
1.297	406538	A	C	442		50	50	50		+	AAEL008045-RA	hexamerin 2 beta	Synonymous	3	1935	645	G>G		2	Intra and extracellular trafficking/Chaperonin
1.298	1194105	T	A	140		-23.4921	-56.5955	-49.2064					Intergenic
1.3	342846	G	A	112		-52.5629	-28.425	-35.9301		+	AAEL001331-RA	mannose-1-phosphate guanyltransferase	5' UTR	2	159
1.3	342846	G	A	112		-52.5629	-28.425	-35.9301		+	AAEL001331-RB	mannose-1-phosphate guanyltransferase	5' UTR	3	246
1.3	737937	T	G	97		44.3774	43.7107	60.3774					Intergenic
1.3	811305	T	C	268		2.05746	47.7786	52.6893					Intergenic
1.3	1219301	A	G	811		-35.6172	-15.3039	-50.4032		-	AAEL008096-RA	mitochondrial ornithine transporter	5' UTR	1	468
1.3	2679664	T	A	96		-25.1082	-53.6797	-45.4545		-	AAEL001325-RA	conserved hypothetical protein	Non synonymous	4	708	162	E>D		8	Unknown
1.3	2680387	G	A	93		-52.8131	-68.8218	-61.0837		-	AAEL001325-RA	conserved hypothetical protein	5' UTR	1	163
1.3	2680389	T	C	86		-59.8739	-71.8944	-67.0635		-	AAEL001325-RA	conserved hypothetical protein	5' UTR	1	161
1.3	2748955	G	A	111		-28.5714	-41.9643	-77.7143		-	AAEL001358-RA	conserved hypothetical protein	3' UTR	4	921
1.3	2852177	C	T	423		1.47059	33.8785	55.6122		-	AAEL001355-RA	conserved hypothetical protein	Synonymous	4	725	151	K>K		3	Unknown
1.3	3002335	C	A	86		-24.6963	-19.4079	-52.6316		-	AAEL001356-RA	RNA-binding protein	Intronic
1.3	3002349	C	T	115		25.0205	11.2098	50.5146		-	AAEL001356-RA	RNA-binding protein	Intronic
1.3	3002349	C	A	115		-27.4815	-15.2053	-53.1732		-	AAEL001356-RA	RNA-binding protein	Intronic
1.3	3626964	G	C	80		61.9048	3.57143	15.2381					Intergenic
1.301	220455	C	T	99		-20.019	-51.4431	-6.88172					Intergenic
1.301	545876	C	T	127		-1.92308	4.5584	-55.4945		+	AAEL008107-RA	f14p3.9 protein (auxin transport protein)	Synonymous	15	13149	4383	F>F		5	Intra and extracellular trafficking/Chaperonin
1.302	839757	C	T	205		4.38116	-13.5436	-56.0606		+	AAEL008123-RA	hypothetical protein	Synonymous	8	11725	3909	L>L		5	Unknown
1.304	38081	C	G	221		18.8312	27.2121	50.1595		+	AAEL008163-RA	protease m1 zinc metalloprotease	Synonymous	3	2133	711	L>L		2	Other enzymes
1.304	87361	T	C	1098		-6.76968	20.3216	50.6944		+	AAEL008162-RA	protease m1 zinc metalloprotease	Non synonymous	3	2213	732	Y>H		3	Other enzymes
1.304	87718	C	G	1394		14.7502	18.4226	56.5707		+	AAEL008162-RA	protease m1 zinc metalloprotease	Non synonymous	3	2570	851	L>V		3	Other enzymes
1.304	87783	G	T	1487		24.7486	11.6797	53.6587		+	AAEL008162-RA	protease m1 zinc metalloprotease	Synonymous	3	2635	872	T>T		2	Other enzymes
1.304	108897	T	C	163		6.71031	50.7326	63.2867		+	AAEL008158-RA	protease m1 zinc metalloprotease	Synonymous	2	2013	666	R>R		3	Other enzymes
1.304	109653	G	A	87		7.75261	32.7526	66.5189		+	AAEL008158-RA	protease m1 zinc metalloprotease	Synonymous	2	2769	918	E>E		3	Other enzymes
1.304	136525	A	C	95		0.431034	58.1522	53.4091		+	AAEL008155-RA	protease m1 zinc metalloprotease	Non synonymous	3	2105	702	K>T		3	Other enzymes
1.304	249013	A	T	212		-6.41483	30.163	51.106					Intergenic
1.304	1125667	G	A	179		51.6608	-24.6212	-19.1614					Intergenic
1.304	1303146	C	T	126		8.99015	14.3728	60.7143		+	AAEL008171-RA	double-stranded RNA-binding protein zn72d	Synonymous	3	1515	505	Y>Y		3	Structure
1.304	1334593	C	T	82		-32.7273	-13.8462	-51.3043		+	AAEL008171-RA	double-stranded RNA-binding protein zn72d	3' UTR	8	3361
1.304	1335084	A	C	317		-20.2571	-12.3404	-52.3404		+	AAEL008171-RA	double-stranded RNA-binding protein zn72d	3' UTR	8	3852
1.306	964649	T	C	95		50.9284	25.2874	32.3049		-	AAEL008198-RA	EGF repeat molecule, putative	3' UTR	9	3725
1.306	1272425	C	A	109		93.1034	0	0		-	AAEL008203-RA	serine collagenase 1 precursor, putative	Synonymous	2	573	191	T>T		2	Other enzymes
1.306	1272428	A	T	79		92.0635	0	0		-	AAEL008203-RA	serine collagenase 1 precursor, putative	Synonymous	2	570	190	A>A		2	Other enzymes
1.309	290239	G	A	84		-54.5584	-36.2348	-23.0769		-	AAEL008242-RA	hook protein	Synonymous	8	3861	1287	P>P		7	Structure
1.309	676300	A	T	93		-64.2857	0.714287	2.38096		+	AAEL008257-RA	heterogeneous nuclear ribonucleoprotein 27c	3' UTR	1	4216
1.31	652547	A	C	170		52.6471	31.4932	23.4804		+	AAEL017536-RA	holotricin glycine rich repeat protein (GRRP) anti-microbial peptide GRRP	Intronic
1.31	736204	T	G	75		40.9091	50	11.5385					Intergenic
1.31	747199	G	A	91		-40.9722	-55.1136	-51.6071		-	AAEL008260-RA	hypothetical protein	Non synonymous	4	1918	640	P>S		8	Unknown
1.31	790602	G	A	329		52.161	18.9345	14.1473		-	AAEL001361-RA	brahma associated protein 170kD, putative	Synonymous	8	3336	1112	D>D		2	Transcription factor
1.31	796383	T	A	188		52.417	22.4749	7.47771		-	AAEL001361-RA	brahma associated protein 170kD, putative	Synonymous	7	3165	1055	I>I		2	Transcription factor
1.31	796551	G	T	137		50.2653	14.3678	6.03448		-	AAEL001361-RA	brahma associated protein 170kD, putative	Synonymous	7	2997	999	P>P		2	Transcription factor
1.31	796737	T	C	269		58.1011	29.0441	34.7565		-	AAEL001361-RA	brahma associated protein 170kD, putative	Synonymous	7	2811	937	R>R		2	Transcription factor
1.31	991313	T	A	216		51.9397	22.7334	21.8264					Intergenic
1.31	1016243	G	T	124		50	0	3.125		-	AAEL001393-RA	triple functional domain, trio	3' UTR	9	1725
1.31	1276901	A	G	93		-42.1053	-50.2024	-49.1991		+	AAEL008263-RA	conserved hypothetical protein	3' UTR	2	1177
1.31	2695481	A	G	86		-56.015	2.14286	0		-	AAEL001368-RA	kek1	Synonymous	1	2292	764	S>S		6	Transcription factor
1.313	1030066	A	G	92		10.5405	-28.6902	-50.3686		+	AAEL008309-RA	V-1 protein, putative	Non synonymous	1	298	100	S>G		5	Structure
1.314	1173580	A	T	115		55.3571	42.0652	19.5588		-	AAEL008319-RA	protein disulfide isomerase	Synonymous	6	1773	591	R>R		2	Other enzymes
1.314	1173580	A	T	115		55.3571	42.0652	19.5588		+	AAEL008330-RA	hexaprenyldihydroxybenzoate methyltransferase	3' UTR	4	1583
1.314	1183113	A	T	101		62.0879	35.8974	33.9367		-	AAEL008319-RA	protein disulfide isomerase	Synonymous	4	1038	346	G>G		2	Other enzymes
1.315	235	A	C	175		7.3692	13.1255	56.5217					Intergenic
1.318	1090876	T	C	167		-52.3238	-15.2586	-20.6897		+	AAEL008340-RA	cell adhesion molecule	Synonymous	1	2040	680	Y>Y		7	Structure
1.318	1090882	G	A	161		-50.4509	-13.5278	-18.4729		+	AAEL008340-RA	cell adhesion molecule	Synonymous	1	2046	682	V>V		7	Structure
1.319	851575	G	T	316		50.2488	4.21701	23.288					Intergenic
1.319	851950	C	T	841		-40.7011	-36.206	-51.8203		-	AAEL008355-RA	hypothetical protein	Non synonymous	2	193	65	A>T		8	Unknown
1.319	883964	G	T	148		51.1544	-2.22222	9.92064					Intergenic
1.319	944294	A	T	80		-22.3404	-58.0547	-58.0547					Intergenic
1.32	280471	C	T	108		52.1169	21.3134	26.5655		+	AAEL008375-RA	conserved hypothetical protein	Synonymous	2	804	268	V>V		2	Unknown
1.32	280498	T	A	96		50.1548	31.3765	-14.5511		+	AAEL008375-RA	conserved hypothetical protein	Synonymous	2	831	277	G>G		2	Unknown
1.32	370831	T	A	205		50.214	19.2616	32.6545					Intergenic
1.32	371006	C	A	99		56.6433	8.18182	12.6263					Intergenic
1.32	387214	G	A	116		53.2353	42.4194	10.4545		-	AAEL008363-RA	transcription initiation factor TFIID subunit 12	Synonymous	2	161	29	A>A		2	Transcription factor
1.32	387214	G	A	116		53.2353	42.4194	10.4545		-	AAEL008363-RB	transcription initiation factor TFIID subunit 12	Synonymous	2	172	29	A>A		2	Transcription factor
1.32	387214	G	A	116		53.2353	42.4194	10.4545		-	AAEL008363-RC	transcription initiation factor TFIID subunit 12	Synonymous	2	441	48	A>A		2	Transcription factor
1.32	387214	G	A	116		53.2353	42.4194	10.4545		-	AAEL008363-RD	transcription initiation factor TFIID subunit 12	Synonymous	1	572	48	A>A		2	Transcription factor
1.32	397472	C	A	101		56.9444	-25	-0.657894		+	AAEL008366-RA	pyruvate dehydrogenase	3' UTR	2	1463
1.32	579763	T	C	321		64.7858	43.0168	22.345					Intergenic
1.32	850291	C	T	150		11.1522	12.4368	55.4036		-	AAEL001396-RA	mandelate racemase	Non synonymous	9	1240	414	A>T		3	Other enzymes
1.32	989927	A	C	156		51.3072	16.4875	8.21256		+	AAEL008370-RA	Class B Scavenger Receptor (CD36 domain). SCRB17	Synonymous	2	405	135	I>I		2	Other enzymes
1.32	1832333	T	C	91		0.909096	-51.5385	-51.1111					Intergenic
1.32	2495217	C	T	120		-23.5294	-36.2069	-50		+	AAEL001406-RA	conserved hypothetical protein	Intronic
1.32	2546044	C	A	102		-40.7843	-27.451	-52.9412		-	AAEL001409-RA	conserved hypothetical protein	3' UTR	3	437
1.32	2747696	T	C	137		58.1269	8.45588	7.35294		-	AAEL001411-RA	myosin heavy chain, nonmuscle or smooth muscle	3' UTR	12	7702
1.32	3018001	C	A	201		-26.9388	-50.1134	-23.7245		-	AAEL001432-RA	protein disulfide isomerase	3' UTR	3	2168
1.321	585915	T	G	95		50.9284	42.3077	35.1648		-	AAEL008382-RA	conserved hypothetical protein	Synonymous	3	1466	434	S>S		2	Unknown
1.321	763771	A	C	105		-30.7692	-29.7276	-55.0117					Intergenic
1.324	179786	A	G	182		27.451	14.4428	-72.549					Intergenic
1.324	179911	A	G	160		20.339	-3.57406	-79.661					Intergenic
1.324	307879	G	C	254		53.8012	13.5965	10.657		-	AAEL008424-RA	sodium/chloride dependent amino acid transporter	Synonymous	11	1462	473	L>L		2	Intra and extracellular trafficking/Chaperonin
1.325	1034643	T	G	66		60.9009	-3.861	10.4247					Intergenic
1.328	150768	G	A	90		-55.5556	-9.40171	-17.094					Intergenic
1.328	747720	C	G	449		50.0616	29.1702	7.27586		+	AAEL008485-RA	conserved hypothetical protein	5' UTR	1	31
1.328	753750	C	A	150		-51.0096	-58.5386	-19.2529		+	AAEL008485-RA	conserved hypothetical protein	3' UTR	6	1013
1.328	757230	G	A	105		-47.7564	-50.9972	-30.4945		-	AAEL008484-RA	steroid receptor-interacting snf2 domain protein	Synonymous	7	7293	2431	P>P		8	Hormone and neurotransmitter signalling
1.328	760980	T	A	119		-54.7619	-31.4286	0		-	AAEL008484-RA	steroid receptor-interacting snf2 domain protein	Synonymous	6	6156	2052	G>G		6	Hormone and neurotransmitter signalling
1.328	862517	C	T	133		53.4884	22.8571	0		+	AAEL008475-RA	conserved hypothetical protein	Synonymous	4	3645	1215	S>S		2	Unknown
1.328	1046531	G	A	835		50.3561	11.0872	-3.09655		+	AAEL008473-RA	cysteine-rich venom protein, putative	Non synonymous	2	487	100	A>T		4	Structure
1.328	1054214	T	C	190		64.9252	58.3152	26.9603		-	AAEL008487-RA	latisemin, putative	Non synonymous	2	112	23	K>E		2	Structure
1.328	1054228	A	G	192		72.1194	63.8298	27.9635		-	AAEL008487-RA	latisemin, putative	Non synonymous	2	98	18	V>A		2	Structure
1.328	1252931	T	C	120		61.5385	17.3913	0		+	AAEL008479-RA	hypothetical protein	Synonymous	1	30	10	I>I		2	Unknown
1.328	1258930	A	C	105		68	30.7692	0		+	AAEL008479-RA	hypothetical protein	Synonymous	2	57	19	P>P		2	Unknown
1.33	152348	C	G	111		-52.7778	-27.7778	17.4603					Intergenic
1.33	2659946	C	T	145		21.9814	54.3791	30.2521		+	AAEL001440-RA	E1a binding protein P400	Non synonymous	1	470	157	S>L		1	Other enzymes
1.332	1105317	T	G	125		-56.5537	-36.0775	-52.3113		-	AAEL008564-RA	Protein cueball Precursor	3' UTR	4	3120
1.333	884634	C	A	112		-19.5513	-52.4217	-4.77856		+	AAEL008578-RA	conserved hypothetical protein	Synonymous	8	2694	814	T>T		9	Unknown
1.334	474380	G	A	107		-53.3333	-42.2222	-46.4368		-	AAEL008591-RA	zinc finger protein, putative	Synonymous	3	1036	214	N>N		7	Transcription factor
1.334	621620	T	A	372		-49.97	-70.4274	-30.9942		+	AAEL008598-RA	conserved hypothetical protein	STOP GAINED	2	75	25	C>Stop		8	Unknown
1.334	622200	C	G	189		-38.3505	-30.3704	-60		+	AAEL008598-RA	conserved hypothetical protein	Non synonymous	4	529	177	L>V		8	Unknown
1.334	622359	A	C	334		-42.1717	-62.7193	-24.2958		+	AAEL008598-RA	conserved hypothetical protein	Non synonymous	4	688	230	N>H		8	Unknown
1.334	623332	G	A	240		38.0531	59.1837	33.9286		+	AAEL008598-RA	conserved hypothetical protein	Non synonymous	6	1546	516	V>I		1	Unknown
1.334	624562	G	A	187		-47.619	-62.465	-72.9647		+	AAEL008598-RA	conserved hypothetical protein	Non synonymous	6	2776	926	D>N		8	Unknown
1.334	624861	G	A	139		-52.6515	-68.4848	-54.8951		+	AAEL008598-RA	conserved hypothetical protein	Synonymous	6	3075	1025	P>P		8	Unknown
1.334	625437	C	A	383		-46.8901	-71.0227	-28.3654		+	AAEL008598-RA	conserved hypothetical protein	Non synonymous	6	3651	1217	N>K		8	Unknown
1.334	625738	A	G	749		-39.486	-65.9188	-34.5841		+	AAEL008598-RA	conserved hypothetical protein	Non synonymous	6	3952	1318	N>D		8	Unknown
1.334	625965	A	G	438		-41.7388	-59.596	-44.3182		+	AAEL008598-RA	conserved hypothetical protein	Synonymous	7	4116	1372	L>L		8	Unknown
1.334	626001	T	C	475		33.2212	57.375	24.134		+	AAEL008598-RA	conserved hypothetical protein	Synonymous	7	4152	1384	A>A		1	Unknown
1.334	626247	A	G	564		-28.1227	-35.5645	-55.5004		+	AAEL008598-RA	conserved hypothetical protein	Synonymous	8	4338	1446	P>P		8	Unknown
1.334	668198	T	C	137		52.5641	23.9583	39.1473		-	AAEL008610-RA	myosin vii	Non synonymous	9	4750	1522	K>R		2	Structure
1.334	669462	G	A	94		65.0794	2.50627	17.8571		-	AAEL008610-RA	myosin vii	Synonymous	9	3486	1101	L>L		2	Structure
1.334	735428	T	C	189		55.6916	4.61304	19.2974		-	AAEL008590-RA	conserved hypothetical protein	Synonymous	5	1194	398	V>V		2	Unknown
1.334	824896	T	C	104		57.2464	23.3333	26.1905		-	AAEL008608-RA	conserved hypothetical protein	Synonymous	3	1174	209	Q>Q		2	Unknown
1.337	318830	C	T	133		-52.8485	13.4815	-7.13044		-	AAEL008631-RA	ABC transporter	SPLICE SITE
1.34	48255	G	T	134		50.2024	13.4503	16.7183					Intergenic
1.34	660611	T	C	130		32.8165	56.2292	7.12209		+	AAEL001477-RA	laminin alpha-1, 2 chain	Synonymous	13	6123	2041	G>G		1	Structure
1.34	1078429	C	T	82		-54.6798	-8.79121	-5.71429					Intergenic
1.34	1404142	A	G	132		-26.4706	-50.5882	-36.4706		+	AAEL001494-RA	conserved hypothetical protein	Synonymous	2	1119	373	K>K		8	Unknown
1.34	2853876	T	G	120		58.8235	47.6471	26.4706		+	AAEL001503-RA	sodium/hydrogen exchanger 3 (nhe3)	Intronic
1.343	454433	A	C	66		65.3658	60.3659	22.8659					Intergenic
1.343	454433	A	T	66		-65.3658	-60.3659	-22.8659					Intergenic
1.343	961992	T	C	121		-23.5431	-56.4103	-35.1795		+	AAEL008706-RA	smooth muscle caldesmon, putative	Non synonymous	2	2126	687	I>T		8	Structure
1.345	248723	C	T	105		-4.84848	60.3896	17.1123		+	AAEL008744-RA	hypothetical protein	Synonymous	1	245	71	L>L		1	Unknown
1.345	268247	C	G	96		-51.4936	11.6643	24.1956		-	AAEL008732-RA	tyrosine-protein kinase shark	Non synonymous	8	2679	893	E>D		6	Kinases/Phosphatases
1.345	945738	A	C	94		6.25	18.1818	54.5455					Intergenic
1.347	711515	C	T	244		-84.6591	-53.7506	-90.9091		-	AAEL008759-RA	hypothetical protein	Synonymous	1	1116	372	R>R		7	Unknown
1.348	733701	T	A	204		56.9576	55.8824	40.6443					Intergenic
1.348	777834	C	G	83		-53.0612	10.5751	3.18878		-	AAEL008770-RA	proteasome subunit beta type	3' UTR	2	791
1.349	1183317	G	A	164		-6.25	-56.5217	-10.3448		+	AAEL008815-RA	hypothetical protein	Non synonymous	2	118	40	V>I		9	Unknown
1.3498	1664	T	C	169		-24.1667	58.3333	67.0597					Intergenic
1.352	154855	A	T	153		59.5106	43.002	27.9693		-	AAEL008846-RA	cytochrome P450 CYP9J32	Synonymous	2	699	233	V>V		2	Detoxification
1.352	207808	G	A	157		87.7551	-9.428	7.7551		+	AAEL008841-RA	acyl-CoA oxidase	Non synonymous	1	185	62	R>K		2	Other enzymes
1.353	216879	C	T	140		-25	-52.1429	-38.2239		-	AAEL008862-RA	conserved hypothetical protein	Synonymous	4	1881	535	L>L		8	Unknown
1.354	502118	G	C	194		4.05983	0.816994	26.9274		-	AAEL008884-RA	hypothetical protein	Synonymous	2	513	125	S>S
1.354	502118	G	A	194		54.9145	36.4379	0.963718		-	AAEL008884-RA	hypothetical protein	Synonymous	2	513	125	S>S		2	Unknown
1.354	502148	T	C	147		64.6104	30.2508	14.0152		-	AAEL008884-RA	hypothetical protein	Synonymous	2	483	115	Q>Q		2	Unknown
1.354	985318	G	A	341		41.5789	57.6191	38.3168					Intergenic
1.354	985417	C	A	371		48.1482	58.2423	26.5366					Intergenic
1.354	985452	A	G	1565		-38.0652	-51.1797	-21.5728					Intergenic
1.355	49018	A	C	1626		0.235161	3.75866	64.5682					Intergenic
1.355	49021	G	A	1638		-0.0695839	5.15661	62.5209					Intergenic
1.355	49843	T	A	1369		13.9987	19.1094	55.1896					Intergenic
1.355	49855	T	C	1363		14.655	19.2943	55.1896					Intergenic
1.355	403628	C	T	115		19.1176	-14.2157	-50.1131		+	AAEL017248-RA		5' UTR	1	1067
1.355	601702	A	C	266		-71.3124	7.88032	-17.6191		+	AAEL008893-RA	xaa-pro dipeptidase pepd/pepq(e.coli)	Synonymous	6	750	250	T>T		6	Other enzymes
1.36	41932	G	A	98		16.6667	50.6667	35.4167		+	AAEL001546-RA	protein phosphatase 1 regulatory inhibitor subunit 16a	Synonymous	3	558	186	E>E		3	Kinases/Phosphatases
1.36	41965	A	G	135		-51.4286	-51.4286	-29.7619		+	AAEL001546-RA	protein phosphatase 1 regulatory inhibitor subunit 16a	Synonymous	3	591	197	K>K		8	Kinases/Phosphatases
1.36	143282	T	A	107		23.7082	64.1844	34.4225		+	AAEL001539-RA	hypothetical protein	3' UTR	2	1858
1.36	1140627	A	G	118		64.751	17.7976	-19.5925		+	AAEL008961-RA	hypothetical protein	Synonymous	1	252	84	A>A		4	Unknown
1.36	1140645	G	A	136		77.9279	10.6061	-8.33333		+	AAEL008961-RA	hypothetical protein	Synonymous	1	270	90	R>R		4	Unknown
1.36	1140720	A	C	114		57.0747	7.2549	-9.41177		+	AAEL008961-RA	hypothetical protein	Synonymous	1	345	115	G>G		4	Unknown
1.36	1209135	G	A	158		-52.9744	-8.97436	13.7529		+	AAEL008961-RA	hypothetical protein	Synonymous	2	939	313	P>P		6	Unknown
1.36	1209336	C	T	147		-52.5692	-10.9428	32.9091		+	AAEL008961-RA	hypothetical protein	Synonymous	2	1140	380	D>D		6	Unknown
1.36	1210240	A	T	170		-51.1111	-12.0545	20.9402		+	AAEL008961-RA	hypothetical protein	Non synonymous	2	2044	682	T>S		6	Unknown
1.36	1564696	A	G	181		-78.2785	-67.1864	-23.7778		-	AAEL001570-RA	conserved hypothetical protein	Synonymous	11	3444	1148	S>S		8	Unknown
1.36	1580810	T	G	143		-53.0691	-56.4206	-24.6377		-	AAEL001570-RA	conserved hypothetical protein	Synonymous	6	1329	443	S>S		8	Unknown
1.36	2923617	T	C	153		-47.7987	-40	-66.6667		-	AAEL001549-RA	protein kinase c	Synonymous	2	1542	514	S>S		8	Kinases/Phosphatases
1.36	2995931	A	G	285		35.5159	34.8214	67.5264		+	AAEL001586-RA	glucosyl/glucuronosyl transferases	Synonymous	3	485	70	S>S		2	Detoxification
1.36	2995931	A	G	285		35.5159	34.8214	67.5264		+	AAEL001586-RB	glucosyl/glucuronosyl transferases	Synonymous	3	513	70	S>S		2	Detoxification
1.36	2996021	A	G	182		11.9231	17.3486	68.2274		+	AAEL001586-RA	glucosyl/glucuronosyl transferases	Synonymous	3	575	100	R>R		3	Detoxification
1.36	2996021	A	G	182		11.9231	17.3486	68.2274		+	AAEL001586-RB	glucosyl/glucuronosyl transferases	Synonymous	3	603	100	R>R		3	Detoxification
1.36	2996025	A	C	196		15.1515	21.6634	65.5844		+	AAEL001586-RA	glucosyl/glucuronosyl transferases	Non synonymous	3	579	102	M>L		3	Detoxification
1.36	2996025	A	C	196		15.1515	21.6634	65.5844		+	AAEL001586-RB	glucosyl/glucuronosyl transferases	Non synonymous	3	607	102	M>L		3	Detoxification
1.36	2996201	C	T	216		20.2778	21.9203	59.8684		+	AAEL001586-RA	glucosyl/glucuronosyl transferases	Synonymous	3	755	160	I>I		2	Detoxification
1.36	2996201	C	T	216		20.2778	21.9203	59.8684		+	AAEL001586-RB	glucosyl/glucuronosyl transferases	Synonymous	3	783	160	I>I		2	Detoxification
1.361	326512	A	C	78		-49.0741	-52.3349	-57.4074					Intergenic
1.361	326631	G	A	130		53.7618	19.1297	8.81226					Intergenic
1.361	328168	A	T	248		-49.2081	-52.3411	-27.8846					Intergenic
1.361	796771	T	C	124		26.25	56.3636	13.1818		-	AAEL009013-RA	adult cuticle protein, putative	Synonymous	2	165	55	K>K		1	Cuticle
1.364	946012	G	A	107		84.6154	9.61538	12.3932		-	AAEL009043-RA	conserved hypothetical protein	3' UTR	4	2517
1.366	1133629	T	C	156		-52.6739	-43.4296	-4.77687		-	AAEL009055-RA	gliotactin	Synonymous	3	471	157	P>P		6	Structure
1.367	1093652	C	T	90		-18.2292	-51.5625	-11.5625		-	AAEL009073-RA	lupus la ribonucleoprotein	3' UTR	8	5541
1.367	1117808	A	G	258		38.0221	57.5343	48.4433		-	AAEL009073-RA	lupus la ribonucleoprotein	Synonymous	6	3015	1005	D>D		2	Structure
1.367	1118567	T	A	134		35.3659	43.1034	50		-	AAEL009073-RA	lupus la ribonucleoprotein	Non synonymous	5	2444	815	E>V		2	Structure
1.367	1127574	A	G	209		27.6311	58.1395	51.6879		-	AAEL009073-RA	lupus la ribonucleoprotein	Intronic
1.367	1127586	T	C	174		25.4321	65.4321	61.2654		-	AAEL009073-RA	lupus la ribonucleoprotein	Intronic
1.367	1145530	G	A	130		-16.7984	-80.4348	-80.4348		-	AAEL009073-RA	lupus la ribonucleoprotein	Synonymous	1	699	233	S>S		8	Structure
1.367	1145545	G	A	114		10.5155	89.3617	89.3617		-	AAEL009073-RA	lupus la ribonucleoprotein	Synonymous	1	684	228	S>S		3	Structure
1.367	1145549	C	G	219		16.1618	64.6154	64.6154		-	AAEL009073-RA	lupus la ribonucleoprotein	Non synonymous	1	680	227	S>T		3	Structure
1.367	1146417	A	T	332		26.1202	50.5882	48.2353		-	AAEL009070-RA	hypothetical protein	Synonymous	3	216	72	R>R		2	Unknown
1.367	1157508	T	C	99		54.4643	2.38095	5.71429					Intergenic
1.369	404000	A	C	109		50.4274	-11.1111	33.0065		+	AAEL009092-RA	longevity assurance factor 1 (lag1)	3' UTR	5	2979
1.369	560069	G	T	86		0	60.2941	26.6667		-	AAEL009091-RA	hypothetical protein	Synonymous	1	139	16	I>I		1	Unknown
1.369	734147	G	A	115		46.7836	52.8947	44.1016		-	AAEL009102-RA	crumbs	Synonymous	3	2439	813	I>I		2	Structure
1.369	734159	A	G	100		53.5714	55.0082	46.5202		-	AAEL009102-RA	crumbs	Synonymous	3	2427	809	C>C		2	Structure
1.37	161481	T	C	144		-6.01852	-9.32312	-66.4352		-	AAEL009108-RA	protease m1 zinc metalloprotease	Non synonymous	3	2803	935	T>A		5	Other enzymes
1.37	163453	A	G	107		-63.6364	-43.6364	-63.6364		-	AAEL009108-RA	protease m1 zinc metalloprotease	Synonymous	1	966	322	D>D		7	Other enzymes
1.37	163684	A	T	148		51.0204	3.19432	-37.3129		-	AAEL009108-RA	protease m1 zinc metalloprotease	Synonymous	1	735	245	G>G		4	Other enzymes
1.37	163687	A	G	143		25.5319	-24.4681	-64.2986		-	AAEL009108-RA	protease m1 zinc metalloprotease	Synonymous	1	732	244	D>D		5	Other enzymes
1.37	918272	G	A	318		-23.9642	-41.2111	-59.0282		+	AAEL009111-RA	sphingomyelin phosphodiesterase	5' UTR	1	40
1.37	918275	G	A	346		-24.1497	-42.9808	-58.296		+	AAEL009111-RA	sphingomyelin phosphodiesterase	5' UTR	1	43
1.371	339574	G	A	2094		-57.2005	2.03239	20.4144		-	AAEL009121-RA	cytochrome P450 CYP6N9	Synonymous	2	1323	441	P>P		6	Detoxification
1.371	339952	T	C	572		53.6909	3.29404	-8.68075		-	AAEL009121-RA	cytochrome P450 CYP6N9	Synonymous	1	1008	336	L>L		4	Detoxification
1.371	339961	T	C	610		52.2188	0.70363	-6.5552		-	AAEL009121-RA	cytochrome P450 CYP6N9	Synonymous	1	999	333	K>K		4	Detoxification
1.371	340138	G	A	983		67.2006	5.15437	-6.23227		-	AAEL009121-RA	cytochrome P450 CYP6N9	Synonymous	1	822	274	N>N		4	Detoxification
1.371	340150	A	G	1004		61.4031	4.65958	-7.53723		-	AAEL009121-RA	cytochrome P450 CYP6N9	Synonymous	1	810	270	I>I		4	Detoxification
1.371	340255	A	C	955		53.923	-6.71007	-19.5761		-	AAEL009121-RA	cytochrome P450 CYP6N9	Synonymous	1	705	235	V>V		4	Detoxification
1.371	340408	G	A	938		64.0263	-4.66599	-16.1756		-	AAEL009121-RA	cytochrome P450 CYP6N9	Synonymous	1	552	184	C>C		4	Detoxification
1.371	385017	A	T	198		68.2775	-13.0909	-29.0909					Intergenic
1.371	385074	G	A	708		64.7276	11.4103	-8.77346		+	AAEL009126-RA	cytochrome P450 CYP6N6	Synonymous	1	39	13	A>A		4	Detoxification
1.371	385218	T	C	140		-64.5161	11.9545	19.6944		+	AAEL009126-RA	cytochrome P450 CYP6N6	Synonymous	1	183	61	L>L		6	Detoxification
1.371	385848	G	A	95		-68	-10.8571	10.2609		+	AAEL009126-RA	cytochrome P450 CYP6N6	Synonymous	1	813	271	K>K		6	Detoxification
1.371	385977	A	G	293		64.5221	0.147058	-12.7941		+	AAEL009126-RA	cytochrome P450 CYP6N6	Synonymous	1	942	314	S>S		4	Detoxification
1.371	385989	C	T	275		62.3077	-1.02564	-10.5495		+	AAEL009126-RA	cytochrome P450 CYP6N6	Synonymous	1	954	318	Y>Y		4	Detoxification
1.371	386472	G	A	267		-67.8391	-8.40361	8.24273		+	AAEL009126-RA	cytochrome P450 CYP6N6	Synonymous	2	1380	460	L>L		6	Detoxification
1.371	386501	A	G	274		-62.218	-13.6508	1.15208		+	AAEL009126-RA	cytochrome P450 CYP6N6	Non synonymous	2	1409	470	N>S		6	Detoxification
1.371	386529	A	C	156		64.2314	4.57627	-1.73952		+	AAEL009126-RA	cytochrome P450 CYP6N6	Synonymous	2	1437	479	S>S		2	Detoxification
1.371	394020	A	T	594		58.395	2.67333	-2.84219		+	AAEL009124-RA	cytochrome P450 CYP6N12	Synonymous	1	150	50	L>L		4	Detoxification
1.371	394299	C	T	330		-54.0825	-6.33534	7.53658		+	AAEL009124-RA	cytochrome P450 CYP6N12	Synonymous	1	429	143	Y>Y		6	Detoxification
1.371	394374	G	A	389		-69.725	-9.82854	2.51426		+	AAEL009124-RA	cytochrome P450 CYP6N12	Synonymous	1	504	168	E>E		6	Detoxification
1.371	394497	G	A	304		62.1429	5.95238	-10.5991		+	AAEL009124-RA	cytochrome P450 CYP6N12	Synonymous	1	627	209	S>S		4	Detoxification
1.371	394522	G	T	248		53.1429	2.5625	-16.9293		+	AAEL009124-RA	cytochrome P450 CYP6N12	Non synonymous	1	652	218	A>S		4	Detoxification
1.371	394684	C	T	196		-57.2727	9.09091	15.0284		+	AAEL009124-RA	cytochrome P450 CYP6N12	Synonymous	1	814	272	L>L		6	Detoxification
1.371	395127	C	T	792		-65.1099	1.17541	14.1115		+	AAEL009124-RA	cytochrome P450 CYP6N12	Synonymous	2	1188	396	A>A		6	Detoxification
1.371	395469	G	A	277		57.6794	5.97873	-0.777076					Intergenic
1.371	395501	G	A	285		59.4697	6.03741	-0.940861					Intergenic
1.371	408060	T	C	125		-58.9286	1.2987	19.1964		+	AAEL009120-RA	cytochrome P450 CYP6S3	Synonymous	1	174	58	I>I		6	Detoxification
1.371	408682	G	C	146		52.2131	-9.24269	-22.7625		+	AAEL009120-RA	cytochrome P450 CYP6S3	Non synonymous	1	796	266	E>Q		4	Detoxification
1.371	408747	T	C	117		-65.843	8.55214	16.7959		+	AAEL009120-RA	cytochrome P450 CYP6S3	Synonymous	1	861	287	G>G		6	Detoxification
1.371	409088	G	A	108		-64.7907	-3.87984	2.455		+	AAEL009120-RA	cytochrome P450 CYP6S3	Synonymous	2	1146	382	V>V		6	Detoxification
1.371	409094	A	G	115		-71.0172	-9.80392	-7.05882		+	AAEL009120-RA	cytochrome P450 CYP6S3	Synonymous	2	1152	384	T>T		6	Detoxification
1.371	409112	A	G	99		73.8095	2.38095	14.2857		+	AAEL009120-RA	cytochrome P450 CYP6S3	Synonymous	2	1170	390	T>T		2	Detoxification
1.371	459031	G	A	101		67.7831	13.7427	-14.0351					Intergenic
1.371	459666	C	T	331		54.182	-3.49487	-18.1585		-	AAEL009132-RA	cytochrome P450 CYP6Y3	Synonymous	1	948	316	A>A		4	Detoxification
1.371	460023	A	G	325		67.7917	8.81738	-8.12015		-	AAEL009132-RA	cytochrome P450 CYP6Y3	Synonymous	1	591	197	S>S		4	Detoxification
1.371	460188	T	A	237		72.549	2.6738	-20.1194		-	AAEL009132-RA	cytochrome P450 CYP6Y3	Synonymous	1	426	142	G>G		4	Detoxification
1.371	460209	T	C	316		65.3333	3.19679	-25.7189		-	AAEL009132-RA	cytochrome P450 CYP6Y3	Synonymous	1	405	135	L>L		4	Detoxification
1.371	460313	G	A	169		76.4286	14	-11.3043		-	AAEL009132-RA	cytochrome P450 CYP6Y3	Non synonymous	1	301	101	H>Y		4	Detoxification
1.371	460446	T	A	215		53.9161	-11.9039	-28.3726		-	AAEL009132-RA	cytochrome P450 CYP6Y3	Synonymous	1	168	56	P>P		4	Detoxification
1.371	460563	A	G	108		73.9583	11.4583	-11.1607		-	AAEL009132-RA	cytochrome P450 CYP6Y3	Synonymous	1	51	17	V>V		4	Detoxification
1.371	471631	T	C	338		64.5662	13.3381	-21.3987		-	AAEL009128-RA	cytochrome P450 CYP6M6	Non synonymous	2	1370	457	N>S		4	Detoxification
1.371	471657	T	C	308		63.0714	17.2381	-20.4731		-	AAEL009128-RA	cytochrome P450 CYP6M6	Synonymous	2	1344	448	R>R		4	Detoxification
1.371	471711	A	G	372		66.2635	12.8523	-13.8272		-	AAEL009128-RA	cytochrome P450 CYP6M6	Synonymous	2	1290	430	F>F		4	Detoxification
1.371	471782	T	C	273		61.5504	-6.6417	-13.0755		-	AAEL009128-RA	cytochrome P450 CYP6M6	Non synonymous	2	1219	407	K>E		4	Detoxification
1.371	471873	C	T	259		64.5057	6.15281	-10.2284		-	AAEL009128-RA	cytochrome P450 CYP6M6	Synonymous	2	1128	376	V>V		4	Detoxification
1.371	472036	T	C	500		68.5199	3.62169	-10.4292		-	AAEL009128-RA	cytochrome P450 CYP6M6	Non synonymous	1	1024	342	T>A		4	Detoxification
1.371	472052	A	G	543		60.6993	0.962807	-14.0734		-	AAEL009128-RA	cytochrome P450 CYP6M6	Synonymous	1	1008	336	G>G		4	Detoxification
1.371	472181	T	A	507		69.6491	13.4126	-15.3509		-	AAEL009128-RA	cytochrome P450 CYP6M6	Synonymous	1	879	293	V>V		4	Detoxification
1.371	472216	A	G	387		65.9528	11.6877	-16.5354		-	AAEL009128-RA	cytochrome P450 CYP6M6	Synonymous	1	844	282	L>L		4	Detoxification
1.371	472316	T	C	322		61.6667	14.636	-16.2253		-	AAEL009128-RA	cytochrome P450 CYP6M6	Synonymous	1	744	248	R>R		4	Detoxification
1.371	472550	C	T	592		64.7368	9.25297	-2.89629		-	AAEL009128-RA	cytochrome P450 CYP6M6	Synonymous	1	510	170	K>K		2	Detoxification
1.371	472586	G	A	554		61	15.3233	-6.51701		-	AAEL009128-RA	cytochrome P450 CYP6M6	Synonymous	1	474	158	D>D		4	Detoxification
1.371	472676	C	A	618		70.9805	14.0514	-15.6181		-	AAEL009128-RA	cytochrome P450 CYP6M6	Synonymous	1	384	128	S>S		4	Detoxification
1.371	472679	T	G	573		70.1155	14.3355	-16.5856		-	AAEL009128-RA	cytochrome P450 CYP6M6	Synonymous	1	381	127	R>R		4	Detoxification
1.371	472760	T	A	389		57.8659	5.43381	-11.8479		-	AAEL009128-RA	cytochrome P450 CYP6M6	Synonymous	1	300	100	R>R		4	Detoxification
1.371	472787	G	A	291		50.0547	6.31035	-1.70389		-	AAEL009128-RA	cytochrome P450 CYP6M6	Synonymous	1	273	91	V>V		2	Detoxification
1.371	485375	C	T	326		59.5652	-2	-8.09524		+	AAEL009117-RA	cytochrome P450 CYP6M5	Synonymous	1	465	155	S>S		4	Detoxification
1.371	498370	C	G	133		65.8432	12.0674	-13.6054		+	AAEL017297-RA	cytochrome P450 CYP6M9	Non synonymous	1	193	65	Q>E		4	Detoxification
1.371	498394	A	G	110		-65.2381	-30.4167	10.4762		+	AAEL017297-RA	cytochrome P450 CYP6M9	Non synonymous	1	217	73	M>V		6	Detoxification
1.371	498567	A	G	204		54.1855	7.64706	-4.4958		+	AAEL017297-RA	cytochrome P450 CYP6M9	Synonymous	1	390	130	K>K		4	Detoxification
1.371	504603	C	A	231		78.2967	0.915751	-6.7033		+	AAEL009125-RA	cytochrome P450 CYP6M10	Synonymous	1	201	67	P>P		4	Detoxification
1.371	504852	G	C	290		73.6646	9.87787	-1.9376		+	AAEL009125-RA	cytochrome P450 CYP6M10	Synonymous	1	450	150	A>A		2	Detoxification
1.371	505001	A	T	158		51.4706	3.74332	-18.5294		+	AAEL009125-RA	cytochrome P450 CYP6M10	Non synonymous	1	599	200	K>M		4	Detoxification
1.371	505038	A	G	145		61.1456	7.34127	-25.5076		+	AAEL009125-RA	cytochrome P450 CYP6M10	Synonymous	1	636	212	P>P		4	Detoxification
1.371	505053	A	G	172		68.364	3.32907	-16.3965		+	AAEL009125-RA	cytochrome P450 CYP6M10	Synonymous	1	651	217	K>K		4	Detoxification
1.371	505095	C	T	193		75.4564	-0.5042	-11.0897		+	AAEL009125-RA	cytochrome P450 CYP6M10	Synonymous	1	693	231	F>F		4	Detoxification
1.371	505317	T	C	268		73.0525	7.51894	-2.01684		+	AAEL009125-RA	cytochrome P450 CYP6M10	Synonymous	1	915	305	T>T		2	Detoxification
1.371	505389	A	G	366		65.8371	4.68865	-6.95701		+	AAEL009125-RA	cytochrome P450 CYP6M10	Synonymous	1	987	329	Q>Q		4	Detoxification
1.371	505404	G	A	451		60.9178	7.17641	-6.75512		+	AAEL009125-RA	cytochrome P450 CYP6M10	Synonymous	1	1002	334	K>K		4	Detoxification
1.371	505735	G	A	309		56.5543	-4.08826	-8.29418		+	AAEL009125-RA	cytochrome P450 CYP6M10	Synonymous	2	1269	423	R>R		4	Detoxification
1.371	505873	T	G	268		71.8512	10.183	1.97855		+	AAEL009125-RA	cytochrome P450 CYP6M10	Synonymous	2	1407	469	T>T		2	Detoxification
1.371	515812	T	C	135		54.0541	-7.52896	-15.9705		+	AAEL009127-RA	cytochrome P450 CYP6M11	Synonymous	1	495	165	V>V		4	Detoxification
1.371	516557	T	C	153		57.3099	6.66667	-9.22432		+	AAEL009127-RA	cytochrome P450 CYP6M11	Synonymous	2	1176	392	G>G		4	Detoxification
1.371	516770	C	T	153		60.2927	0.901379	-7.31707		+	AAEL009127-RA	cytochrome P450 CYP6M11	Synonymous	2	1389	463	S>S		4	Detoxification
1.371	745855	G	A	297		56.9462	-5.52996	-12.4676		+	AAEL009123-RA	cytochrome P450 CYP6Z6	Non synonymous	1	727	243	A>T		4	Detoxification
1.371	745947	A	G	155		52.5039	-12.026	-19.7183		+	AAEL009123-RA	cytochrome P450 CYP6Z6	Synonymous	1	819	273	R>R		4	Detoxification
1.371	745953	A	T	140		56.2239	-7.93651	-17.4603		+	AAEL009123-RA	cytochrome P450 CYP6Z6	Non synonymous	1	825	275	E>D		4	Detoxification
1.371	746367	A	G	130		-55.7359	-11.6883	17.7518		+	AAEL009123-RA	cytochrome P450 CYP6Z6	Synonymous	1	1239	413	E>E		6	Detoxification
1.371	746579	T	A	279		52.6349	-7.62587	-3.88119		+	AAEL009123-RA	cytochrome P450 CYP6Z6	Synonymous	2	1386	462	A>A		4	Detoxification
1.371	755933	A	C	695		56.2993	6.8941	-12.1998		-	AAEL009130-RA	cytochrome P450 CYP6Z7	Synonymous	1	561	187	T>T		4	Detoxification
1.371	755972	C	T	734		52.8978	-3.18523	-18.098		-	AAEL009130-RA	cytochrome P450 CYP6Z7	Synonymous	1	522	174	E>E		4	Detoxification
1.371	781444	T	C	1020		60.2529	20.239	-6.14255		+	AAEL009129-RA	cytochrome P450 CYP6Z9	Synonymous	1	930	310	F>F		4	Detoxification
1.371	781480	G	T	833		-66.3084	-22	-0.0943375		+	AAEL009129-RA	cytochrome P450 CYP6Z9	Non synonymous	1	966	322	M>I		6	Detoxification
1.371	781742	T	C	650		52.6807	8.00816	-17.4706		+	AAEL009129-RA	cytochrome P450 CYP6Z9	Non synonymous	1	1228	410	C>R		4	Detoxification
1.372	702847	T	A	73		57.5	12.0455	32.5					Intergenic
1.372	703365	A	G	101		-3.57143	-51.4706	-8.33333					Intergenic
1.373	703354	T	C	110		60.6811	21.2476	19.9248					Intergenic
1.3737	1653	A	T	107		2.0339	-36.2994	-51.043					Intergenic
1.375	1112837	C	A	146		-44.1043	-50.5371	-6.32653					Intergenic
1.376	581580	T	C	91		56.75	37.9808	21.131					Intergenic
1.378	1049774	A	G	108		58.5366	23.2425	23.9212		+	AAEL009193-RA	glucose dehydrogenase	Synonymous	3	1593	531	V>V		2	Other enzymes
1.378	1145946	G	C	106		63.8487	47.5269	3.22581		+	AAEL009199-RA	core 1 UDP-galactose:n-acetylgalactosamine-alpha-r beta 1,3- galactosyltransferase	Synonymous	1	54	18	R>R		2	Other enzymes
1.378	1147002	A	T	166		54.269	53.6111	23.6693		+	AAEL009199-RA	core 1 UDP-galactose:n-acetylgalactosamine-alpha-r beta 1,3- galactosyltransferase	Synonymous	3	993	331	T>T		2	Other enzymes
1.378	1147055	A	T	116		54.2781	32.7366	2.06677		+	AAEL009199-RA	core 1 UDP-galactose:n-acetylgalactosamine-alpha-r beta 1,3- galactosyltransferase	Non synonymous	3	1046	349	D>V		2	Other enzymes
1.38	69002	C	T	61		5.30304	-61.3636	-61.3636					Intergenic
1.38	1182352	T	G	96		44.3381	64.0351	7.97448					Intergenic
1.38	1599803	T	A	85		-68.8889	-67.5	-37.1429		-	AAEL001671-RA	hypothetical protein	Synonymous	4	1564	431	I>I		8	Unknown
1.38	1599818	G	A	89		-68.8889	-67.8788	-46.6667		-	AAEL001671-RA	hypothetical protein	Synonymous	4	1549	426	G>G		8	Unknown
1.381	733002	T	C	168		20.1914	50.056	30.4511		+	AAEL009224-RA	conserved hypothetical protein	Synonymous	4	552	140	H>H		1	Unknown
1.381	733104	G	A	118		-12.61	-58.0645	-11.3978		+	AAEL009224-RA	conserved hypothetical protein	Synonymous	4	654	174	K>K		9	Unknown
1.383	478367	G	A	326		20.4814	13.9613	51.6101		-	AAEL009246-RA	glycoside hydrolases	Synonymous	6	1714	572	L>L		2	Other enzymes
1.383	504654	T	C	116		64.881	46.8254	16.1491		+	AAEL009237-RA	glycoside hydrolases	Synonymous	4	844	278	S>S		2	Other enzymes
1.384	208484	C	T	100		-50.8064	-9.13978	-4.37788					Intergenic
1.384	396750	G	A	170		21.3861	54.0249	43.7397		-	AAEL009249-RA	coronin	Synonymous	6	1851	617	T>T		2	Structure
1.385	896427	C	G	94		58.5526	37.5	25					Intergenic
1.385	924870	C	G	80		74.6154	61.4286	40					Intergenic
1.385	925843	T	C	133		63.8889	39.5468	22.5427					Intergenic
1.387	823246	T	C	306		61.9204	32.1065	2.33766		+	AAEL009285-RA	DEAD box ATP-dependent RNA helicase	Synonymous	3	2116	669	G>G		2	Other enzymes
1.387	823303	C	T	364		50.9259	13.2653	11.4286		+	AAEL009285-RA	DEAD box ATP-dependent RNA helicase	Synonymous	3	2173	688	T>T		2	Other enzymes
1.387	876111	C	T	238		-53.1646	-29.4118	-8.51064		-	AAEL009288-RA	mitochondrial ribosomal protein, L48, putative	Synonymous	3	497	129	P>P		6	Structure
1.387	890770	G	A	100		-58.3333	-23.8095	-5.26315		-	AAEL009303-RA	regulator of chromosome condensation	Synonymous	4	1275	425	D>D		6	Structure
1.387	911187	C	T	187		-53.8636	-29.697	1.76137		+	AAEL009291-RA	retinoid-inducible serine carboxypeptidase (serine carboxypeptidase	Synonymous	1	737	209	F>F		6	Other enzymes
1.387	945571	T	C	201		-71.6846	-76.1616	-23.5043		-	AAEL009297-RA	conserved hypothetical protein	5' UTR	2	142
1.387	945580	T	A	173		-75.7353	-75.7353	-35.119		-	AAEL009297-RA	conserved hypothetical protein	5' UTR	2	133
1.387	945592	A	G	189		-79.3651	-75.7741	-23.1746		-	AAEL009297-RA	conserved hypothetical protein	5' UTR	2	121
1.387	945752	A	G	201		58.5811	17.4419	24.5847		-	AAEL009297-RA	conserved hypothetical protein	5' UTR	1	25
1.387	945767	T	C	152		-67.2414	-36.5854	-10.5263		-	AAEL009297-RA	conserved hypothetical protein	5' UTR	1	10
1.387	947414	G	C	92		-68.7879	-34.3434	-8.78788					Intergenic
1.387	983789	C	T	113		-81.0345	-51.7241	-60		-	AAEL009299-RA	conserved hypothetical protein	Synonymous	1	222	74	R>R		7	Unknown
1.387	1074675	G	A	366		-60.8025	-43.962	-17.9104		-	AAEL009295-RA	lachesin	Synonymous	2	681	227	V>V		8	Structure
1.387	1074693	C	T	335		-56.7404	-42.0833	-24.0909		-	AAEL009295-RA	lachesin	Synonymous	2	663	221	E>E		8	Structure
1.388	484809	T	C	398		-50.0218	-41.8011	-47.3905		-	AAEL009316-RA	angiotensin-converting enzyme (dipeptidyl carboxypeptidase	Synonymous	2	157	52	T>T		7	Other enzymes
1.389	744777	T	G	324		-27.7583	-26.248	-54.797		-	AAEL009326-RA	fragile X mental retardation syndrome-related protein 1, putative	Non synonymous	13	1820	607	N>T		8	Structure
1.389	1027992	A	G	219		-35.1471	-23.461	-50		-	AAEL009324-RA	hydroxyacyl dehydrogenase	Intronic
1.39	489795	G	T	247		65.4762	60.2564	64.1604					Intergenic
1.39	490089	T	A	587		-31.3135	-31.1561	-60.142		-	AAEL001675-RA	Clip-Domain Serine Protease family A. Protease homologue. CLIPA10	Synonymous	7	3309	1103	G>G		8	Immunity
1.39	490110	C	T	559		10.3019	21.7297	51.4444		-	AAEL001675-RA	Clip-Domain Serine Protease family A. Protease homologue. CLIPA10	Synonymous	7	3288	1096	V>V		3	Immunity
1.39	490218	C	T	389		-62.0277	-37.339	-37.7419		-	AAEL001675-RA	Clip-Domain Serine Protease family A. Protease homologue. CLIPA10	Synonymous	7	3180	1060	P>P		7	Immunity
1.39	490692	A	G	112		-51.4286	-57.3809	-63.3333		-	AAEL001675-RA	Clip-Domain Serine Protease family A. Protease homologue. CLIPA10	Synonymous	6	2772	924	A>A		8	Immunity
1.39	490724	A	G	177		41.6667	57.0175	36.3636		-	AAEL001675-RA	Clip-Domain Serine Protease family A. Protease homologue. CLIPA10	Synonymous	6	2740	914	L>L		1	Immunity
1.39	492670	T	C	244		8.14815	50.4255	44.2105		-	AAEL001675-RA	Clip-Domain Serine Protease family A. Protease homologue. CLIPA10	Synonymous	3	1482	494	P>P		3	Immunity
1.39	492748	A	G	739		-30.1025	-58.5063	-24.7971		-	AAEL001675-RA	Clip-Domain Serine Protease family A. Protease homologue. CLIPA10	Synonymous	3	1404	468	D>D		8	Immunity
1.39	492799	G	T	497		-34.4538	-54.3779	-27.5298		-	AAEL001675-RA	Clip-Domain Serine Protease family A. Protease homologue. CLIPA10	Synonymous	3	1353	451	R>R		8	Immunity
1.39	492832	A	G	315		8.94397	52.3232	23.1801		-	AAEL001675-RA	Clip-Domain Serine Protease family A. Protease homologue. CLIPA10	Synonymous	3	1320	440	R>R		1	Immunity
1.39	493084	C	T	437		-43.3416	-56.5982	-45.9057		-	AAEL001675-RA	Clip-Domain Serine Protease family A. Protease homologue. CLIPA10	Synonymous	2	1200	400	G>G		8	Immunity
1.39	493210	A	G	161		25.2747	65.5026	71.4286		-	AAEL001675-RA	Clip-Domain Serine Protease family A. Protease homologue. CLIPA10	Intronic
1.39	493252	A	G	173		-60	-87.5862	-100		-	AAEL001675-RA	Clip-Domain Serine Protease family A. Protease homologue. CLIPA10	Intronic
1.39	493336	C	T	290		26.1735	41.2613	52.9279		-	AAEL001675-RA	Clip-Domain Serine Protease family A. Protease homologue. CLIPA10	Synonymous	1	1071	357	Q>Q		2	Immunity
1.39	493369	C	T	244		-44.2857	-56.4069	-27.2487		-	AAEL001675-RA	Clip-Domain Serine Protease family A. Protease homologue. CLIPA10	Synonymous	1	1038	346	K>K		8	Immunity
1.39	493417	G	A	150		-68	-56.8889	-16		-	AAEL001675-RA	Clip-Domain Serine Protease family A. Protease homologue. CLIPA10	Synonymous	1	990	330	G>G		8	Immunity
1.39	493417	G	T	150		90	36.6667	28		-	AAEL001675-RA	Clip-Domain Serine Protease family A. Protease homologue. CLIPA10	Synonymous	1	990	330	G>G		2	Immunity
1.39	493474	A	G	153		-65	-78.5047	-66.6667		-	AAEL001675-RA	Clip-Domain Serine Protease family A. Protease homologue. CLIPA10	Synonymous	1	933	311	S>S		8	Immunity
1.39	493486	G	A	131		-37.5	-75.3788	-87.5		-	AAEL001675-RA	Clip-Domain Serine Protease family A. Protease homologue. CLIPA10	Synonymous	1	921	307	G>G		8	Immunity
1.39	493675	A	G	102		-7.61905	-73.0631	-93.3333		-	AAEL001675-RA	Clip-Domain Serine Protease family A. Protease homologue. CLIPA10	Synonymous	1	732	244	F>F		8	Immunity
1.39	494374	T	C	299		16.6667	62.4802	12.7451		-	AAEL001675-RA	Clip-Domain Serine Protease family A. Protease homologue. CLIPA10	Synonymous	1	33	11	V>V		1	Immunity
1.39	603555	G	T	217		-2.38095	67.2619	30.9524					Intergenic
1.39	642146	T	C	15758		-23.1643	-53.2089	-39.7063		+	AAEL001683-RA	conserved hypothetical protein	Synonymous	2	283	82	D>D		8	Unknown
1.39	750864	A	G	2121		5.28784	55.7031	15.6606		-	AAEL017500-RA		Synonymous	2	161	30	Y>Y		1	Unknown
1.39	905614	A	G	113		-87.5	-76.5411	-3.125		-	AAEL001685-RA	conserved hypothetical protein	Synonymous	2	255	85	S>S		6	Unknown
1.39	929330	T	G	51280		-10.1341	-54.2897	-36.0265		+	AAEL001692-RA	conserved hypothetical protein	Non synonymous	2	49	17	S>A		8	Unknown
1.39	946485	T	G	106		-4.30107	-61.8768	-20.9677					Intergenic
1.39	1301874	C	A	90		-26.7081	-51.7081	-45.5652					Intergenic
1.391	163125	A	T	118		-19.8413	-34.2857	-51.9201		-	AAEL009354-RA	hypothetical protein	Non synonymous	2	218	73	F>Y		8	Unknown
1.391	329197	C	A	127		-69.6428	-23.4524	-10.119					Intergenic
1.391	332516	G	A	248		-39.0756	-54.7619	-38.0952		-	AAEL009346-RA	hypothetical protein	Synonymous	2	2976	992	G>G		8	Unknown
1.391	333509	C	A	209		-50.4444	-52.9697	-46.625		-	AAEL009346-RA	hypothetical protein	Non synonymous	2	1983	661	M>I		8	Unknown
1.391	964790	C	T	84		-80	-60.9524	20		-	AAEL009355-RA	hypothetical protein	Synonymous	1	3702	1234	S>S		6	Unknown
1.392	258056	T	C	100		-36.2069	-38.5878	-59.2838		-	AAEL009364-RA	cdc2l5	Synonymous	4	1044	348	A>A		8	Kinases/Phosphatases
1.392	348926	A	G	238		-10.1311	-3.00711	-59.0992		-	AAEL009367-RA	myelin proteolipid	Synonymous	3	731	129	I>I		5	Structure
1.393	162516	T	A	212		-10.5603	38.9823	52.3223					Intergenic
1.393	191693	G	A	181		-11.6725	61.9048	52.3809		+	AAEL009375-RA	plekhh1	Synonymous	11	1971	657	P>P		3	Structure
1.393	191828	C	T	119		17.7419	40.1557	53.4562		+	AAEL009375-RA	plekhh1	Synonymous	11	2106	702	A>A		3	Structure
1.393	690533	C	A	119		58.3333	-6.88406	-19.7154		-	AAEL009386-RA	hypothetical protein	5' UTR	1	72
1.395	346659	C	T	178		56.5269	5.48524	42.7401					Intergenic
1.395	346662	T	C	185		52.2513	4.26808	44.2681					Intergenic
1.395	994394	A	G	109		50.1326	-11.7555	-0.107758		+	AAEL009430-RA	predicted protein	Non synonymous	6	7234	2412	I>V		4	Unknown
1.395	1001614	T	A	197		50.5714	0.947369	7.8209		+	AAEL009430-RA	predicted protein	Synonymous	8	13860	4620	V>V		2	Unknown
1.395	1019700	T	C	98		-56.7442	-43.4109	7.12678		+	AAEL009430-RA	predicted protein	3' UTR	14	18143
1.398	188436	T	C	237		0	0	-50.5376		-	AAEL009462-RA	hydroxyacylglutathione hydrolase	Synonymous	1	773	240	V>V		5	Other enzymes
1.398	188522	A	G	181		0	0	-55.2239		-	AAEL009462-RA	hydroxyacylglutathione hydrolase	Synonymous	1	687	212	L>L		5	Other enzymes
1.398	188550	C	T	277		0	0	-59.5745		-	AAEL009462-RA	hydroxyacylglutathione hydrolase	Synonymous	1	659	202	Q>Q		5	Other enzymes
1.398	188553	A	C	297		0	-0.89286	-59.5745		-	AAEL009462-RA	hydroxyacylglutathione hydrolase	Synonymous	1	656	201	L>L		5	Other enzymes
1.398	188667	C	T	321		-0.862068	0	-51.0204		-	AAEL009462-RA	hydroxyacylglutathione hydrolase	Synonymous	1	542	163	L>L		5	Other enzymes
1.398	188688	G	A	251		-2.46913	0	-51.4286		-	AAEL009462-RA	hydroxyacylglutathione hydrolase	Synonymous	1	521	156	P>P		5	Other enzymes
1.398	212512	G	A	110		27.5253	6.06061	60.1276		-	AAEL009466-RA	protein kinase c	Intronic
1.398	374095	C	T	241		-23.5273	-28.7356	-50.2046					Intergenic
1.3988	1026	A	G	124		-38.9964	-76.7742	-2.32975					Intergenic
1.4	3353742	G	A	147		50.1792	11.1111	17.4603		-	AAEL001722-RA	hypothetical protein	Synonymous	5	2427	809	Y>Y		2	Unknown
1.4	3354063	C	T	121		-56.044	-25.2747	-34.3915		-	AAEL001722-RA	hypothetical protein	Synonymous	5	2106	702	P>P		7	Unknown
1.4	4751085	C	G	127		-7.67974	-56.5686	-16.1765					Intergenic
1.403	47453	C	T	308		-51.8055	-33.8369	-21.9512		-	AAEL009520-RA	leucine-rich immune protein (Long) LRIM2	Synonymous	6	2156	699	L>L		7	Unknown
1.404	1013043	G	A	89		-57.1429	-38.0952	-17.1429					Intergenic
1.406	280181	G	C	111		-5.81818	-50.7071	-25.4545					Intergenic
1.407	225676	A	G	87		50.4983	12.4031	9.06977		-	AAEL009561-RA	apolipoprotein D, putative	Synonymous	3	625	187	G>G		2	Intra and extracellular trafficking/Chaperonin
1.408	718982	A	C	62		61.2245	-38.7755	-38.7755					Intergenic
1.409	549049	A	G	233		2.10197	-2.60625	-55.4942		-	AAEL009583-RA	filamin, putative	Synonymous	6	3729	1243	A>A		5	Structure
1.409	550780	C	T	256		-5.40624	0.126822	60.9607		-	AAEL009583-RA	filamin, putative	Synonymous	4	2271	757	P>P		3	Structure
1.409	550792	G	A	320		-15.6201	-12.8316	-50.7483		-	AAEL009583-RA	filamin, putative	Synonymous	4	2259	753	V>V		5	Structure
1.409	551062	T	A	174		-3.367	-33.4611	-58.2011		-	AAEL009583-RA	filamin, putative	Synonymous	4	1989	663	V>V		5	Structure
1.41	24742	A	G	443		-50.6493	1.49789	49.3507		+	AAEL001743-RA	pupal cuticle protein 78E, putative	Synonymous	2	194	57	Q>Q		6	Cuticle
1.41	25198	A	C	186		75.5102	-1.2898	38.0102					Intergenic
1.41	1269219	C	T	184		-30.9955	-52.2095	-23.9183		-	AAEL001746-RA	juvenile hormone resistance protein	Synonymous	6	1074	358	R>R		8	Hormone and neurotransmitter signalling
1.41	1804743	C	G	96		-26.1905	-25.1553	-64.2857		-	AAEL001738-RA	MRAS2, putative	Synonymous	3	228	76	G>G		8	Other enzymes
1.412	235103	G	A	83		-59	-25	-50		-	AAEL009612-RA	hypothetical protein	Synonymous	1	1335	445	N>N		7	Unknown
1.4127	3377	T	A	92		-9.72222	-52.5253	-72.2222		+	AAEL015641-RA	cytochrome P450	Synonymous	2	81	27	R>R		8	Detoxification
1.4127	4064	G	A	736		3.04187	-10.2113	-53.3858		+	AAEL015641-RA	cytochrome P450	Synonymous	2	768	256	K>K		5	Detoxification
1.413	95393	C	T	163		16.2162	-42.2743	-60.2544		+	AAEL009629-RA	endoU protein, putative	Synonymous	2	1377	459	N>N		5	Other enzymes
1.413	148590	G	A	421		-100	0	0		-	AAEL009625-RA	short-chain dehydrogenase	Non synonymous	3	907	284	A>V		6	Other enzymes
1.413	148601	G	T	461		90.2174	-1.94851	4.80072		-	AAEL009625-RA	short-chain dehydrogenase	Synonymous	3	896	280	A>A		2	Other enzymes
1.413	148607	C	T	648		64.9573	-10.3369	11.1111		-	AAEL009625-RA	short-chain dehydrogenase	Synonymous	3	890	278	E>E		2	Other enzymes
1.413	389305	G	A	246		65.8228	-15.699	-2.03436		-	AAEL009630-RA	high-affinity cgmp-specific 3,5-cyclic phosphodiesterase	Intronic
1.413	389666	T	A	76		54.1667	-22.7564	-25.8333		-	AAEL009630-RA	high-affinity cgmp-specific 3,5-cyclic phosphodiesterase	Intronic
1.413	416306	C	G	249		51.5625	-36.1733	-15.1042		+	AAEL009627-RA	hypothetical protein	Synonymous	2	542	120	R>R		4	Unknown
1.413	416306	C	G	249		51.5625	-36.1733	-15.1042		-	AAEL009630-RA	high-affinity cgmp-specific 3,5-cyclic phosphodiesterase	Intronic
1.414	319834	G	T	267		69.4643	15.7143	72.9365		+	AAEL009637-RA	cathepsin b	3' UTR	2	1102
1.414	319910	C	A	296		76.3889	19.5082	71.3889		+	AAEL009637-RA	cathepsin b	3' UTR	2	1178
1.414	357489	A	C	132		49.8102	35.2941	55.5644		-	AAEL009636-RA	conserved hypothetical protein	Synonymous	9	2934	978	V>V		2	Unknown
1.414	357489	A	C	132		49.8102	35.2941	55.5644		-	AAEL009636-RB	conserved hypothetical protein	Synonymous	9	2934	978	V>V		2	Unknown
1.414	393799	A	G	90		-50.2165	-55.6391	-71.4286		-	AAEL009635-RA	conserved hypothetical protein	Synonymous	2	943	289	F>F		8	Unknown
1.414	1014131	A	G	1842		-75.1733	-20.2707	-74.0407		-	AAEL017570-RA		Synonymous	2	411	137	N>N		7	Unknown
1.416	980469	T	C	122		51.4286	4.46429	35.7143		-	AAEL009661-RA	hypothetical protein	Synonymous	3	281	81	E>E		2	Unknown
1.417	946429	A	G	2625		51.9851	11.3807	8.11558		+	AAEL009670-RA	C-Type Lysozyme (Lys-D). LYSC9	Non synonymous	1	268	90	T>A		2	Immunity
1.418	951938	A	G	76		-5.12821	49.4173	53.2051		-	AAEL009692-RA	JAKSTAT pathway signalling Signal-Transducer and Activator of Transcription 1 (STAT1). STAT1	Intronic
1.418	987751	A	G	121		60.463	48.6773	43.7322		-	AAEL009692-RA	JAKSTAT pathway signalling Signal-Transducer and Activator of Transcription 1 (STAT1). STAT1	Synonymous	6	1947	649	D>D		2	Kinases/Phosphatases
1.42	1095388	G	T	1467		50.3015	32.1456	11.8089		-	AAEL001769-RA	DEAD box ATP-dependent RNA helicase	Synonymous	4	1778	563	G>G		2	Other enzymes
1.42	1096349	T	C	152		55.759	33.9545	4.3978		-	AAEL001769-RA	DEAD box ATP-dependent RNA helicase	Intronic
1.42	1097140	T	G	80		57.8947	24.5614	21.5311		-	AAEL001769-RA	DEAD box ATP-dependent RNA helicase	Intronic
1.42	1097148	T	G	72		60	26.6667	23.6364		-	AAEL001769-RA	DEAD box ATP-dependent RNA helicase	Intronic
1.42	1097724	G	A	68		54.717	4.71698	-45.283		-	AAEL001769-RA	DEAD box ATP-dependent RNA helicase	Intronic
1.42	1099769	C	T	145		56.3218	24.4378	44.8276		-	AAEL001769-RA	DEAD box ATP-dependent RNA helicase	Intronic
1.42	1101322	A	G	149		62.5998	63.324	50		-	AAEL001769-RA	DEAD box ATP-dependent RNA helicase	Intronic
1.42	1104077	A	G	173		53.268	38.369	31.0458		-	AAEL001769-RA	DEAD box ATP-dependent RNA helicase	Synonymous	2	1070	327	C>C		2	Other enzymes
1.42	1557654	A	T	129		64.2479	18.8776	-6.12245		+	AAEL001760-RA	conserved hypothetical protein	Intronic
1.42	1564097	T	C	98		41.0431	52.1542	31.4471		+	AAEL001760-RA	conserved hypothetical protein	Synonymous	9	6213	2071	S>S		1	Unknown
1.42	1564291	G	T	110		79.0598	26.7206	64.0272		+	AAEL001760-RA	conserved hypothetical protein	Synonymous	10	6327	2109	T>T		2	Unknown
1.42	1594431	C	T	135		64.0588	48.8722	-3.50877		+	AAEL001763-RA	hypothetical protein	Synonymous	1	114	38	I>I		2	Unknown
1.42	1594648	T	A	120		51.7241	41.0795	65.8621					Intergenic
1.42	1594712	G	A	248		57.1644	36.8347	50.9804					Intergenic
1.42	1594736	C	A	126		52.7211	31.8878	55.5947					Intergenic
1.42	2406744	G	C	366		51.9845	18.2633	5.72998					Intergenic
1.42	2835356	C	T	109		-52	-48.6667	-27		+	AAEL001776-RA	hypothetical protein	5' UTR	1	154
1.424	191025	C	T	82		-61.7647	0	0		+	AAEL009751-RA	conserved hypothetical protein	Synonymous	7	1439	442	A>A		6	Unknown
1.424	388707	A	G	215		54.0032	-12.3604	3.89533		-	AAEL009753-RA	sodium-dependent phosphate transporter	Synonymous	4	876	292	A>A		4	Intra and extracellular trafficking/Chaperonin
1.427	854510	G	A	106		52.2222	-16.2963	31.3889		-	AAEL009765-RA	choline/ethanolamine kinase	3' UTR	5	2328
1.427	854510	G	A	106		52.2222	-16.2963	31.3889		+	AAEL009766-RA	lipoamide acyltransferase component of branched-chain alpha-keto acid dehydrogenase	3' UTR	4	1508
1.428	258326	C	T	204		70.859	-13.5523	-18.2398					Intergenic
1.428	258371	T	C	173		74.1072	-5.91737	-10.8193					Intergenic
1.428	258675	T	C	146		52.5629	-0.0643463	-6.33001					Intergenic
1.428	282041	G	A	199		74.3056	17.4603	-6.56566					Intergenic
1.428	282767	A	G	228		52.5424	34.5937	5.87571					Intergenic
1.428	283528	T	C	135		62.788	-4.34363	-15.293					Intergenic
1.428	283562	A	T	178		64.9194	-2.58064	-13.4897					Intergenic
1.428	283902	A	T	144		58.0819	-10.1763	-12.2159					Intergenic
1.429	684522	A	G	240		54.4476	10.7647	35.6109		-	AAEL009800-RA	cuticle protein, putative	Synonymous	2	387	129	A>A		2	Cuticle
1.429	684528	A	G	266		60.4895	11.039	44.7443		-	AAEL009800-RA	cuticle protein, putative	Synonymous	2	381	127	V>V		2	Cuticle
1.429	744257	C	T	397		56.1644	4.1907	47.3409		-	AAEL009802-RA	cuticle protein, putative	Non synonymous	2	142	48	V>I		2	Cuticle
1.429	748565	G	A	874		52.003	17.1495	49.7821		-	AAEL009790-RA	cuticle protein, putative	Synonymous	2	126	42	A>A		2	Cuticle
1.429	769772	A	G	130		-42.1296	-49.6296	-54.6296					Intergenic
1.429	775846	G	C	172		-49.7653	-24.359	-50		-	AAEL009783-RA	cuticle protein, putative	Non synonymous	2	697	233	L>V		7	Cuticle
1.429	854703	A	G	165		23.5882	9.58824	50.1337					Intergenic
1.43	650760	C	T	357		-11.5773	-51.4925	-19.949		+	AAEL001830-RA	geranylgeranyl transferase type i beta subunit	Synonymous	4	811	271	L>L		9	Other enzymes
1.43	650963	C	T	206		2.58359	51.6312	15.7979		+	AAEL001830-RA	geranylgeranyl transferase type i beta subunit	Synonymous	4	1014	338	A>A		1	Other enzymes
1.43	729183	A	C	85		-3.84068	54.0541	34.0541					Intergenic
1.43	744687	T	A	87		26.2443	58.5082	34.2657		+	AAEL001794-RB	macroglobulin/complement	Non synonymous	4	1165	389	L>M		1	Immunity
1.43	746018	T	C	119		20.0337	51.8519	20.0337		+	AAEL001794-RB	macroglobulin/complement	Synonymous	9	2097	699	V>V		1	Immunity
1.43	746228	A	T	140		20.9224	69.8113	58.7002		+	AAEL001794-RB	macroglobulin/complement	Non synonymous	10	2248	750	M>L		3	Immunity
1.43	746302	A	G	137		0.550316	51.0133	33.5049		+	AAEL001794-RB	macroglobulin/complement	Synonymous	10	2322	774	L>L		3	Immunity
1.43	793921	T	C	135		25.3589	53.8594	29.3939		+	AAEL001801-RA	conserved hypothetical protein	3' UTR	2	634
1.43	793921	T	C	135		25.3589	53.8594	29.3939		-	AAEL001804-RA	glucosyl/glucuronosyl transferases	Synonymous	8	2931	965	R>R		1	Detoxification
1.43	871791	A	G	925		-51.0478	-31.47	26.3385					Intergenic
1.43	899269	G	A	108		0	50	19.4444		-	AAEL001817-RA	conserved hypothetical protein	5' UTR	1	393
1.43	976004	C	T	134		2.43664	-50.2699	-37.193		+	AAEL001791-RA	conserved hypothetical protein	Synonymous	5	1933	645	L>L		8	Unknown
1.43	976061	G	A	164		16.6327	-51.0465	-43.125		+	AAEL001791-RA	conserved hypothetical protein	Non synonymous	5	1990	664	G>S		8	Unknown
1.43	1092564	G	A	2413		-21.8156	-58.2044	-45.1988		-	AAEL001807-RA	cytochrome P450 CYP9M9	Synonymous	2	1380	460	D>D		8	Detoxification
1.43	1092573	G	A	2723		-23.4256	-59.6603	-45.6682		-	AAEL001807-RA	cytochrome P450 CYP9M9	Synonymous	2	1371	457	L>L		8	Detoxification
1.43	1092975	C	G	2265		-10.5381	-53.0076	-37.8274		-	AAEL001807-RA	cytochrome P450 CYP9M9	Synonymous	2	969	323	A>A		8	Detoxification
1.43	1093812	C	T	1226		-15.8598	-62.3313	-45.4654		-	AAEL001807-RA	cytochrome P450 CYP9M9	Synonymous	1	192	64	P>P		8	Detoxification
1.43	1093848	T	A	1238		-18.3525	-54.0693	-43.3737		-	AAEL001807-RA	cytochrome P450 CYP9M9	Synonymous	1	156	52	P>P		8	Detoxification
1.43	1093860	T	C	1133		-19.9639	-52.7953	-41.7637		-	AAEL001807-RA	cytochrome P450 CYP9M9	Synonymous	1	144	48	G>G		8	Detoxification
1.43	1094024	G	A	1236		-34.4926	-54.2559	-35.3849					Intergenic
1.43	1221639	A	G	100		5.56173	57.6355	33.5753		-	AAEL001824-RA	hypothetical protein	Synonymous	8	2397	799	Y>Y		3	Unknown
1.43	1222012	A	G	128		-4.69208	59.3939	28.6096		-	AAEL001824-RA	hypothetical protein	Synonymous	7	2271	757	P>P		1	Unknown
1.43	1222166	G	A	73		-32.5	60.3571	34.1667		-	AAEL001824-RA	hypothetical protein	Synonymous	6	2175	725	P>P		3	Unknown
1.43	1223641	C	T	135		5.12821	22.2222	50		-	AAEL001824-RA	hypothetical protein	Synonymous	4	825	275	L>L		3	Unknown
1.43	1255924	G	A	252		-40.8125	-53.8904	-45.6923		-	AAEL001825-RA	hypothetical protein	Non synonymous	1	269	90	T>I		8	Unknown
1.43	1369576	T	C	177		-17.7141	52.0734	27.5978		+	AAEL001799-RA	conserved hypothetical protein	Synonymous	3	516	166	T>T		3	Unknown
1.43	1433308	G	A	106		-1.81818	-54.5455	-19.9134		-	AAEL001815-RA	hypothetical protein	Non synonymous	2	991	331	L>F		8	Unknown
1.43	1433617	G	A	137		-9.9359	-54.4534	-17.5039		-	AAEL001815-RA	hypothetical protein	Synonymous	2	682	228	L>L		9	Unknown
1.43	1491205	A	T	229		-65.6399	-31.5268	-11.9362					Intergenic
1.43	1491227	A	T	220		-75.07	-30.9983	-12.0517					Intergenic
1.43	1491352	T	C	151		-56.4706	-26.4706	-51.4706					Intergenic
1.43	1491517	A	G	112		-50.3632	-22.1429	-20.3008					Intergenic
1.43	1491652	G	A	197		-55.3077	-3.5451	-6.24781					Intergenic
1.43	1800417	T	C	220		36.1854	53.6364	40.1989		+	AAEL001796-RA	Nuclear hormone receptor (HR78)	Synonymous	2	346	73	F>F		2	Hormone and neurotransmitter signalling
1.43	1801055	T	A	190		-7.15687	-55.6985	-41.8023		+	AAEL001796-RA	Nuclear hormone receptor (HR78)	Non synonymous	3	915	263	L>H		8	Hormone and neurotransmitter signalling
1.43	1801060	A	T	181		4.53297	60.1282	40.2057		+	AAEL001796-RA	Nuclear hormone receptor (HR78)	Non synonymous	3	920	265	T>S		3	Hormone and neurotransmitter signalling
1.43	1801188	T	C	215		16.5533	67.3469	37.6172		+	AAEL001796-RA	Nuclear hormone receptor (HR78)	Synonymous	3	1048	307	S>S		3	Hormone and neurotransmitter signalling
1.43	1817420	T	C	195		34.7747	50.3819	-0.109011		+	AAEL001796-RA	Nuclear hormone receptor (HR78)	Synonymous	4	1313	396	L>L		1	Hormone and neurotransmitter signalling
1.43	1817810	T	C	247		14.6092	50.9668	21.3828		+	AAEL001796-RA	Nuclear hormone receptor (HR78)	Synonymous	5	1636	503	S>S		1	Hormone and neurotransmitter signalling
1.43	2408072	A	G	104		5.88235	-55.2288	-21.3904		+	AAEL001798-RA	protein tyrosine phosphatase prl	3' UTR	6	3167
1.43	3019171	C	T	88		10.7143	-63	-39.2857		-	AAEL001833-RA	juvenile hormone-inducible protein, putative	Synonymous	1	77	5	R>R		8	Hormone and neurotransmitter signalling
1.431	1005063	C	A	113		7.5	35	3.04348		-	AAEL009832-RA	exocyst complex protein exo70	Non synonymous	3	684	228	Q>H
1.431	1005063	C	T	113		-50.8333	-53.3333	-22.4638		-	AAEL009832-RA	exocyst complex protein exo70	Synonymous	3	684	228	Q>Q		8	Intra and extracellular trafficking/Chaperonin
1.433	276349	C	T	230		54.0827	19.9855	-0.676848		+	AAEL009857-RA	conserved hypothetical protein	Synonymous	8	1405	291	D>D		2	Unknown
1.433	276349	C	T	230		54.0827	19.9855	-0.676848		+	AAEL009857-RB	conserved hypothetical protein	Synonymous	8	1132	291	D>D		2	Unknown
1.433	276572	T	C	220		52.2883	27.3088	-7.95322		+	AAEL009857-RA	conserved hypothetical protein	Synonymous	9	1567	345	P>P		2	Unknown
1.433	276572	T	C	220		52.2883	27.3088	-7.95322		+	AAEL009857-RB	conserved hypothetical protein	Synonymous	9	1294	345	P>P		2	Unknown
1.433	714411	A	T	129		-67.5641	-40.8974	-17.7602					Intergenic
1.433	747877	T	C	5083		-50.6224	-41.4242	-41.3174		+	AAEL009859-RA	nucleolar GTP-binding protein	Synonymous	3	1779	554	D>D		7	Structure
1.435	933218	T	C	228		-51.0175	-8.39804	-18.7894		+	AAEL017256-RA		5' UTR	1	164
1.437	558265	T	G	207		37.044	35.2874	57.2222		-	AAEL009905-RA	conserved hypothetical protein	START LOST	1	2	1	E>A		2	Unknown
1.438	418621	C	T	68		-6.14035	60.5263	60.5263		-	AAEL009925-RA	amidase	3' UTR	5	1578
1.438	418825	G	C	232		-34.3947	-40.1639	-54.0984		-	AAEL009925-RA	amidase	Synonymous	5	1374	458	T>T		8	Other enzymes
1.44	52544	C	T	93		-52.9412	-27.3529	-23.262		-	AAEL009951-RA	dimeric dihydrodiol dehydrogenase	Synonymous	2	300	98	K>K		7	Other enzymes
1.44	61939	T	C	4624		50.5561	12.935	11.7778		-	AAEL009948-RA	aldehyde dehydrogenase	Synonymous	2	1234	388	E>E		2	Other enzymes
1.44	758415	A	C	219		31.5	57.197	38.7195		-	AAEL001847-RA	conserved hypothetical protein	Synonymous	2	237	79	L>L		1	Unknown
1.44	2664289	T	A	194		9.44445	50.4264	13.1159					Intergenic
1.44	2931314	T	C	147		-1.21794	-46.7857	-19.1667		-	AAEL001861-RA	nuclear pore complex protein nup154	Synonymous	4	1894	591	S>S
1.44	2931314	T	G	147		6.02564	50.7143	22.5758		-	AAEL001861-RA	nuclear pore complex protein nup154	Synonymous	4	1894	591	S>S		1	Intra and extracellular trafficking/Chaperonin
1.44	3208036	A	T	211		61.3518	40.7169	28.4946					Intergenic
1.441	1805	T	C	500		-43.01	-59.5238	-58.6905					Intergenic
1.441	1807	G	A	516		-43.3076	-59.5238	-58.7302					Intergenic
1.441	3100	G	A	975		-37.0922	-59.2233	-59.2233		+	AAEL009956-RA	conserved hypothetical protein	Synonymous	2	342	114	P>P		8	Unknown
1.441	3103	T	A	842		-33.8281	-55.814	-55.814		+	AAEL009956-RA	conserved hypothetical protein	Synonymous	2	345	115	A>A		8	Unknown
1.441	3437	C	T	2400		-46.6483	-72.5807	-71.7755		+	AAEL009953-RA	Niemann-Pick Type C-2, putative	Synonymous	1	46	16	L>L		8	Structure
1.441	3524	C	A	2952		-45.9877	-70.2786	-69.2982		+	AAEL009953-RA	Niemann-Pick Type C-2, putative	Non synonymous	2	75	25	D>E		8	Structure
1.441	3859	C	T	476		-25.5235	-50.0683	-9.89186		+	AAEL009953-RA	Niemann-Pick Type C-2, putative	Non synonymous	2	410	137	A>V		9	Structure
1.442	606964	G	A	179		-9.13432	4.64346	-51.4677		-	AAEL009959-RA	pre-mRNA splicing factor prp8	Synonymous	6	4602	1534	H>H		5	Other enzymes
1.442	607513	A	G	106		-16.6667	-46.6667	-51.9608		-	AAEL009959-RA	pre-mRNA splicing factor prp8	Synonymous	6	4053	1351	N>N		8	Other enzymes
1.442	623714	T	G	76		-29.4253	-2.75862	-50.9404		-	AAEL009959-RA	pre-mRNA splicing factor prp8	Synonymous	4	2550	850	P>P		7	Other enzymes
1.446	959923	C	T	101		-55	-25	-28.3333		-	AAEL010014-RA	hypothetical protein	Synonymous	3	3585	1195	R>R		7	Unknown
1.447	792563	T	C	119		50	27.1429	8.06451		+	AAEL010035-RA	WD-repeat protein	Synonymous	1	122	17	N>N		2	Other enzymes
1.448	499118	A	C	143		69.4805	-6.42857	-15.7682		-	AAEL010042-RA	conserved hypothetical protein	Synonymous	3	1455	485	P>P		4	Unknown
1.448	516684	G	A	109		52.4224	7.85714	1.37566		-	AAEL010042-RA	conserved hypothetical protein	Synonymous	2	720	240	R>R		2	Unknown
1.448	517032	A	C	90		54.7715	5.11628	-11.8068		-	AAEL010042-RA	conserved hypothetical protein	Synonymous	2	372	124	P>P		4	Unknown
1.448	517034	G	A	89		-55.9524	0	10.2564		-	AAEL010042-RA	conserved hypothetical protein	Non synonymous	2	370	124	P>S		6	Unknown
1.448	517455	A	T	164		-55.0817	-11.86	25.3695		-	AAEL010042-RA	conserved hypothetical protein	Synonymous	1	168	56	V>V		6	Unknown
1.448	533242	T	A	119		60.9644	1.99005	-9.12106		+	AAEL010040-RA	conserved hypothetical protein	Synonymous	2	590	170	I>I		4	Unknown
1.449	895447	T	C	68		-66.7925	13.2075	-3.45912		+	AAEL010047-RA	conserved hypothetical protein	3' UTR	6	2510
1.45	270774	A	T	141		5.6899	22.807	52.807		-	AAEL010061-RA	conserved hypothetical protein	Synonymous	12	5184	1728	G>G		3	Unknown
1.45	300558	C	A	89		-13.7821	-51.2821	-40.5678		+	AAEL001887-RA	glutamine synthetase 1, 2 (glutamate-amonia ligase) (gs)	3' UTR	2	1622
1.45	300558	C	A	89		-13.7821	-51.2821	-40.5678		+	AAEL001887-RB	glutamine synthetase 1, 2 (glutamate-amonia ligase) (gs)	3' UTR	2	1662
1.45	804503	T	G	388		-51.4513	-15.6987	-9.45113		-	AAEL001913-RA	conserved hypothetical protein	Synonymous	2	892	230	P>P		7	Unknown
1.45	804511	A	G	392		-52.4731	-17.0062	-9.26629		-	AAEL001913-RA	conserved hypothetical protein	Synonymous	2	884	228	L>L		7	Unknown
1.45	851176	T	C	86		59.8571	50.2101	30.3571					Intergenic
1.45	851253	G	A	71		11.7172	28.8889	67.7778					Intergenic
1.45	851259	G	T	78		66.248	24.4898	-18.3673					Intergenic
1.45	851279	A	C	87		51.5996	14.0056	46.8627					Intergenic
1.45	851405	C	T	73		-4.09357	50.6073	27.5304					Intergenic
1.45	861173	A	T	1154		41.2504	55.2178	21.1653		-	AAEL001904-RA	arp2/3	Synonymous	4	998	161	S>S		1	Structure
1.45	976155	A	G	188		63.7681	-0.815218	4.34783		-	AAEL001900-RA	lactosylceramide 4-alpha-galactosyltransferase (alpha- 1,4-galactosyltransferase)	Synonymous	2	893	272	N>N		2	Other enzymes
1.45	1829497	C	A	154		52.7164	19.0769	4.69565		-	AAEL001888-RB	hypothetical protein	Synonymous	3	915	263	S>S		2	Unknown
1.45	1829497	C	A	154		52.7164	19.0769	4.69565		-	AAEL001888-RC	hypothetical protein	Synonymous	3	915	263	S>S		2	Unknown
1.45	1829497	C	A	154		52.7164	19.0769	4.69565		-	AAEL001888-RD	hypothetical protein	Synonymous	3	758	206	S>S		2	Unknown
1.45	1983875	T	A	107		66.6667	9.09091	0		-	AAEL001914-RA	scavenger receptor, putative	Synonymous	7	7176	2392	G>G		2	Intra and extracellular trafficking/Chaperonin
1.453	532440	A	G	330		-11.836	-32.0395	-64.1953		-	AAEL010108-RA	sex-determining protein fem-1	Synonymous	3	1706	464	N>N		5	Hormone and neurotransmitter signalling
1.453	532530	A	G	203		-36.2939	-45.435	-50.387		-	AAEL010108-RA	sex-determining protein fem-1	Synonymous	3	1616	434	C>C		8	Hormone and neurotransmitter signalling
1.453	602846	C	T	103		1.26984	-51.5873	3.1746		-	AAEL010095-RA	conserved hypothetical protein	3' UTR	5	1045
1.453	602846	C	T	103		1.26984	-51.5873	3.1746		-	AAEL010095-RB	conserved hypothetical protein	3' UTR	5	1285
1.453	602846	C	T	103		1.26984	-51.5873	3.1746		-	AAEL010095-RC	conserved hypothetical protein	3' UTR	5	1090
1.453	766364	G	A	80		-67.1123	-55.2941	-51.9608					Intergenic
1.453	771468	G	A	87		-19.8052	-67.4242	-53.6561					Intergenic
1.453	970508	C	T	85		30.2174	-16.6008	65.2174					Intergenic
1.453	995579	T	C	861		-41.7024	-39.4276	-53.6794		-	AAEL010104-RA	predicted protein	Non synonymous	2	731	232	N>S		8	Unknown
1.453	995589	C	T	658		-38.0296	-43.6891	-52.358		-	AAEL010104-RA	predicted protein	Non synonymous	2	721	229	G>S		8	Unknown
1.453	995707	G	A	513		-44.9561	-36.3798	-58.0556		-	AAEL010104-RA	predicted protein	Synonymous	1	669	211	A>A		8	Unknown
1.456	232774	A	G	90		58.0645	26.4856	14.3145		-	AAEL010147-RA	conserved hypothetical protein	Non synonymous	17	3656	1219	L>P		2	Unknown
1.457	936729	A	G	62		-51.6129	-39.1129	23.3871					Intergenic
1.459	378658	T	C	205		-45.8626	-43.2825	-53.6181		+	AAEL010187-RA	conserved hypothetical protein	Intronic
1.459	378658	T	C	205		-45.8626	-43.2825	-53.6181		-	AAEL010191-RA	hypothetical protein	Intronic
1.46	883397	G	A	157		-23.8182	-55.1515	-25		-	AAEL001939-RA	hypothetical protein	Synonymous	2	207	69	D>D		8	Unknown
1.46	2033420	A	C	110		-10.9231	-50.6667	-9		-	AAEL001922-RA	hypothetical protein	Non synonymous	2	1027	314	S>A		9	Unknown
1.46	2888517	G	A	145		-51.462	-10.7213	-25.9569		-	AAEL001940-RA	phosphatidate cytidylyltransferase	Intronic
1.46	2888517	G	A	145		-51.462	-10.7213	-25.9569		+	AAEL001954-RA	px serine/threonine kinase (pxk)	Non synonymous	1	188	63	S>N		7	Kinases/Phosphatases
1.46	3090168	G	T	665		-54.426	-48.7853	-44.8958		-	AAEL001916-RB	eukaryotic translation initiation factor 4e	3' UTR	4	1195
1.461	46755	A	T	184		62.7038	55.2701	25.9279		+	AAEL010206-RA	xylulose kinase	Synonymous	3	1024	304	I>I		2	Kinases/Phosphatases
1.461	795884	T	C	4586		50.4809	43.0315	23.6823		-	AAEL010205-RA	conserved hypothetical protein	Synonymous	3	270	62	Q>Q		2	Unknown
1.461	795884	T	C	4586		50.4809	43.0315	23.6823		-	AAEL010205-RB	conserved hypothetical protein	Synonymous	3	499	62	Q>Q		2	Unknown
1.461	795884	T	C	4586		50.4809	43.0315	23.6823		-	AAEL010205-RC	conserved hypothetical protein	Synonymous	4	402	62	Q>Q		2	Unknown
1.461	795884	T	C	4586		50.4809	43.0315	23.6823		-	AAEL010205-RF	conserved hypothetical protein	Synonymous	3	316	62	Q>Q		2	Unknown
1.464	32404	T	C	109		51.0101	17.094	15.5556		+	AAEL010227-RA	dolichol-phosphate mannosyltransferase	Synonymous	3	454	119	Y>Y		2	Other enzymes
1.464	628028	G	C	220		55.6041	12.4124	-6.95614		+	AAEL010243-RA	Abnormal X segregation, putative	Synonymous	5	1518	506	R>R		4	Structure
1.465	583487	C	T	150		24.0741	35	55		+	AAEL010245-RF	chloride channel, putative	Synonymous	3	358	81	N>N		2	Intra and extracellular trafficking/Chaperonin
1.466	916205	T	C	62		-28.5714	-65.5084	-95.2381		-	AAEL010267-RA	serine protease	Synonymous	1	1700	566	S>S		8	Other enzymes
1.466	916214	T	G	62		-44.1176	-58.4034	-94.1176		-	AAEL010267-RA	serine protease	Synonymous	1	1691	563	A>A		8	Other enzymes
1.468	340728	C	T	107		52.2177	-6.30498	13.8249		+	AAEL010296-RA	carboxylase:pyruvate/acetyl-coa/propionyl-coa	Synonymous	2	630	210	A>A		2	Other enzymes
1.468	341232	A	G	198		58.7209	-5.30346	12.9892		+	AAEL010296-RA	carboxylase:pyruvate/acetyl-coa/propionyl-coa	Synonymous	2	1134	378	G>G		2	Other enzymes
1.468	341247	T	A	237		51.4718	-5.19056	29.3504		+	AAEL010296-RA	carboxylase:pyruvate/acetyl-coa/propionyl-coa	Synonymous	2	1149	383	A>A		2	Other enzymes
1.468	341323	G	A	161		57.326	-1.13553	2.38095		+	AAEL010296-RA	carboxylase:pyruvate/acetyl-coa/propionyl-coa	Non synonymous	2	1225	409	E>K		2	Other enzymes
1.468	341328	A	G	157		56.0952	-0.967262	-0.366301		+	AAEL010296-RA	carboxylase:pyruvate/acetyl-coa/propionyl-coa	Synonymous	2	1230	410	V>V		2	Other enzymes
1.468	896373	C	A	110		54.1667	24.1667	29.1667					Intergenic
1.47	182907	C	T	118		-6.06061	-6.06061	51.0823		+	AAEL010311-RA	conserved hypothetical protein	Synonymous	4	1923	641	D>D		3	Unknown
1.47	253790	T	G	83		-74.3222	-18.1818	-11.1643		+	AAEL001960-RA	cytochrome P450	Non synonymous	1	84	12	F>L		6	Detoxification
1.47	253790	T	G	83		-74.3222	-18.1818	-11.1643		+	AAEL001960-RB	cytochrome P450	5' UTR	1	84
1.47	254354	A	G	203		56.6667	14.0991	-10.3333		+	AAEL001960-RA	cytochrome P450	Synonymous	3	531	161	T>T		4	Detoxification
1.47	254354	A	G	203		56.6667	14.0991	-10.3333		+	AAEL001960-RB	cytochrome P450	Synonymous	2	588	83	T>T		4	Detoxification
1.47	254381	G	A	163		52.6316	15.1316	27.6316		+	AAEL001960-RA	cytochrome P450	Synonymous	3	558	170	P>P		2	Detoxification
1.47	254381	G	A	163		52.6316	15.1316	27.6316		+	AAEL001960-RB	cytochrome P450	Synonymous	2	615	92	P>P		2	Detoxification
1.47	254727	G	A	80		69.5652	44.5652	31.1037		+	AAEL001960-RA	cytochrome P450	Synonymous	5	786	246	E>E		2	Detoxification
1.47	254727	G	A	80		69.5652	44.5652	31.1037		+	AAEL001960-RB	cytochrome P450	Synonymous	4	843	168	E>E		2	Detoxification
1.47	274841	T	A	2614		63.8325	2.64453	-11.7823		-	AAEL002031-RA	cytochrome P450 CYP12F7	Non synonymous	7	1501	501	T>S		4	Detoxification
1.47	275303	G	T	1762		60.4597	4.77283	-9.47787		-	AAEL002031-RA	cytochrome P450 CYP12F7	Non synonymous	6	1097	366	T>N		4	Detoxification
1.47	275629	C	T	1382		58.3436	9.02838	-11.5664		-	AAEL002031-RA	cytochrome P450 CYP12F7	Synonymous	5	843	281	V>V		4	Detoxification
1.47	276062	G	A	1730		58.4601	2.93087	-9.05408		-	AAEL002031-RA	cytochrome P450 CYP12F7	Synonymous	3	528	176	D>D		4	Detoxification
1.47	276113	C	T	2555		58.2839	-3.43208	-18.6231		-	AAEL002031-RA	cytochrome P450 CYP12F7	Synonymous	3	477	159	T>T		4	Detoxification
1.47	276119	G	A	2579		58.7835	-3.9014	-18.6896		-	AAEL002031-RA	cytochrome P450 CYP12F7	Synonymous	3	471	157	F>F		4	Detoxification
1.47	276380	G	A	1844		59.6098	2.86297	-13.0198		-	AAEL002031-RA	cytochrome P450 CYP12F7	Synonymous	2	267	89	V>V		4	Detoxification
1.47	284122	A	G	1111		64.9952	0.650576	-7.86756		-	AAEL002031-RA	cytochrome P450 CYP12F7	Synonymous	1	156	52	P>P		4	Detoxification
1.47	284134	A	G	1294		66.8952	3.52483	-6.36349		-	AAEL002031-RA	cytochrome P450 CYP12F7	Synonymous	1	144	48	F>F		4	Detoxification
1.47	367892	T	C	113		-2.30496	-10.6383	52.3247		+	AAEL010314-RA	F-box/lrr protein fragment	5' UTR	1	49
1.47	615032	C	G	111		73.7013	3.58852	-12.7273					Intergenic
1.47	616784	G	A	119		64.173	27.9661	-15.3672					Intergenic
1.47	616965	C	T	139		-89.3617	-21.2766	-18.1818		-	AAEL001992-RA	hypothetical protein	Non synonymous	1	103	35	E>K		7	Unknown
1.47	616966	C	A	133		82.0158	13.43	9.93789		-	AAEL001992-RA	hypothetical protein	Non synonymous	1	102	34	E>D		2	Unknown
1.47	619378	C	T	423		59.6816	-13.6629	-17.4436		-	AAEL002037-RA	hypothetical protein	Synonymous	23	8160	2720	K>K		4	Unknown
1.47	619804	C	A	115		66.6667	50.8772	62.1212		-	AAEL002037-RA	hypothetical protein	Synonymous	23	7734	2578	T>T		2	Unknown
1.47	619828	G	T	138		54.2857	36.4286	40		-	AAEL002037-RA	hypothetical protein	Synonymous	23	7710	2570	P>P		2	Unknown
1.47	620244	G	A	337		60.1956	15.9259	-16.0741		-	AAEL002037-RA	hypothetical protein	Synonymous	22	7383	2461	L>L		4	Unknown
1.47	620526	C	T	144		51.9841	3.42857	-18.5714		-	AAEL002037-RA	hypothetical protein	Synonymous	21	7161	2387	R>R		4	Unknown
1.47	620535	G	A	152		58.5327	0.956938	-15.505		-	AAEL002037-RA	hypothetical protein	Synonymous	21	7152	2384	T>T		4	Unknown
1.47	620677	A	G	386		-51.1031	9.26941	21.1905		-	AAEL002037-RA	hypothetical protein	Synonymous	20	7071	2357	Y>Y		6	Unknown
1.47	628706	C	T	274		79.0314	18.2728	-4.97308		-	AAEL002037-RA	hypothetical protein	Synonymous	16	4746	1582	Q>Q		4	Unknown
1.47	629114	C	T	163		-51.1364	2.2173	20.5742		-	AAEL002037-RA	hypothetical protein	Synonymous	16	4338	1446	P>P		6	Unknown
1.47	629564	C	T	230		50.3602	-0.36824	-15.9408		-	AAEL002037-RA	hypothetical protein	Synonymous	16	3888	1296	E>E		4	Unknown
1.47	629623	A	G	191		50.7273	-9.88142	-17.4688		-	AAEL002037-RA	hypothetical protein	Synonymous	16	3829	1277	L>L		4	Unknown
1.47	630002	T	C	168		66.9418	10.6918	-5.14151		-	AAEL002037-RA	hypothetical protein	Synonymous	16	3450	1150	E>E		4	Unknown
1.47	635434	C	T	107		-53.5714	-0.366299	21.4286		-	AAEL002037-RA	hypothetical protein	Synonymous	11	2823	941	V>V		6	Unknown
1.47	635797	G	A	330		-69.1381	-6.22222	-5.29914		-	AAEL002037-RA	hypothetical protein	Synonymous	10	2526	842	I>I		6	Unknown
1.47	635818	C	T	318		68.5729	12.1168	9.19505		-	AAEL002037-RA	hypothetical protein	Synonymous	10	2505	835	E>E		2	Unknown
1.47	636041	G	A	148		61.0243	6.07143	-17.1429		-	AAEL002037-RA	hypothetical protein	Synonymous	9	2343	781	S>S		4	Unknown
1.47	639544	C	T	126		59.8566	-7.41064	-16.129		-	AAEL002037-RA	hypothetical protein	Non synonymous	6	1567	523	G>S		4	Unknown
1.47	640281	C	T	339		68.4885	3.93822	-7.25225		-	AAEL002037-RA	hypothetical protein	Non synonymous	4	961	321	A>T		4	Unknown
1.47	640498	G	A	186		61.9518	3.06818	-11.6071		-	AAEL002037-RA	hypothetical protein	Synonymous	4	744	248	Y>Y		4	Unknown
1.47	673621	C	T	129		70.2279	3.7037	-17.2303		-	AAEL002037-RA	hypothetical protein	Synonymous	1	36	12	K>K		4	Unknown
1.47	673916	T	A	112		60.9849	9.72222	-15.5702					Intergenic
1.47	857375	G	A	352		63.1981	10.9067	-2.13807		+	AAEL001996-RA	predicted protein	Intronic
1.47	857375	G	A	352		63.1981	10.9067	-2.13807		-	AAEL001997-RA	conserved hypothetical protein	Synonymous	1	144	24	S>S		2	Unknown
1.47	884321	G	A	218		54.8593	-10.9903	-30.4348		+	AAEL001974-RA	conserved hypothetical protein	Synonymous	1	338	107	L>L		4	Unknown
1.47	884370	C	T	85		-50.9434	12.693	25.9797		+	AAEL001974-RA	conserved hypothetical protein	3' UTR	1	387
1.47	1439700	G	T	176		-54.5455	-34.5455	-21.2121		-	AAEL001998-RA	conserved hypothetical protein	3' UTR	7	2137
1.47	1441184	G	A	317		60.3175	9.03541	-0.099205		-	AAEL001998-RA	conserved hypothetical protein	Synonymous	5	1710	505	S>S		2	Unknown
1.47	1450332	C	G	495		64	9.05495	-7.60494		-	AAEL001998-RA	conserved hypothetical protein	Synonymous	4	1542	449	V>V		4	Unknown
1.47	1450352	C	T	369		-50	-23.6111	-28.7879		-	AAEL001998-RA	conserved hypothetical protein	Non synonymous	4	1522	443	A>T		7	Unknown
1.47	1450371	C	T	260		65.5172	-1.79045	-14.8749		-	AAEL001998-RA	conserved hypothetical protein	Synonymous	4	1503	436	E>E		4	Unknown
1.47	1450479	C	T	342		60.7738	26.2811	0.936413		-	AAEL001998-RA	conserved hypothetical protein	Synonymous	4	1395	400	P>P		2	Unknown
1.47	1450874	G	T	1246		56.9363	4.89783	-15.8597		-	AAEL001998-RA	conserved hypothetical protein	Synonymous	3	1059	288	T>T		4	Unknown
1.47	1451465	A	T	1305		-58.9738	0.0352249	17.3024		-	AAEL001998-RA	conserved hypothetical protein	Non synonymous	2	528	111	D>E		6	Unknown
1.47	1451504	A	T	702		57.1388	3.24284	-12.5081		-	AAEL001998-RA	conserved hypothetical protein	Synonymous	2	489	98	G>G		4	Unknown
1.47	1451507	G	A	656		52.4081	-0.489465	-11.5349		-	AAEL001998-RA	conserved hypothetical protein	Synonymous	2	486	97	N>N		4	Unknown
1.47	1451549	C	T	335		56.6869	7.56303	-6.07903		-	AAEL001998-RA	conserved hypothetical protein	Synonymous	2	444	83	P>P		4	Unknown
1.47	1451590	A	T	430		-66.3656	-8.83012	12.4656		-	AAEL001998-RA	conserved hypothetical protein	Non synonymous	2	403	70	L>I		6	Unknown
1.47	1451600	T	A	538		65.55	7.99802	-9.27738		-	AAEL001998-RA	conserved hypothetical protein	Synonymous	2	393	66	S>S		4	Unknown
1.47	1451624	T	A	715		52.3375	-0.519144	-11.8498		-	AAEL001998-RA	conserved hypothetical protein	Synonymous	2	369	58	G>G		4	Unknown
1.47	1451720	C	T	981		62.5937	1.4308	-8.55965		-	AAEL001998-RA	conserved hypothetical protein	Synonymous	2	273	26	E>E		4	Unknown
1.47	1452110	A	G	461		68.6328	1.39141	-12.4606		-	AAEL001998-RA	conserved hypothetical protein	5' UTR	1	106
1.47	1452112	C	T	462		68.7766	3.09117	-12.22		-	AAEL001998-RA	conserved hypothetical protein	5' UTR	1	104
1.47	1656287	T	C	398		58.3942	21.835	-10.1773		-	AAEL001965-RA	imaginal disc growth factor	Synonymous	3	1301	394	P>P		4	Structure
1.47	1656308	A	G	200		84.3374	20.2348	1.41052		-	AAEL001965-RA	imaginal disc growth factor	Synonymous	3	1280	387	I>I		2	Structure
1.47	1656550	G	A	792		57.8108	3.72356	-7.44766		-	AAEL001965-RA	imaginal disc growth factor	Synonymous	3	1038	307	L>L		4	Structure
1.47	1675033	C	T	560		60.979	13.6594	-13.3333		-	AAEL001965-RA	imaginal disc growth factor	Synonymous	2	911	264	P>P		4	Structure
1.47	1675072	A	G	360		51.6129	16.4778	-10.0892		-	AAEL001965-RA	imaginal disc growth factor	Synonymous	2	872	251	T>T		4	Structure
1.47	1675231	G	A	772		64.4763	6.56566	-11.0672		-	AAEL001965-RA	imaginal disc growth factor	Synonymous	2	713	198	F>F		4	Structure
1.47	1675234	C	T	737		63.3036	6.51817	-10.9688		-	AAEL001965-RA	imaginal disc growth factor	Synonymous	2	710	197	E>E		4	Structure
1.47	1675324	A	G	227		65.5172	18.9655	18.2445		-	AAEL001965-RA	imaginal disc growth factor	Synonymous	2	620	167	R>R		2	Structure
1.47	1675482	T	C	129		78.4314	19.6078	9.2006		-	AAEL001965-RA	imaginal disc growth factor	Non synonymous	2	462	115	T>A		2	Structure
1.47	1675495	A	C	143		71.1539	19.5409	-2.17949		-	AAEL001965-RA	imaginal disc growth factor	Synonymous	2	449	110	G>G		4	Structure
1.47	1675561	T	C	169		62.5	36.413	-10.8333		-	AAEL001965-RA	imaginal disc growth factor	Synonymous	2	383	88	Q>Q		2	Structure
1.47	1675606	A	G	220		52.2727	15.9091	-4.87013		-	AAEL001965-RA	imaginal disc growth factor	Synonymous	2	338	73	L>L		4	Structure
1.47	1675610	C	T	275		72.7832	6.56427	0.116505		-	AAEL001965-RA	imaginal disc growth factor	Non synonymous	2	334	72	R>K		2	Structure
1.47	1675954	A	G	301		72.3077	24.9393	-4.77564		-	AAEL001965-RA	imaginal disc growth factor	Synonymous	1	233	38	R>R		4	Structure
1.47	1675978	A	G	250		76.5562	8.66407	-13.3948		-	AAEL001965-RA	imaginal disc growth factor	Synonymous	1	209	30	Y>Y		4	Structure
1.47	1675993	T	G	297		68.75	19.7917	13.0538		-	AAEL001965-RA	imaginal disc growth factor	Synonymous	1	194	25	P>P		2	Structure
1.47	1675996	G	A	331		56.1795	19.9315	9.68692		-	AAEL001965-RA	imaginal disc growth factor	Synonymous	1	191	24	G>G		2	Structure
1.47	1676064	A	G	811		59.164	1.64442	-2.8184		-	AAEL001965-RA	imaginal disc growth factor	Non synonymous	1	123	2	W>R		4	Structure
1.47	1697458	G	A	771		84.2792	2.72531	3.51478		-	AAEL002023-RA	imaginal disc growth factor	Synonymous	3	1434	434	L>L		2	Structure
1.47	1697462	C	T	827		84.4624	4.34095	6.12903		-	AAEL002023-RA	imaginal disc growth factor	Synonymous	3	1430	432	P>P		2	Structure
1.47	1697528	A	G	933		67.9274	1.20457	7.95066		-	AAEL002023-RA	imaginal disc growth factor	Synonymous	3	1364	410	G>G		2	Structure
1.47	1697546	G	A	699		91.3858	3.45473	3.33545		-	AAEL002023-RA	imaginal disc growth factor	Synonymous	3	1346	404	V>V		2	Structure
1.47	1697564	G	T	1251		66.235	18.4724	14.4351		-	AAEL002023-RA	imaginal disc growth factor	Synonymous	3	1328	398	G>G		2	Structure
1.47	1697588	A	T	1759		59.3264	20.7914	13.4284		-	AAEL002023-RA	imaginal disc growth factor	Synonymous	3	1304	390	T>T		2	Structure
1.47	1697642	T	A	973		87.1212	14.5286	12.2224		-	AAEL002023-RA	imaginal disc growth factor	Synonymous	3	1250	372	G>G		2	Structure
1.47	1697684	A	G	702		76.3441	11.5054	0.25713		-	AAEL002023-RA	imaginal disc growth factor	Synonymous	3	1208	358	D>D		2	Structure
1.47	1697690	A	T	730		72.2222	13.5684	2.70351		-	AAEL002023-RA	imaginal disc growth factor	Synonymous	3	1202	356	G>G		2	Structure
1.47	1697783	G	A	2764		66.4614	8.25326	-10.7992		-	AAEL002023-RA	imaginal disc growth factor	Synonymous	3	1109	325	S>S		4	Structure
1.47	1697864	G	A	4301		52.1985	-2.49553	-10.9964		-	AAEL002023-RA	imaginal disc growth factor	Synonymous	3	1028	298	I>I		4	Structure
1.47	1698023	T	A	1699		69.973	15.1854	-2.01465		-	AAEL002023-RA	imaginal disc growth factor	Synonymous	2	926	264	P>P		4	Structure
1.47	1698155	C	G	1123		73.8329	12.8878	-8.57196		-	AAEL002023-RA	imaginal disc growth factor	Synonymous	2	794	220	V>V		4	Structure
1.47	1698257	A	G	551		80.4878	11.3149	2.71003		-	AAEL002023-RA	imaginal disc growth factor	Synonymous	2	692	186	V>V		2	Structure
1.47	1698260	G	A	557		80.6184	7.30838	-2.33032		-	AAEL002023-RA	imaginal disc growth factor	Synonymous	2	689	185	S>S		2	Structure
1.47	1698317	A	T	2057		61.864	8.62855	-7.67478		-	AAEL002023-RA	imaginal disc growth factor	Synonymous	2	632	166	V>V		4	Structure
1.47	1698386	A	G	1088		64.9685	4.45261	-11.2952		-	AAEL002023-RA	imaginal disc growth factor	Synonymous	2	563	143	I>I		4	Structure
1.47	1698395	C	A	871		64.8024	10.849	11.5461		-	AAEL002023-RA	imaginal disc growth factor	Synonymous	2	554	140	V>V		2	Structure
1.47	1698410	G	A	526		53.8037	2.10975	8.09253		-	AAEL002023-RA	imaginal disc growth factor	Synonymous	2	539	135	T>T		2	Structure
1.47	1698491	T	C	892		76.6342	9.86195	-8.50526		-	AAEL002023-RA	imaginal disc growth factor	Synonymous	2	458	108	L>L		4	Structure
1.47	1698497	C	T	881		78.7475	9.80601	-6.95403		-	AAEL002023-RA	imaginal disc growth factor	Synonymous	2	452	106	K>K		4	Structure
1.47	1698671	T	C	3084		53.0723	17.517	7.00785		-	AAEL002023-RA	imaginal disc growth factor	Synonymous	2	278	48	S>S		2	Structure
1.47	1754225	C	T	151		-52.1142	-2.68065	28.9091					Intergenic
1.47	1765349	A	G	499		52.9635	10.494	-14.6041		-	AAEL001963-RA	protein serine/threonine kinase, putative	Synonymous	1	120	40	D>D		4	Kinases/Phosphatases
1.47	1833762	T	C	376		59.1388	3.3998	-15.5396		-	AAEL002018-RA	hypothetical protein	3' UTR	4	1349
1.47	1833840	T	C	218		52.2277	27.2277	-11.4515		-	AAEL002018-RA	hypothetical protein	3' UTR	4	1271
1.47	1834255	C	T	629		58.2444	-1.42989	-8.48682		-	AAEL002018-RA	hypothetical protein	3' UTR	4	856
1.47	1834262	C	T	547		56.7609	-3.38361	-12.4664		-	AAEL002018-RA	hypothetical protein	3' UTR	4	849
1.47	1834595	T	A	791		59.7565	7.40942	-11.3178		-	AAEL002018-RA	hypothetical protein	Synonymous	4	516	172	G>G		4	Unknown
1.47	1834822	C	A	415		56.8855	2.83784	-5.32456		-	AAEL002018-RA	hypothetical protein	Intronic
1.47	1868043	C	T	1296		50.5801	13.1326	-4.63965		-	AAEL001957-RA	conserved hypothetical protein	Synonymous	5	567	189	K>K		4	Unknown
1.47	1910469	C	T	534		61.2857	6.10554	-8.35714		-	AAEL001957-RA	conserved hypothetical protein	Synonymous	4	480	160	E>E		4	Unknown
1.47	1914726	A	G	180		71.0145	13.4058	-6.5942		-	AAEL001957-RA	conserved hypothetical protein	Intronic
1.47	1914794	C	G	219		62.7329	-5.90476	-17.1429		-	AAEL001957-RA	conserved hypothetical protein	Non synonymous	2	274	92	E>Q		4	Unknown
1.47	1914803	A	T	217		66.6667	-10.9649	-22.0657		-	AAEL001957-RA	conserved hypothetical protein	Non synonymous	2	265	89	Y>N		4	Unknown
1.47	2132654	A	T	121		60.5067	5.00431	-14.6448		-	AAEL001969-RA	protein serine/threonine kinase, putative	3' UTR	2	830
1.47	2132920	C	T	2622		59.9654	6.64611	-8.19492		-	AAEL001969-RA	protein serine/threonine kinase, putative	3' UTR	2	564
1.47	2132992	G	A	958		62.6372	41.9381	38.898		-	AAEL001969-RA	protein serine/threonine kinase, putative	Synonymous	2	492	122	A>A		2	Kinases/Phosphatases
1.47	2133292	G	A	1461		60.5322	10.3278	-3.78682		-	AAEL001969-RA	protein serine/threonine kinase, putative	Synonymous	2	192	22	T>T		4	Kinases/Phosphatases
1.47	2133307	A	G	1537		53.0248	6.30589	-4.30708		-	AAEL001969-RA	protein serine/threonine kinase, putative	Synonymous	2	177	17	A>A		4	Kinases/Phosphatases
1.47	2198346	G	A	101		61.2994	0.188324	-7.74818		-	AAEL002009-RA	neutral Sphingomyelinase, putative	3' UTR	4	1339
1.47	2198349	C	A	113		64.6154	0	-8		-	AAEL002009-RA	neutral Sphingomyelinase, putative	3' UTR	4	1336
1.47	2198692	T	A	217		61.5385	0.427351	-9.72591		-	AAEL002009-RA	neutral Sphingomyelinase, putative	Synonymous	4	993	331	R>R		4	Other enzymes
1.47	2198784	A	T	207		62.1684	14.2097	-10.6514		-	AAEL002009-RA	neutral Sphingomyelinase, putative	Non synonymous	4	901	301	C>S		4	Other enzymes
1.47	2199055	G	A	384		52.5585	-2.58149	-19.1108		-	AAEL002009-RA	neutral Sphingomyelinase, putative	Synonymous	4	630	210	N>N		4	Other enzymes
1.47	2199094	A	G	530		-18.3931	-18.9329	-20.48		-	AAEL002009-RA	neutral Sphingomyelinase, putative	Synonymous	4	591	197	A>A
1.47	2199094	A	C	530		56.9291	2.99076	-13.2122		-	AAEL002009-RA	neutral Sphingomyelinase, putative	Synonymous	4	591	197	A>A		4	Other enzymes
1.47	2199175	A	T	259		60.5072	13.3333	-15.3226		-	AAEL002009-RA	neutral Sphingomyelinase, putative	Synonymous	4	510	170	I>I		4	Other enzymes
1.47	2213636	T	A	136		70.2164	13.1629	-7.32323		-	AAEL002009-RA	neutral Sphingomyelinase, putative	Synonymous	2	183	61	G>G		4	Other enzymes
1.47	2213672	G	A	158		52.736	-7.55814	-20.363		-	AAEL002009-RA	neutral Sphingomyelinase, putative	Synonymous	2	147	49	D>D		4	Other enzymes
1.47	2231497	C	A	174		67.2294	3.72272	0.877195		-	AAEL002026-RA	protein serine/threonine kinase, putative	Synonymous	1	219	73	T>T		2	Kinases/Phosphatases
1.47	2232893	T	C	2544		66.6725	0.603439	-7.30748		-	AAEL001994-RA	protein serine/threonine kinase, putative	Synonymous	1	377	126	Stop>Stop		4	Kinases/Phosphatases
1.47	2233087	C	T	2787		53.0284	-0.389908	-10.8676		-	AAEL001994-RA	protein serine/threonine kinase, putative	Synonymous	1	183	61	K>K		4	Kinases/Phosphatases
1.47	2233264	C	T	1042		60.8696	3.10002	-5.25659		-	AAEL001994-RA	protein serine/threonine kinase, putative	Synonymous	1	6	2	K>K		4	Kinases/Phosphatases
1.47	2248712	C	T	1051		52.9087	-3.75325	-22.5839		-	AAEL002040-RA	protein serine/threonine kinase, putative	Synonymous	1	342	114	E>E		4	Kinases/Phosphatases
1.47	2265973	C	A	2265		54.5528	-4.62225	-5.49755		+	AAEL001981-RA	protein serine/threonine kinase, putative	Synonymous	1	283	95	R>R		4	Kinases/Phosphatases
1.47	2267194	G	A	1414		53.5754	3.67157	-4.07164		-	AAEL001999-RA	protein serine/threonine kinase, putative	Synonymous	1	216	72	N>N		4	Kinases/Phosphatases
1.47	2269102	T	C	1133		61.1489	-2.47291	-9.77464		+	AAEL002024-RA	protein serine/threonine kinase, putative	Synonymous	1	274	92	L>L		4	Kinases/Phosphatases
1.47	2269240	C	G	732		63.1591	-3.7149	-18.7394					Intergenic
1.47	2275532	C	T	4537		53.6575	-3.97576	-23.4585		-	AAEL001995-RA	protein serine/threonine kinase, putative	Synonymous	1	240	80	K>K		4	Kinases/Phosphatases
1.47	2284996	A	T	2150		58.4753	1.48046	-4.2963		-	AAEL002029-RA	protein serine/threonine kinase, putative	3' UTR	2	504
1.47	2285541	A	G	318		55.8667	7.01258	-1.09348		-	AAEL002029-RA	protein serine/threonine kinase, putative	5' UTR	1	21
1.47	2302892	T	A	950		55	-2.28102	-9.3					Intergenic
1.47	2302959	A	G	2918		71.7241	-5.14688	-8.11049		-	AAEL001967-RA	protein serine/threonine kinase, putative	Synonymous	1	351	117	Y>Y		4	Kinases/Phosphatases
1.47	2303868	T	C	150		66.6667	2.51572	-3.33333					Intergenic
1.47	2303878	G	A	281		52.4272	-11.3091	-15.1784					Intergenic
1.47	2304403	T	A	478		90	4.22535	0					Intergenic
1.47	2310693	G	C	2268		-53.9683	-0.809605	23.8286					Intergenic
1.47	2310841	G	A	6179		62.0334	27.8354	9.65337		-	AAEL002035-RA	protein serine/threonine kinase, putative	Synonymous	1	315	105	Y>Y		2	Kinases/Phosphatases
1.47	2311066	T	A	6181		50.6747	31.0689	27.5313		-	AAEL002035-RA	protein serine/threonine kinase, putative	Synonymous	1	90	30	I>I		2	Kinases/Phosphatases
1.47	2312394	A	G	13939		63.2061	20.0226	-5.70008		+	AAEL001993-RA	protein serine/threonine kinase, putative	Synonymous	1	78	26	K>K		4	Kinases/Phosphatases
1.47	2312502	T	G	7470		77.0276	42.9971	17.926		+	AAEL001993-RA	protein serine/threonine kinase, putative	Synonymous	1	186	62	L>L		2	Kinases/Phosphatases
1.47	2312686	A	G	2991		50.3399	3.67661	16.4458		+	AAEL001993-RA	protein serine/threonine kinase, putative	Non synonymous	1	370	124	K>E		2	Kinases/Phosphatases
1.47	2325903	T	A	435		-86.4662	4.35016	6.67109					Intergenic
1.47	2328337	C	T	1456		54.7218	15.8716	4.636		+	AAEL002015-RA	protein serine/threonine kinase, putative	Synonymous	1	318	106	D>D		2	Kinases/Phosphatases
1.47	2328382	A	G	637		99.3377	-0.662252	1.00442		+	AAEL002015-RA	protein serine/threonine kinase, putative	Synonymous	1	363	121	K>K		2	Kinases/Phosphatases
1.47	2328478	G	A	194		63.1902	33.1902	48.1902					Intergenic
1.47	2328484	A	T	148		51.2397	51.2397	40.7134					Intergenic
1.47	2336004	G	A	1035		50.211	-4.05076	-12.5		-	AAEL002004-RA	protein serine/threonine kinase, putative	Synonymous	1	189	63	V>V		4	Kinases/Phosphatases
1.47	2337605	C	T	1683		50.3317	2.99782	-5.63888					Intergenic
1.47	2337618	T	C	1245		60.1678	9.68697	-4.38775					Intergenic
1.47	2343942	C	T	1038		52.8593	-4.52162	-11.7521		+	AAEL001987-RA	protein serine/threonine kinase, putative	Synonymous	1	315	105	A>A		4	Kinases/Phosphatases
1.47	2371957	T	G	937		82.0059	38.7932	28.0491		+	AAEL002017-RA	protein serine/threonine kinase, putative	Synonymous	1	186	62	L>L		2	Kinases/Phosphatases
1.47	2372043	T	A	619		86.385	1.96469	15.408		+	AAEL002017-RA	protein serine/threonine kinase, putative	Non synonymous	1	272	91	F>Y		2	Kinases/Phosphatases
1.47	2372181	A	G	736		69.1512	27.9747	4.95881					Intergenic
1.47	2372196	T	A	708		51.8766	11.4437	3.7528					Intergenic
1.47	2374182	G	A	534		52.5203	15.8537	-0.146343		-	AAEL002001-RA	protein serine/threonine kinase, putative	Synonymous	1	132	44	Y>Y		2	Kinases/Phosphatases
1.47	2374266	G	A	390		49.4215	47.8529	55.4215		-	AAEL002001-RA	protein serine/threonine kinase, putative	Synonymous	1	48	16	A>A		2	Kinases/Phosphatases
1.47	2374293	T	A	65		-100	0	0		-	AAEL002001-RA	protein serine/threonine kinase, putative	Synonymous	1	21	7	A>A		6	Kinases/Phosphatases
1.47	2388237	C	G	1923		53.9019	44.2896	48.34		+	AAEL002007-RA	protein serine/threonine kinase, putative	Synonymous	1	201	67	P>P		2	Kinases/Phosphatases
1.47	2388240	T	A	1878		54.0345	44.8313	48.0339		+	AAEL002007-RA	protein serine/threonine kinase, putative	Non synonymous	1	204	68	D>E		2	Kinases/Phosphatases
1.47	2395709	A	G	3403		59.4568	1.22428	-9.39066		+	AAEL002027-RA	protein serine/threonine kinase, putative	Non synonymous	1	302	101	K>R		4	Kinases/Phosphatases
1.47	2448068	G	A	15064		52.3155	4.52519	-14.6754		+	AAEL001964-RA	protein serine/threonine kinase, putative	Synonymous	2	240	38	R>R		4	Kinases/Phosphatases
1.47	2448206	C	T	16639		55.0562	9.00416	-9.25854		+	AAEL001964-RA	protein serine/threonine kinase, putative	Synonymous	2	378	84	T>T		4	Kinases/Phosphatases
1.47	2473209	C	G	116		23.8949	-33.7041	-50.9455		+	AAEL002012-RA	phosphorylated adaptor for RNA export, putative	Non synonymous	3	287	96	T>S		5	Intra and extracellular trafficking/Chaperonin
1.47	2473465	G	A	85		64.2857	-3.33333	-16.6667		+	AAEL002012-RA	phosphorylated adaptor for RNA export, putative	Synonymous	3	543	181	Q>Q		4	Intra and extracellular trafficking/Chaperonin
1.47	2520469	A	C	104		57.7778	6.31579	1.21212		+	AAEL001977-RA	conserved hypothetical protein	Synonymous	2	1158	386	P>P		2	Unknown
1.47	2540815	C	T	112		83.2657	8.93417	1.02171		+	AAEL001977-RA	conserved hypothetical protein	Non synonymous	4	4510	1504	P>S		2	Unknown
1.47	2541803	C	T	100		80.5643	18.8218	5.65517		+	AAEL001977-RA	conserved hypothetical protein	Non synonymous	4	5498	1833	A>V		2	Unknown
1.47	2563384	C	T	197		54.6076	-6.62612	-3.38627					Intergenic
1.47	2563862	C	G	178		62.5661	11.5273	-3.38828					Intergenic
1.47	2564252	G	A	107		60.0379	-6.92641	-15.6566		-	AAEL001979-RA	membrane traffic protein	3' UTR	7	1512
1.47	2577412	C	T	540		55.4691	4.82972	-12.542		-	AAEL001979-RA	membrane traffic protein	Intronic
1.47	2577460	G	T	674		59.9602	-0.61237	-16.0396		-	AAEL001979-RA	membrane traffic protein	Intronic
1.47	2579794	C	T	515		53.0231	0.194996	-17.2686		-	AAEL001979-RA	membrane traffic protein	Synonymous	4	615	205	K>K		4	Intra and extracellular trafficking/Chaperonin
1.47	2601218	T	C	154		57.9412	52	34.5455		-	AAEL001979-RA	membrane traffic protein	Synonymous	2	258	86	V>V		2	Intra and extracellular trafficking/Chaperonin
1.47	2674508	A	G	142		54.5455	54.5455	54.5455					Intergenic
1.47	2708040	G	A	151		-54.9867	2.79605	22.6103		+	AAEL002016-RA	disulfide oxidoreductase	Non synonymous	3	549	183	M>I		6	Other enzymes
1.47	2708545	G	T	195		62.3333	1.14286	-6		+	AAEL002016-RA	disulfide oxidoreductase	Non synonymous	3	1054	352	V>L		4	Other enzymes
1.47	2709099	G	A	181		-62.9431	-11.0423	-1.10159		+	AAEL002016-RA	disulfide oxidoreductase	Synonymous	3	1608	536	R>R		6	Other enzymes
1.47	2713180	A	G	113		-52.9825	-29.257	12.9699		+	AAEL002016-RA	disulfide oxidoreductase	Synonymous	4	1953	651	Q>Q		6	Other enzymes
1.47	2717019	G	A	696		-63.9752	-23.4967	-6.19658		-	AAEL002014-RA	conserved hypothetical protein	Synonymous	2	1046	336	F>F		6	Unknown
1.47	2717312	G	T	231		-53.7932	-21.5962	-3.07772		-	AAEL002014-RA	conserved hypothetical protein	Non synonymous	2	753	239	H>N		6	Unknown
1.47	2721462	C	T	181		55.6522	6.66667	-3.63636		-	AAEL002014-RA	conserved hypothetical protein	Synonymous	1	680	214	S>S		4	Unknown
1.47	2721559	G	A	143		86	4.28571	-4.11765		-	AAEL002014-RA	conserved hypothetical protein	Non synonymous	1	583	182	S>F		4	Unknown
1.47	2721579	A	T	208		-60.3306	-40.9757	-55.9828		-	AAEL002014-RA	conserved hypothetical protein	Synonymous	1	563	175	I>I		7	Unknown
1.47	2721714	C	T	238		51.3093	14.6524	0.915033		-	AAEL002014-RA	conserved hypothetical protein	Synonymous	1	428	130	E>E		2	Unknown
1.47	2721972	C	T	277		-57.971	-36.6944	-53.053		-	AAEL002014-RA	conserved hypothetical protein	Synonymous	1	170	44	K>K		7	Unknown
1.47	2721975	G	A	280		62.9967	6.61232	-6.38371		-	AAEL002014-RA	conserved hypothetical protein	Synonymous	1	167	43	V>V		4	Unknown
1.47	2721981	C	T	296		66.0959	5.67922	-7.38896		-	AAEL002014-RA	conserved hypothetical protein	Synonymous	1	161	41	S>S		4	Unknown
1.47	2722414	A	G	208		57.869	15.2554	-5.9456		-	AAEL002002-RA	mitochondrial ribosomal protein, S18B, putative	Synonymous	1	395	128	N>N		4	Structure
1.47	2722468	C	T	341		69.5971	16.9516	-3.64103		-	AAEL002002-RA	mitochondrial ribosomal protein, S18B, putative	Synonymous	1	341	110	P>P		4	Structure
1.47	2722525	A	G	392		71.5372	14.305	-2.58143		-	AAEL002002-RA	mitochondrial ribosomal protein, S18B, putative	Synonymous	1	284	91	T>T		4	Structure
1.47	2722624	G	A	325		-73.798	-23.6336	1.33411		-	AAEL002002-RA	mitochondrial ribosomal protein, S18B, putative	Synonymous	1	185	58	S>S		6	Structure
1.47	2722704	C	T	203		52.0979	7.9626	-17.7362		-	AAEL002002-RA	mitochondrial ribosomal protein, S18B, putative	Non synonymous	1	105	32	A>T		4	Structure
1.47	2722728	C	T	165		-60.1905	-16.1905	15.7014		-	AAEL002002-RA	mitochondrial ribosomal protein, S18B, putative	Non synonymous	1	81	24	A>T		6	Structure
1.47	2723003	C	T	144		66.564	8.92857	-2.97619					Intergenic
1.47	2726545	C	T	137		-65.1478	-8.36207	9.13793		+	AAEL002006-RA	conserved hypothetical protein	Synonymous	1	684	228	V>V		6	Unknown
1.47	2772977	T	C	270		61.7659	5.36881	-1.5604		+	AAEL002025-RA	conserved hypothetical protein	Synonymous	3	215	48	L>L		2	Unknown
1.47	2773216	G	A	184		51.2903	17.0833	-2.30769		+	AAEL002025-RA	conserved hypothetical protein	Synonymous	4	388	105	T>T		4	Unknown
1.47	2799238	C	T	287		52.8327	8.68385	-10.8902		+	AAEL002020-RA	hypothetical protein	Synonymous	3	478	111	V>V		4	Unknown
1.47	2799340	G	A	348		63.8688	17.0673	-5.13378		+	AAEL002020-RA	hypothetical protein	3' UTR	3	580
1.47	2836466	C	A	214		62.5412	6.79413	-11.5328		+	AAEL001959-RA	conserved hypothetical protein	5' UTR	1	44
1.47	2836466	C	A	214		62.5412	6.79413	-11.5328		-	AAEL001986-RA	kinesin-like protein KIF1B	Intronic
1.47	2836472	A	G	245		65.2778	5.90278	-11.5079		+	AAEL001959-RA	conserved hypothetical protein	5' UTR	1	50
1.47	2836472	A	G	245		65.2778	5.90278	-11.5079		-	AAEL001986-RA	kinesin-like protein KIF1B	Intronic
1.47	2836862	A	C	560		55.3467	1.79357	-11.0573		+	AAEL001959-RA	conserved hypothetical protein	5' UTR	1	440
1.47	2836862	A	C	560		55.3467	1.79357	-11.0573		-	AAEL001986-RA	kinesin-like protein KIF1B	Intronic
1.47	2836961	C	T	593		52.5937	-1.33684	-18.831		+	AAEL001959-RA	conserved hypothetical protein	5' UTR	1	539
1.47	2836961	C	T	593		52.5937	-1.33684	-18.831		-	AAEL001986-RA	kinesin-like protein KIF1B	Intronic
1.47	2837086	T	C	579		53.9736	4.9439	-16.5918		+	AAEL001959-RA	conserved hypothetical protein	Synonymous	1	664	23	Y>Y		4	Unknown
1.47	2837086	T	C	579		53.9736	4.9439	-16.5918		-	AAEL001986-RA	kinesin-like protein KIF1B	Intronic
1.47	2854217	C	A	467		67.7832	2.26845	-10.6384		+	AAEL001959-RA	conserved hypothetical protein	3' UTR	2	1195
1.47	2854217	C	A	467		67.7832	2.26845	-10.6384		-	AAEL001986-RA	kinesin-like protein KIF1B	Intronic
1.47	2854350	C	G	265		64.01	4.83329	-5.90346		+	AAEL001959-RA	conserved hypothetical protein	3' UTR	2	1328
1.47	2854350	C	G	265		64.01	4.83329	-5.90346		-	AAEL001986-RA	kinesin-like protein KIF1B	Intronic
1.47	2864771	T	C	161		62.3529	-0.573887	-0.573887		-	AAEL001986-RA	kinesin-like protein KIF1B	Intronic
1.47	2865104	C	T	147		57.3643	11.7503	-6.52455		-	AAEL001986-RA	kinesin-like protein KIF1B	Intronic
1.47	2888003	G	T	284		-55.6496	1.6412	20.5496		+	AAEL001968-RB	zinc transporter	5' UTR	1	25
1.47	2888091	A	T	114		62.7404	-8.23864	-13.0515		+	AAEL001968-RB	zinc transporter	Synonymous	1	113	16	V>V		4	Intra and extracellular trafficking/Chaperonin
1.47	2888388	T	C	233		-51.0345	-17.5729	3.87118		+	AAEL001968-RB	zinc transporter	Synonymous	2	338	91	H>H		6	Intra and extracellular trafficking/Chaperonin
1.47	2893882	G	A	201		-56.1012	-10.6954	17.2321		+	AAEL001968-RB	zinc transporter	Non synonymous	4	1203	380	V>I		6	Intra and extracellular trafficking/Chaperonin
1.47	2893915	T	C	185		52.9252	21.0256	-12.0325		+	AAEL001968-RB	zinc transporter	Synonymous	4	1236	391	L>L		4	Intra and extracellular trafficking/Chaperonin
1.47	2894318	T	C	144		-60.7143	-5.55556	16.3044		+	AAEL001968-RB	zinc transporter	3' UTR	4	1639
1.47	2905464	T	A	99		81.3534	31.5789	-4.25101		-	AAEL001971-RA	conserved hypothetical protein	Synonymous	1	354	118	R>R		2	Unknown
1.47	2907184	A	G	132		57.8571	15.7407	-13.4615		-	AAEL002019-RA	conserved hypothetical protein	Synonymous	1	781	247	Y>Y		4	Unknown
1.47	2907250	T	C	128		70.9565	14.4348	-16		-	AAEL002019-RA	conserved hypothetical protein	Synonymous	1	715	225	Q>Q		4	Unknown
1.47	2919341	T	A	113		78.9474	-21.0526	-21.0526					Intergenic
1.47	2919597	G	A	123		58.4416	-1.24224	-10.4396					Intergenic
1.47	2920275	G	A	185		64.9231	17.2683	-2.69767					Intergenic
1.47	2920290	G	A	286		54.04	7.72461	-5.93441					Intergenic
1.47	2920515	G	A	204		66.4711	12.0024	1.60177					Intergenic
1.47	2920589	C	T	728		58.1397	3.19358	-5.39507					Intergenic
1.47	2920877	A	G	133		58.3333	35.6061	19.8718					Intergenic
1.47	2920936	C	T	475		58.168	11.8237	-2.68569					Intergenic
1.47	2920999	G	A	419		55.1678	17.6835	-1.1195					Intergenic
1.47	2921700	G	T	167		33.9394	-34.0741	-50.9091					Intergenic
1.47	2927096	T	C	742		64.1429	0.696643	-6.31169		-	AAEL001983-RA	hypothetical protein	Intronic
1.47	2927374	G	A	646		52.5362	-7	-22.5309		-	AAEL001983-RA	hypothetical protein	Synonymous	1	435	145	D>D		4	Unknown
1.47	2927431	A	G	575		63.7494	6.54466	-9.10861		-	AAEL001983-RA	hypothetical protein	Synonymous	1	378	126	S>S		4	Unknown
1.47	2927680	C	T	539		60.5379	5.28335	-9.52381		-	AAEL001983-RA	hypothetical protein	Synonymous	1	129	43	K>K		4	Unknown
1.47	2929096	T	C	123		61.1722	0	-17.1429					Intergenic
1.47	2932315	A	T	81		65	6.57895	-16.6667					Intergenic
1.47	2932585	T	G	174		54.0584	3.27273	-10.2273					Intergenic
1.47	3017406	C	T	622		57.7596	7.3091	-8.32811		-	AAEL002008-RA	abrupt protein	Synonymous	3	825	275	E>E		4	Transcription factor
1.47	3017490	G	A	392		67.0813	7.08134	-14.9818		-	AAEL002008-RA	abrupt protein	Synonymous	3	741	247	S>S		4	Transcription factor
1.47	3017622	A	T	255		52.1154	12.8968	-6.15079		-	AAEL002008-RA	abrupt protein	Synonymous	3	609	203	P>P		4	Transcription factor
1.47	3017631	T	C	193		60.7179	23.4601	29.1149		-	AAEL002008-RA	abrupt protein	Synonymous	3	600	200	G>G		2	Transcription factor
1.47	3017649	T	C	118		54.5455	12.61	11.6883		-	AAEL002008-RA	abrupt protein	Synonymous	3	582	194	P>P		2	Transcription factor
1.47	3018204	C	T	244		56.6667	8.75	1.11111		-	AAEL002008-RA	abrupt protein	Synonymous	2	180	60	A>A		2	Transcription factor
1.47	3018992	T	C	343		63.3609	3.83707	-3.30579					Intergenic
1.47	3019001	C	A	281		75.8687	0.195848	-1.33284					Intergenic
1.47	3019031	T	C	385		66.187	24.0302	12.0887					Intergenic
1.47	3019550	G	A	216		58.6304	11.7755	-5.96286					Intergenic
1.47	3151096	C	A	222		50.7137	14.0625	-13.7392					Intergenic
1.474	525075	C	A	108		-34.4444	-64.2857	-28.6364		+	AAEL010386-RA	glucosyl/glucuronosyl transferases	Non synonymous	3	364	122	P>T		8	Detoxification
1.474	685229	C	T	323		52.1251	37.6331	32.4915		+	AAEL010389-RA		Synonymous	3	600	200	H>H		2	Unknown
1.474	685514	A	T	140		50	18.5714	2.9304		+	AAEL010389-RA		Non synonymous	4	827	276	K>I		2	Unknown
1.474	711555	T	C	117		26.0062	58.9474	21.8045		-	AAEL010382-RA	aldehyde oxidase	3' UTR	8	3850
1.474	711561	C	T	146		34.0909	59	29.5455		-	AAEL010382-RA	aldehyde oxidase	3' UTR	8	3844
1.474	797144	T	C	93		60.4545	46.9251	38.6364					Intergenic
1.474	797147	T	C	89		59.7674	46.238	32.9253					Intergenic
1.476	620059	G	T	95		-29.0179	-53.3565	14.7917					Intergenic
1.477	386124	C	T	92		2.07317	-13.6961	-55.149		+	AAEL010430-RA	ras-related protein, putative	Synonymous	3	613	133	F>F		5	Other enzymes
1.478	284071	C	T	106		-50.7184	-46.7593	-34.9359		+	AAEL010458-RA	negative cofactor 2 transcriptional co-repressor (nc2)	Intronic
1.479	594792	T	C	105		-53.4535	-19.6757	-50.6757		-	AAEL010461-RA	conserved hypothetical protein	3' UTR	4	1150
1.479	678713	A	G	1060		55.5565	-14.2213	56.2019		+	AAEL010464-RA	glutamate dehydrogenase	Synonymous	6	1529	468	S>S		2	Other enzymes
1.479	678713	A	G	1060		55.5565	-14.2213	56.2019		+	AAEL010464-RC	glutamate dehydrogenase	Intronic
1.479	679155	A	T	449		0	0	96.6667		+	AAEL010464-RA	glutamate dehydrogenase	3' UTR	6	1971
1.479	679155	A	T	449		0	0	96.6667		+	AAEL010464-RC	glutamate dehydrogenase	Intronic
1.479	679428	A	C	495		55.4717	0.386951	52.0819		+	AAEL010464-RA	glutamate dehydrogenase	3' UTR	6	2244
1.479	679428	A	C	495		55.4717	0.386951	52.0819		+	AAEL010464-RC	glutamate dehydrogenase	Intronic
1.479	679453	G	A	886		52.3998	3.83	38.129		+	AAEL010464-RA	glutamate dehydrogenase	3' UTR	6	2269
1.479	679453	G	A	886		52.3998	3.83	38.129		+	AAEL010464-RC	glutamate dehydrogenase	Intronic
1.48	306925	A	T	162		51.8182	-0.967745	17.9167		-	AAEL002061-RA	cation-transporting ATPase 13a1 (g-box binding protein)	Synonymous	3	2208	736	L>L		2	Intra and extracellular trafficking/Chaperonin
1.48	429010	T	C	114		53.5647	8.26558	14.9706		-	AAEL002060-RA	hypothetical protein	Intronic
1.48	429010	T	C	114		53.5647	8.26558	14.9706		+	AAEL002070-RA	conserved hypothetical protein	Synonymous	16	4963	1655	L>L		2	Unknown
1.48	1172898	C	T	88		-38.0952	-51.9608	-41.6667		+	AAEL002077-RA	UV excision repair protein rad23	Synonymous	3	771	217	S>S		8	Other enzymes
1.48	1173439	T	C	74		4.54546	-54.0752	4.54546		+	AAEL002077-RA	UV excision repair protein rad23	3' UTR	3	1312
1.48	1225434	A	G	147		0	-51.6129	-32		-	AAEL002082-RA	latent nuclear antigen, putative	Synonymous	3	1093	326	T>T		8	Structure
1.48	1225445	A	G	126		0	-58.0645	0		-	AAEL002082-RA	latent nuclear antigen, putative	Non synonymous	3	1082	323	S>P		9	Structure
1.48	1225938	C	T	330		-37.759	-56.1526	-50.3143		-	AAEL002082-RA	latent nuclear antigen, putative	Synonymous	2	643	176	R>R		8	Structure
1.48	1226331	A	G	150		4.16667	-52.0833	4.16667		-	AAEL002082-RA	latent nuclear antigen, putative	Synonymous	2	250	45	A>A		9	Structure
1.48	1296432	G	A	71		0	-75	0		+	AAEL002048-RA	histidyl-tRNA synthetase	3' UTR	3	2159
[truncated: 739 more rows]
